# Supplementary material for: Integrated multiomics of pressure overload in the human heart prioritizes targets relevant to heart failure
Source: Nat Commun. 2025 Jul 26;16:6889. doi: 10.1038/s41467-025-62201-2 (PMC12297671; doi:10.1038/s41467-025-62201-2)
Supplement: Supplementary file 3 — Supplementary Data [file 41467_2025_62201_MOESM3_ESM.xlsx]

## Sheet: Contents
Table	Sheet	Description
Supplementary Data 1	ST01	Regression model results relating individual proteins to principal component based measures of cardiac remodeling in the AS Biomarker Study
Supplementary Data 2	ST02	Regression model results relating individual proteins to cardiac magnetic resonance imaging phenotypes in the single-center CMR AS cohort.
Supplementary Data 3	ST03	LASSO model coefficients to generate the proteomic signatures of cardiac remodeling, derived in the AS Biomarker Study
Supplementary Data 4	ST04	Cox model results from the AS Biomarker Study
Supplementary Data 5	ST05	Cox model results from the UK Biobank
Supplementary Data 6	ST06	Clinical demographics data for patients whose myocardial samples were used for single-nuclear RNA-seq analysis
Supplementary Data 7	ST07	Marker genes for cell types cross referenced with significantly associated proteomics results
Supplementary Data 8	ST08	Pseudobulk and cell-type differential expression from single-nuclear RNAseq analysis
Supplementary Data 9	ST09	Gene ontology enrichment analysis
Supplementary Data 10	ST10	Proteome-wide association study results
Supplementary Data 11	ST11	Transcriptome-wide association study results

## Sheet: ST01
Supplementary Data 1: Regression model results relating individual proteins to principal component based measures of cardiac remodeling in the AS Biomarker Study
Model: PC ~ protein + age + sex + race
OlinkID	UniProt	Assay	PC	beta	se	p.val	FDR
OID20071	O95183	VAMP5	pc1	0.0567237	0.0445406	0.203427	0.58575
OID20071	O95183	VAMP5	pc2	-0.03177	0.045467	0.485037	0.642559
OID20071	O95183	VAMP5	pc3	0.135454	0.044435	0.00242379	0.0073464
OID20072	Q6UWL2	SUSD1	pc1	-0.0380304	0.0437767	0.385411	0.697763
OID20072	Q6UWL2	SUSD1	pc2	-0.144816	0.0441944	0.00112351	0.012087
OID20072	Q6UWL2	SUSD1	pc3	-0.007802	0.0440403	0.859458	0.912911
OID20074	P01375	TNF	pc1	0.069381	0.0436793	0.112829	0.53362
OID20074	P01375	TNF	pc2	-0.0801967	0.0445047	0.072155	0.175721
OID20074	P01375	TNF	pc3	0.130582	0.0436297	0.0029005	0.00857882
OID20075	P35218	CA5A	pc1	0.0366797	0.0446446	0.411703	0.717576
OID20075	P35218	CA5A	pc2	-0.0361946	0.0455233	0.426947	0.586533
OID20075	P35218	CA5A	pc3	0.125848	0.0445544	0.00492485	0.0134454
OID20076	P51161	FABP6	pc1	0.0285639	0.0436473	0.513141	0.7825
OID20076	P51161	FABP6	pc2	0.0780093	0.0443856	0.0794435	0.185493
OID20076	P51161	FABP6	pc3	0.142964	0.0434253	0.00106498	0.00389973
OID20077	Q15831	STK11	pc1	-0.0198433	0.0441318	0.653168	0.861794
OID20077	Q15831	STK11	pc2	-0.154235	0.0444716	0.000569643	0.00899636
OID20077	Q15831	STK11	pc3	0.0999368	0.0441469	0.0240217	0.0521446
OID20079	P62736	ACTA2	pc1	0.112401	0.0438961	0.0107438	0.273072
OID20079	P62736	ACTA2	pc2	-0.0727045	0.0449346	0.106296	0.231769
OID20079	P62736	ACTA2	pc3	0.283057	0.042562	7.73241e-11	1.08143e-08
OID20081	O43854	EDIL3	pc1	-0.0127576	0.0448999	0.776426	0.924721
OID20081	O43854	EDIL3	pc2	-0.0355602	0.0457575	0.437444	0.597291
OID20081	O43854	EDIL3	pc3	0.0630002	0.0450524	0.162625	0.254736
OID20082	Q13105	ZBTB17	pc1	0.0282037	0.0438086	0.520007	0.78365
OID20082	Q13105	ZBTB17	pc2	-0.0841933	0.0445273	0.0592306	0.152597
OID20082	Q13105	ZBTB17	pc3	0.186461	0.043256	1.96423e-05	0.000131711
OID20084	O95684	CEP43	pc1	-0.0433714	0.0437697	0.322217	0.654839
OID20084	O95684	CEP43	pc2	-0.14949	0.0441662	0.000768961	0.00969334
OID20084	O95684	CEP43	pc3	-0.0253872	0.04403	0.564479	0.669053
OID20086	P21964	COMT	pc1	-0.0485816	0.0440902	0.271053	0.619118
OID20086	P21964	COMT	pc2	-0.119148	0.0446919	0.00792672	0.0382279
OID20086	P21964	COMT	pc3	0.0810974	0.044228	0.0673093	0.127953
OID20087	P09237	MMP7	pc1	-0.00591859	0.0438322	0.892644	0.965634
OID20087	P09237	MMP7	pc2	-0.0260771	0.0446784	0.559714	0.700716
OID20087	P09237	MMP7	pc3	0.143466	0.0435915	0.00106891	0.00389973
OID20051	P61978	HNRNPK	pc1	-0.0421185	0.0437678	0.336359	0.668637
OID20051	P61978	HNRNPK	pc2	-0.158823	0.044096	0.000347919	0.00760278
OID20051	P61978	HNRNPK	pc3	-0.00515397	0.0440398	0.906884	0.943506
OID20089	Q8TE57	ADAMTS16	pc1	-0.0122928	0.0446753	0.783309	0.929527
OID20089	Q8TE57	ADAMTS16	pc2	-0.116304	0.0452557	0.0104628	0.0463176
OID20089	Q8TE57	ADAMTS16	pc3	0.0670063	0.0448142	0.135497	0.22257
OID20090	P55259	GP2	pc1	0.0456748	0.0443578	0.303657	0.64069
OID20090	P55259	GP2	pc2	0.0640143	0.0451859	0.157202	0.300001
OID20090	P55259	GP2	pc3	-0.00871792	0.0446384	0.845237	0.904358
OID20092	Q99549	MPHOSPH8	pc1	-0.0629517	0.0441166	0.154227	0.555153
OID20092	Q99549	MPHOSPH8	pc2	-0.0922319	0.0448845	0.0404144	0.116014
OID20092	Q99549	MPHOSPH8	pc3	0.0506008	0.0443828	0.254795	0.366595
OID20094	Q9H5Y7	SLITRK6	pc1	0.0790604	0.0437009	0.071037	0.466682
OID20094	Q9H5Y7	SLITRK6	pc2	-0.0160321	0.0447	0.720003	0.828087
OID20094	Q9H5Y7	SLITRK6	pc3	0.139704	0.0436282	0.00145164	0.00488701
OID20095	O15354	GPR37	pc1	0.0550723	0.0442163	0.213529	0.589806
OID20095	O15354	GPR37	pc2	-0.0680324	0.0450516	0.131655	0.265753
OID20095	O15354	GPR37	pc3	0.198123	0.0436218	7.00999e-06	5.48091e-05
OID20098	P40225	THPO	pc1	-0.00315954	0.04452	0.943451	0.980265
OID20098	P40225	THPO	pc2	-0.0708568	0.0452828	0.118277	0.246893
OID20098	P40225	THPO	pc3	0.0345873	0.0447288	0.439733	0.559089
OID20099	Q8NC01	CLEC1A	pc1	0.0638421	0.0440385	0.147777	0.555153
OID20099	Q8NC01	CLEC1A	pc2	-0.0385826	0.044965	0.391274	0.559368
OID20099	Q8NC01	CLEC1A	pc3	0.235067	0.0430914	7.73803e-08	1.71375e-06
OID20100	O75354	ENTPD6	pc1	0.0536602	0.0437994	0.221106	0.590084
OID20100	O75354	ENTPD6	pc2	-0.115716	0.0444242	0.00946907	0.0433188
OID20100	O75354	ENTPD6	pc3	0.0960698	0.0438862	0.0290574	0.0615741
OID20101	P05231	IL6	pc1	0.0722706	0.043748	0.0991724	0.500766
OID20101	P05231	IL6	pc2	-0.107288	0.0444694	0.0162	0.0584176
OID20101	P05231	IL6	pc3	0.138988	0.0436564	0.00154548	0.00512889
OID20102	P31997	CEACAM8	pc1	-0.0362016	0.0438476	0.409414	0.715744
OID20102	P31997	CEACAM8	pc2	-0.0183056	0.0447318	0.682547	0.797391
OID20102	P31997	CEACAM8	pc3	0.176653	0.0433908	5.44238e-05	0.000318917
OID20103	P25815	S100P	pc1	-0.0387978	0.0437211	0.375296	0.690528
OID20103	P25815	S100P	pc2	0.0108346	0.0446123	0.808213	0.889035
OID20103	P25815	S100P	pc3	0.129203	0.043603	0.00319119	0.00927055
OID20104	O75356	ENTPD5	pc1	0.0407406	0.0442135	0.357263	0.676518
OID20104	O75356	ENTPD5	pc2	-0.103299	0.0448812	0.0217708	0.0722495
OID20104	O75356	ENTPD5	pc3	-0.0907848	0.0442983	0.0409485	0.0829992
OID20105	Q9BYF1	ACE2	pc1	0.196903	0.0430784	6.14096e-06	0.002004
OID20105	Q9BYF1	ACE2	pc2	-0.131396	0.04445	0.00326452	0.0215944
OID20105	Q9BYF1	ACE2	pc3	0.18526	0.0434193	2.37623e-05	0.000154061
OID20106	P07585	DCN	pc1	-0.0332045	0.0456088	0.46694	0.742101
OID20106	P07585	DCN	pc2	-0.095906	0.0463295	0.0389614	0.113317
OID20106	P07585	DCN	pc3	0.225593	0.0447423	6.46847e-07	8.2242e-06
OID20107	Q04760	GLO1	pc1	-0.0734407	0.0435873	0.0926353	0.496665
OID20107	Q04760	GLO1	pc2	-0.116777	0.0442608	0.00859213	0.0400557
OID20107	Q04760	GLO1	pc3	-0.00151334	0.0439431	0.972541	0.983203
OID20108	Q9NWQ8	PAG1	pc1	0.060087	0.0447146	0.179631	0.556347
OID20108	Q9NWQ8	PAG1	pc2	-0.116347	0.0453758	0.0106382	0.0464946
OID20108	Q9NWQ8	PAG1	pc3	0.231563	0.0438161	1.88781e-07	3.02978e-06
OID20109	Q13444	ADAM15	pc1	0.0995288	0.0435715	0.0227776	0.343168
OID20109	Q13444	ADAM15	pc2	-0.0885638	0.0444828	0.0470325	0.13007
OID20109	Q13444	ADAM15	pc3	0.170029	0.0433649	0.000100637	0.000508892
OID20110	P40818	USP8	pc1	-0.0624576	0.0440839	0.157172	0.555153
OID20110	P40818	USP8	pc2	-0.137619	0.0446145	0.00215174	0.0172575
OID20110	P40818	USP8	pc3	0.0411909	0.0443681	0.353658	0.474289
OID20111	P22004	BMP6	pc1	0.00990064	0.0436958	0.820843	0.944773
OID20111	P22004	BMP6	pc2	-0.124261	0.0442054	0.0051342	0.0283977
OID20111	P22004	BMP6	pc3	0.0778086	0.0437901	0.076205	0.141834
OID20113	P09668	CTSH	pc1	-0.0133201	0.0446766	0.765718	0.920931
OID20113	P09668	CTSH	pc2	-0.0750453	0.0454332	0.0992134	0.219255
OID20113	P09668	CTSH	pc3	0.03869	0.0448833	0.389098	0.509942
OID20114	P46379	BAG6	pc1	-0.0529906	0.0441739	0.230871	0.59953
OID20114	P46379	BAG6	pc2	-0.0755889	0.0449787	0.0934806	0.209919
OID20114	P46379	BAG6	pc3	0.0786613	0.0443315	0.0766121	0.142321
OID20115	O14793	MSTN	pc1	-0.0328165	0.0447582	0.463785	0.741251
OID20115	O14793	MSTN	pc2	0.115956	0.045364	0.0108814	0.0469291
OID20115	O14793	MSTN	pc3	-0.139113	0.0445839	0.00191219	0.00617832
OID20116	Q9BWV1	BOC	pc1	0.0880729	0.0442569	0.0471354	0.424055
OID20116	Q9BWV1	BOC	pc2	-0.106085	0.0450547	0.0189321	0.0652625
OID20116	Q9BWV1	BOC	pc3	0.199495	0.043761	6.48949e-06	5.20755e-05
OID20117	P08319	ADH4	pc1	-0.0366603	0.0449238	0.41486	0.717576
OID20117	P08319	ADH4	pc2	-0.0509915	0.0457795	0.265883	0.425623
OID20117	P08319	ADH4	pc3	0.0127066	0.0451882	0.77868	0.849863
OID20068	P31483	TIA1	pc1	-0.0129964	0.0439199	0.767422	0.921848
OID20068	P31483	TIA1	pc2	-0.120815	0.0444565	0.006806	0.0343251
OID20068	P31483	TIA1	pc3	0.0077146	0.0441548	0.861373	0.912911
OID20069	Q9Y2B0	CNPY2	pc1	-0.00250504	0.0439542	0.954575	0.980628
OID20069	Q9Y2B0	CNPY2	pc2	-0.0720793	0.0447005	0.10749	0.232384
OID20069	Q9Y2B0	CNPY2	pc3	0.107671	0.0439216	0.0145726	0.0343773
OID20208	P02462	COL4A1	pc1	0.187283	0.043701	2.19057e-05	0.00428914
OID20208	P02462	COL4A1	pc2	-0.155028	0.0448395	0.00059233	0.00899636
OID20208	P02462	COL4A1	pc3	0.219745	0.0436365	6.67206e-07	8.37429e-06
OID20209	A6NI73	LILRA5	pc1	-0.0447598	0.0444528	0.314471	0.648142
OID20209	A6NI73	LILRA5	pc2	0.0309443	0.0453507	0.495347	0.653564
OID20209	A6NI73	LILRA5	pc3	0.121194	0.0444014	0.0065682	0.0171932
OID20210	Q9UEW3	MARCO	pc1	0.01782	0.0440245	0.685818	0.886591
OID20210	Q9UEW3	MARCO	pc2	0.030401	0.0448757	0.498436	0.655873
OID20210	Q9UEW3	MARCO	pc3	0.0827745	0.0441084	0.0611578	0.117861
OID20211	O95841	ANGPTL1	pc1	0.114389	0.0444718	0.0103961	0.273072
OID20211	O95841	ANGPTL1	pc2	-0.041873	0.0456077	0.359007	0.526938
OID20211	O95841	ANGPTL1	pc3	0.151734	0.0444855	0.000700423	0.00273193
OID20212	Q9BQR3	PRSS27	pc1	-0.00672548	0.0440933	0.878832	0.964846
OID20212	Q9BQR3	PRSS27	pc2	0.018867	0.0449522	0.674876	0.791262
OID20212	Q9BQR3	PRSS27	pc3	0.0495459	0.0442717	0.263625	0.375676
OID20213	Q99523	SORT1	pc1	0.0486134	0.0443077	0.273097	0.619118
OID20213	Q99523	SORT1	pc2	-0.155915	0.0446875	0.000527984	0.00876095
OID20213	Q99523	SORT1	pc3	0.105981	0.0443415	0.0172152	0.0391947
OID20214	P35247	SFTPD	pc1	0.0918022	0.0436331	0.0358846	0.373801
OID20214	P35247	SFTPD	pc2	-0.126685	0.0443244	0.00444078	0.025725
OID20214	P35247	SFTPD	pc3	0.145046	0.0435752	0.000937656	0.00347714
OID20215	P20711	DDC	pc1	-0.0121716	0.0437943	0.781184	0.929159
OID20215	P20711	DDC	pc2	-0.00971353	0.0446556	0.827892	0.895587
OID20215	P20711	DDC	pc3	-0.0543358	0.0439618	0.217051	0.32002
OID20216	P31431	SDC4	pc1	-0.0568794	0.0442613	0.199363	0.580882
OID20216	P31431	SDC4	pc2	-0.0975012	0.044993	0.0307077	0.0948354
OID20216	P31431	SDC4	pc3	-0.00806562	0.044568	0.856462	0.912911
OID20217	P09601	HMOX1	pc1	0.0989936	0.0434835	0.0232365	0.343168
OID20217	P09601	HMOX1	pc2	-0.0594194	0.0444885	0.182288	0.331095
OID20217	P09601	HMOX1	pc3	0.126045	0.0435753	0.00398888	0.0112216
OID20219	Q8IW75	SERPINA12	pc1	0.00944735	0.0438283	0.829424	0.946395
OID20219	Q8IW75	SERPINA12	pc2	-0.00523514	0.0446905	0.906795	0.947441
OID20219	Q8IW75	SERPINA12	pc3	0.00574006	0.0440615	0.896403	0.934588
OID20220	P01241	GH1	pc1	0.166494	0.0433896	0.000140526	0.0137575
OID20220	P01241	GH1	pc2	-0.0366722	0.0448633	0.414081	0.579121
OID20220	P01241	GH1	pc3	0.180215	0.0435159	4.05817e-05	0.000251453
OID20221	Q9BUD6	SPON2	pc1	0.104219	0.0439073	0.0179953	0.343168
OID20221	Q9BUD6	SPON2	pc2	-0.0384537	0.0449899	0.39312	0.559368
OID20221	Q9BUD6	SPON2	pc3	0.237373	0.043091	5.81625e-08	1.5817e-06
OID20222	Q92692	NECTIN2	pc1	0.032189	0.0439367	0.464134	0.741251
OID20222	Q92692	NECTIN2	pc2	-0.0460626	0.0447759	0.304105	0.468111
OID20222	Q92692	NECTIN2	pc3	0.231666	0.0429513	1.0704e-07	2.04509e-06
OID20223	Q6WN34	CHRDL2	pc1	0.00614713	0.0442729	0.889628	0.964846
OID20223	Q6WN34	CHRDL2	pc2	-0.0794301	0.0450021	0.0781738	0.185493
OID20223	Q6WN34	CHRDL2	pc3	0.121522	0.0441723	0.00615682	0.0162906
OID20224	Q01973	ROR1	pc1	0.0692266	0.0439619	0.115964	0.540613
OID20224	Q01973	ROR1	pc2	-0.005871	0.0449363	0.896104	0.940285
OID20224	Q01973	ROR1	pc3	0.182383	0.0435414	3.32054e-05	0.000211091
OID20225	Q8N1Q1	CA13	pc1	-0.0401727	0.0438851	0.360423	0.678566
OID20225	Q8N1Q1	CA13	pc2	-0.125526	0.0444286	0.00491332	0.0275479
OID20225	Q8N1Q1	CA13	pc3	0.022473	0.044143	0.610911	0.712003
OID20121	Q9Y4X3	CCL27	pc1	0.0137841	0.0446439	0.757636	0.914582
OID20121	Q9Y4X3	CCL27	pc2	-0.0151913	0.0455198	0.738725	0.842874
OID20121	Q9Y4X3	CCL27	pc3	0.0509677	0.044826	0.256082	0.366595
OID20122	P00568	AK1	pc1	-0.0711139	0.0435456	0.103084	0.509694
OID20122	P00568	AK1	pc2	-0.161702	0.0439238	0.000257381	0.00680685
OID20122	P00568	AK1	pc3	-0.0247373	0.0438794	0.573175	0.676886
OID20123	P09525	ANXA4	pc1	-0.0772625	0.0439078	0.0790828	0.485053
OID20123	P09525	ANXA4	pc2	-0.123836	0.044564	0.00566228	0.0302887
OID20123	P09525	ANXA4	pc3	0.0339429	0.0442514	0.443418	0.561587
OID20126	Q05315	CLC	pc1	-0.0623676	0.0438781	0.155833	0.555153
OID20126	Q05315	CLC	pc2	0.0604877	0.0447484	0.177078	0.324036
OID20126	Q05315	CLC	pc3	0.00607063	0.0441991	0.890812	0.929749
OID20128	P48357	LEPR	pc1	0.122859	0.0441915	0.00563988	0.178111
OID20128	P48357	LEPR	pc2	-0.0577067	0.0453351	0.203653	0.357946
OID20128	P48357	LEPR	pc3	0.143348	0.044305	0.00129546	0.00448145
OID20129	P01222	TSHB	pc1	-0.0331415	0.043745	0.449047	0.733072
OID20129	P01222	TSHB	pc2	-0.0310755	0.044608	0.486357	0.643437
OID20129	P01222	TSHB	pc3	0.119839	0.0436716	0.00628788	0.016548
OID20130	P31949	S100A11	pc1	-0.0965277	0.0437346	0.0277625	0.343168
OID20130	P31949	S100A11	pc2	-0.0263149	0.0447963	0.557179	0.700229
OID20130	P31949	S100A11	pc3	0.0655625	0.0440832	0.137585	0.223376
OID20131	Q9H7M9	VSIR	pc1	-0.0162913	0.0442439	0.712869	0.896213
OID20131	Q9H7M9	VSIR	pc2	-0.113111	0.0448321	0.0119479	0.0493542
OID20131	Q9H7M9	VSIR	pc3	0.0635792	0.0443924	0.152714	0.242706
OID20132	O14917	PCDH17	pc1	0.0611272	0.0443009	0.168264	0.555153
OID20132	O14917	PCDH17	pc2	-0.149874	0.0447543	0.000873354	0.010427
OID20132	O14917	PCDH17	pc3	0.0702463	0.0445091	0.115146	0.197423
OID20133	P16234	PDGFRA	pc1	0.0971989	0.0439965	0.0276143	0.343168
OID20133	P16234	PDGFRA	pc2	-0.0916054	0.0448926	0.0418252	0.118687
OID20133	P16234	PDGFRA	pc3	0.235465	0.0431706	7.77057e-08	1.71375e-06
OID20134	Q12864	CDH17	pc1	-0.0372487	0.0440603	0.398293	0.710253
OID20134	Q12864	CDH17	pc2	0.00162013	0.0449578	0.971268	0.979593
OID20134	Q12864	CDH17	pc3	-0.020429	0.0443158	0.64501	0.739171
OID20135	Q9Y5X1	SNX9	pc1	-0.0146167	0.0442426	0.741255	0.908535
OID20135	Q9Y5X1	SNX9	pc2	-0.130428	0.0447346	0.00371081	0.0235901
OID20135	Q9Y5X1	SNX9	pc3	0.0993526	0.0442573	0.0252152	0.0543738
OID20136	Q16620	NTRK2	pc1	-0.118086	0.0438975	0.00738534	0.206578
OID20136	Q16620	NTRK2	pc2	-0.0541475	0.0450192	0.229642	0.390311
OID20136	Q16620	NTRK2	pc3	0.0101153	0.0444481	0.82007	0.881605
OID20137	Q03154	ACY1	pc1	-0.0496344	0.0442039	0.262044	0.619118
OID20137	Q03154	ACY1	pc2	-0.112936	0.0448434	0.0121007	0.0497754
OID20137	Q03154	ACY1	pc3	-0.0200349	0.0444851	0.652638	0.743887
OID20139	P21549	AGXT	pc1	0.0155428	0.0447889	0.72872	0.906502
OID20139	P21549	AGXT	pc2	-0.101404	0.0454465	0.0261082	0.0835292
OID20139	P21549	AGXT	pc3	0.131796	0.0446408	0.00330303	0.00951079
OID20142	Q9UHL4	DPP7	pc1	-0.0192526	0.0437494	0.660081	0.868574
OID20142	Q9UHL4	DPP7	pc2	-0.0477636	0.0445657	0.284351	0.444695
OID20142	Q9UHL4	DPP7	pc3	0.0599661	0.043907	0.172635	0.266802
OID20143	O60664	PLIN3	pc1	-0.046472	0.0441952	0.293533	0.632197
OID20143	O60664	PLIN3	pc2	-0.0271592	0.0450968	0.547287	0.694034
OID20143	O60664	PLIN3	pc3	0.146251	0.0439911	0.000951118	0.00351375
OID20144	O94903	PLPBP	pc1	-0.0740224	0.0436094	0.0902494	0.496665
OID20144	O94903	PLPBP	pc2	-0.146171	0.0441091	0.000987507	0.0111123
OID20144	O94903	PLPBP	pc3	0.000164531	0.0439673	0.997016	0.998035
OID20145	Q9UMF0	ICAM5	pc1	0.127993	0.0434447	0.0033693	0.122168
OID20145	Q9UMF0	ICAM5	pc2	-0.155094	0.0441377	0.000482076	0.00850255
OID20145	Q9UMF0	ICAM5	pc3	0.271122	0.0423396	3.52735e-10	3.45328e-08
OID20146	P10644	PRKAR1A	pc1	-0.037435	0.0442484	0.39795	0.710253
OID20146	P10644	PRKAR1A	pc2	-0.111031	0.0448738	0.0136835	0.0519231
OID20146	P10644	PRKAR1A	pc3	0.047794	0.0444628	0.282933	0.399123
OID20147	P40189	IL6ST	pc1	0.0703902	0.0438496	0.109072	0.528188
OID20147	P40189	IL6ST	pc2	-0.124011	0.0444795	0.00550642	0.0299488
OID20147	P40189	IL6ST	pc3	0.174869	0.0434929	6.70753e-05	0.000375238
OID20148	Q9H773	DCTPP1	pc1	-0.00523831	0.0439278	0.905127	0.971674
OID20148	Q9H773	DCTPP1	pc2	-0.0690567	0.0446836	0.122873	0.253874
OID20148	Q9H773	DCTPP1	pc3	0.0716698	0.0440434	0.104318	0.182147
OID20149	Q6GTS8	PM20D1	pc1	-0.0576913	0.0468024	0.218288	0.590084
OID20149	Q6GTS8	PM20D1	pc2	0.0139771	0.0477904	0.770053	0.864543
OID20149	Q6GTS8	PM20D1	pc3	-0.00386772	0.0471217	0.934617	0.961472
OID20150	Q53H82	LACTB2	pc1	-0.0427696	0.0438881	0.330277	0.666682
OID20150	Q53H82	LACTB2	pc2	-0.109875	0.0445202	0.013924	0.0524292
OID20150	Q53H82	LACTB2	pc3	0.0443579	0.0441176	0.315172	0.435195
OID20151	Q13158	FADD	pc1	-0.0466133	0.0438374	0.288153	0.629324
OID20151	Q13158	FADD	pc2	-0.139821	0.0443065	0.001698	0.0144552
OID20151	Q13158	FADD	pc3	0.00923756	0.0441175	0.834233	0.89454
OID20152	Q99674	CGREF1	pc1	-0.022631	0.0446007	0.61209	0.83459
OID20152	Q99674	CGREF1	pc2	-0.0370152	0.0454579	0.415879	0.579979
OID20152	Q99674	CGREF1	pc3	0.122331	0.0445106	0.00620766	0.0163809
OID20153	P10145	CXCL8	pc1	0.0496778	0.0438159	0.257432	0.619118
OID20153	P10145	CXCL8	pc2	-0.0501179	0.0446775	0.262503	0.422681
OID20153	P10145	CXCL8	pc3	0.160574	0.0435114	0.000248712	0.00110176
OID20154	P09382	LGALS1	pc1	-0.0602792	0.0447198	0.178296	0.556347
OID20154	P09382	LGALS1	pc2	-0.0693895	0.045575	0.128512	0.261024
OID20154	P09382	LGALS1	pc3	0.0902981	0.0448558	0.0446464	0.0899358
OID20155	Q8WX77	IGFBPL1	pc1	0.0127213	0.0438256	0.77173	0.92329
OID20155	Q8WX77	IGFBPL1	pc2	-0.109351	0.0444194	0.0141639	0.05301
OID20155	Q8WX77	IGFBPL1	pc3	0.173451	0.0433674	7.31234e-05	0.00039771
OID20156	P41218	MNDA	pc1	-0.0503197	0.0435932	0.248933	0.619118
OID20156	P41218	MNDA	pc2	0.0340355	0.0444827	0.444551	0.603703
OID20156	P41218	MNDA	pc3	0.0636552	0.0437895	0.146672	0.236171
OID20157	P55285	CDH6	pc1	0.075793	0.0439072	0.0849324	0.492918
OID20157	P55285	CDH6	pc2	-0.0098881	0.0449015	0.825792	0.895371
OID20157	P55285	CDH6	pc3	0.171505	0.043597	9.55045e-05	0.0004921
OID20158	Q9UHD0	IL19	pc1	0.00417165	0.0450297	0.926225	0.978447
OID20158	Q9UHD0	IL19	pc2	-0.0807075	0.0457711	0.078468	0.185493
OID20158	Q9UHD0	IL19	pc3	0.174276	0.0445868	0.000105691	0.000522582
OID20159	P16112	ACAN	pc1	-0.0500428	0.0452153	0.268931	0.619118
OID20159	P16112	ACAN	pc2	0.0145142	0.0461555	0.753302	0.849635
OID20159	P16112	ACAN	pc3	0.0487438	0.045458	0.284114	0.400213
OID20160	Q9ULL4	PLXNB3	pc1	-0.023768	0.0437573	0.58725	0.824412
OID20160	Q9ULL4	PLXNB3	pc2	-0.140152	0.0441839	0.00160762	0.0139588
OID20160	Q9ULL4	PLXNB3	pc3	0.0549657	0.0439326	0.211474	0.315119
OID20161	Q06418	TYRO3	pc1	-0.00384125	0.0442531	0.930864	0.979082
OID20161	Q06418	TYRO3	pc2	-0.0947915	0.0449212	0.0353437	0.105815
OID20161	Q06418	TYRO3	pc3	0.153989	0.0439469	0.000499869	0.00199744
OID20162	Q13541	EIF4EBP1	pc1	-0.067605	0.0438717	0.123962	0.546731
OID20162	Q13541	EIF4EBP1	pc2	-0.14173	0.0443863	0.001497	0.0137678
OID20162	Q13541	EIF4EBP1	pc3	0.0830005	0.0440519	0.0601289	0.116567
OID20163	O75340	PDCD6	pc1	-0.0746335	0.0437449	0.0886146	0.492918
OID20163	O75340	PDCD6	pc2	-0.00198322	0.0447345	0.964657	0.977197
OID20163	O75340	PDCD6	pc3	0.114556	0.0438043	0.00918953	0.0231772
OID20164	P51693	APLP1	pc1	0.0415129	0.0447393	0.353919	0.673171
OID20164	P51693	APLP1	pc2	0.0821408	0.0455082	0.0716862	0.175452
OID20164	P51693	APLP1	pc3	0.00135222	0.045015	0.976048	0.984089
OID20165	Q9NY25	CLEC5A	pc1	0.0109016	0.0440909	0.804814	0.936877
OID20165	Q9NY25	CLEC5A	pc2	0.0422434	0.0449195	0.347457	0.513838
OID20165	Q9NY25	CLEC5A	pc3	0.226397	0.0431455	2.29164e-07	3.34853e-06
OID20166	P08263	GSTA1	pc1	-0.0511901	0.044506	0.250621	0.619118
OID20166	P08263	GSTA1	pc2	-0.00495553	0.0454398	0.913201	0.949979
OID20166	P08263	GSTA1	pc3	-0.00277049	0.0448009	0.950715	0.968522
OID20167	Q969P0	IGSF8	pc1	0.0541944	0.044474	0.223588	0.590096
OID20167	Q969P0	IGSF8	pc2	-0.0217468	0.0454046	0.632181	0.761261
OID20167	Q969P0	IGSF8	pc3	0.243405	0.0434218	3.44893e-08	9.64715e-07
OID20168	Q16820	MEP1B	pc1	-0.0839807	0.0441015	0.0574546	0.454652
OID20168	Q16820	MEP1B	pc2	0.000173849	0.0451316	0.996928	0.997947
OID20168	Q16820	MEP1B	pc3	-0.0973375	0.0442814	0.0283992	0.0603098
OID20169	P18827	SDC1	pc1	0.0862193	0.0437891	0.0495131	0.428415
OID20169	P18827	SDC1	pc2	-0.088403	0.044647	0.0482509	0.131949
OID20169	P18827	SDC1	pc3	0.267897	0.0425239	6.57513e-10	5.36421e-08
OID20170	P19022	CDH2	pc1	0.0356835	0.0438354	0.416016	0.718307
OID20170	P19022	CDH2	pc2	-0.105563	0.0444742	0.0179966	0.0626998
OID20170	P19022	CDH2	pc3	0.138736	0.0436546	0.0015753	0.00521021
OID20171	Q8NI22	MCFD2	pc1	0.0110393	0.0440805	0.802355	0.936241
OID20171	Q8NI22	MCFD2	pc2	-0.11382	0.0446575	0.0111115	0.0472962
OID20171	Q8NI22	MCFD2	pc3	0.14273	0.0438507	0.00121176	0.00428272
OID20172	Q96LA6	FCRL1	pc1	-0.0120029	0.0440648	0.785433	0.929901
OID20172	Q96LA6	FCRL1	pc2	-0.0440414	0.0448899	0.327023	0.497136
OID20172	Q96LA6	FCRL1	pc3	0.0230358	0.0442892	0.603211	0.705086
OID20173	Q14956	GPNMB	pc1	0.0326994	0.0439733	0.457459	0.737813
OID20173	Q14956	GPNMB	pc2	-0.100358	0.0446349	0.0249875	0.0802058
OID20173	Q14956	GPNMB	pc3	0.188605	0.0434123	1.69383e-05	0.000117607
OID20174	P09417	QDPR	pc1	-0.0535454	0.0442566	0.226899	0.59317
OID20174	P09417	QDPR	pc2	-0.142776	0.0447352	0.00150476	0.0137678
OID20174	P09417	QDPR	pc3	0.0150554	0.0445513	0.735555	0.811848
OID20175	Q9UBU3	GHRL	pc1	0.0657824	0.044168	0.137026	0.555153
OID20175	Q9UBU3	GHRL	pc2	-0.00332801	0.0451357	0.941252	0.965918
OID20175	Q9UBU3	GHRL	pc3	0.0745156	0.0443749	0.0937369	0.168382
OID20176	P41236	PPP1R2	pc1	-0.0422528	0.0438085	0.335271	0.668637
OID20176	P41236	PPP1R2	pc2	-0.126553	0.0443481	0.00450297	0.0259318
OID20176	P41236	PPP1R2	pc3	0.0651378	0.0439844	0.13926	0.225721
OID20177	Q9Y5K6	CD2AP	pc1	-0.0455582	0.0438752	0.299609	0.637647
OID20177	Q9Y5K6	CD2AP	pc2	-0.109899	0.0445127	0.0138872	0.0524292
OID20177	Q9Y5K6	CD2AP	pc3	0.00680516	0.0441542	0.877576	0.921831
OID20178	O95544	NADK	pc1	-0.116475	0.0439001	0.00822933	0.223792
OID20178	O95544	NADK	pc2	0.0142691	0.0450742	0.751703	0.848809
OID20178	O95544	NADK	pc3	0.000955054	0.0444444	0.982864	0.989316
OID20179	P27352	CBLIF	pc1	-0.0203266	0.0436756	0.64185	0.85423
OID20179	P27352	CBLIF	pc2	-0.0550553	0.0444743	0.216334	0.374189
OID20179	P27352	CBLIF	pc3	-0.00208655	0.0439161	0.962124	0.977095
OID20180	Q9GZM7	TINAGL1	pc1	0.0635246	0.0442283	0.151551	0.555153
OID20180	Q9GZM7	TINAGL1	pc2	-0.053325	0.0451271	0.237906	0.400877
OID20180	Q9GZM7	TINAGL1	pc3	0.191439	0.0437176	1.45527e-05	0.000102497
OID20181	Q8WVQ1	CANT1	pc1	-0.00923403	0.0440846	0.834174	0.946485
OID20181	Q8WVQ1	CANT1	pc2	-0.0624192	0.0448648	0.164767	0.30961
OID20181	Q8WVQ1	CANT1	pc3	0.175868	0.0436106	6.38289e-05	0.000367579
OID20182	Q8WTU2	SSC4D	pc1	-0.155584	0.0448274	0.000564342	0.0408827
OID20182	Q8WTU2	SSC4D	pc2	0.0093191	0.0462574	0.84042	0.906945
OID20182	Q8WTU2	SSC4D	pc3	-0.15397	0.0450814	0.000689185	0.00269885
OID20183	P78380	OLR1	pc1	-0.010402	0.0436591	0.811782	0.941629
OID20183	P78380	OLR1	pc2	-0.00227366	0.0445189	0.959289	0.975078
OID20183	P78380	OLR1	pc3	0.141907	0.0434277	0.00115958	0.00415833
OID20185	Q86VZ4	LRP11	pc1	0.002496	0.044535	0.955328	0.980628
OID20185	Q86VZ4	LRP11	pc2	-0.0389622	0.0453759	0.390946	0.559368
OID20185	Q86VZ4	LRP11	pc3	0.176256	0.0440657	7.30401e-05	0.00039771
OID20186	Q13275	SEMA3F	pc1	-0.0149707	0.0443843	0.736036	0.908535
OID20186	Q13275	SEMA3F	pc2	-0.0325835	0.0452374	0.471693	0.628283
OID20186	Q13275	SEMA3F	pc3	0.136598	0.0442007	0.00211109	0.00662423
OID20187	P41159	LEP	pc1	-0.266423	0.0459303	1.17842e-08	1.15367e-05
OID20187	P41159	LEP	pc2	-0.116024	0.0481135	0.0162512	0.0584176
OID20187	P41159	LEP	pc3	-0.0853949	0.0475594	0.0731761	0.137597
OID20188	P06858	LPL	pc1	-0.0432115	0.0470733	0.359085	0.677349
OID20188	P06858	LPL	pc2	-0.0574781	0.047969	0.231398	0.392088
OID20188	P06858	LPL	pc3	0.0250086	0.0473492	0.597614	0.701516
OID20189	Q8IZP9	ADGRG2	pc1	0.0565614	0.0456972	0.216397	0.590084
OID20189	Q8IZP9	ADGRG2	pc2	0.0940048	0.0464752	0.0436412	0.123063
OID20189	Q8IZP9	ADGRG2	pc3	0.0548925	0.0459438	0.232746	0.340856
OID20190	Q9Y286	SIGLEC7	pc1	0.00229352	0.0445045	0.95892	0.980937
OID20190	Q9Y286	SIGLEC7	pc2	-0.0798098	0.0452368	0.0783027	0.185493
OID20190	Q9Y286	SIGLEC7	pc3	0.169181	0.0440905	0.000140557	0.000681213
OID20191	O95502	NPTXR	pc1	0.079495	0.0437559	0.0698539	0.466682
OID20191	O95502	NPTXR	pc2	0.0330132	0.0447388	0.460919	0.619834
OID20191	O95502	NPTXR	pc3	0.160359	0.0435422	0.000255986	0.00112381
OID20193	Q9HBB8	CDHR5	pc1	-0.0354272	0.0442232	0.423457	0.724762
OID20193	Q9HBB8	CDHR5	pc2	-0.0127675	0.0451171	0.777305	0.867718
OID20193	Q9HBB8	CDHR5	pc3	-0.0644905	0.0443915	0.146921	0.236183
OID20194	P52888	THOP1	pc1	-0.0635614	0.0437706	0.147093	0.555153
OID20194	P52888	THOP1	pc2	-0.0797105	0.0445814	0.0743902	0.180267
OID20194	P52888	THOP1	pc3	0.0689806	0.0439867	0.117469	0.200352
OID20195	P35754	GLRX	pc1	-0.0481902	0.043708	0.270757	0.619118
OID20195	P35754	GLRX	pc2	-0.0926691	0.0444264	0.0374979	0.110574
OID20195	P35754	GLRX	pc3	0.0762127	0.0438597	0.0828936	0.151123
OID20196	P21583	KITLG	pc1	-0.0786123	0.0446101	0.0786503	0.485053
OID20196	P21583	KITLG	pc2	0.0633879	0.0455394	0.164566	0.30961
OID20196	P21583	KITLG	pc3	-0.0134813	0.0449822	0.76453	0.838158
OID20197	Q9UKJ0	PILRB	pc1	0.0448107	0.0441072	0.310149	0.641936
OID20197	Q9UKJ0	PILRB	pc2	-0.0231092	0.0450081	0.607868	0.740122
OID20197	Q9UKJ0	PILRB	pc3	0.199908	0.0434696	5.4008e-06	4.55809e-05
OID20198	Q15846	CLUL1	pc1	0.127696	0.04492	0.0046572	0.162836
OID20198	Q15846	CLUL1	pc2	-0.0197562	0.0461652	0.668876	0.789211
OID20198	Q15846	CLUL1	pc3	0.141288	0.0450799	0.00182542	0.00593716
OID20199	P23526	AHCY	pc1	-0.054612	0.0437508	0.212528	0.589806
OID20199	P23526	AHCY	pc2	-0.12779	0.04431	0.0040973	0.0249344
OID20199	P23526	AHCY	pc3	0.0389997	0.0440165	0.376033	0.495473
OID20200	P12104	FABP2	pc1	-0.0632488	0.0437037	0.148468	0.555153
OID20200	P12104	FABP2	pc2	0.0607323	0.0445726	0.173643	0.321354
OID20200	P12104	FABP2	pc3	0.0172656	0.0440208	0.695069	0.779464
OID20201	P00797	REN	pc1	-0.0606926	0.0442882	0.171182	0.555153
OID20201	P00797	REN	pc2	-0.0397326	0.0452081	0.37989	0.550982
OID20201	P00797	REN	pc3	-0.0264964	0.0445908	0.552642	0.658997
OID20202	Q9UK05	GDF2	pc1	-0.0135492	0.0451985	0.764478	0.920571
OID20202	Q9UK05	GDF2	pc2	0.0101452	0.046088	0.825863	0.895371
OID20202	Q9UK05	GDF2	pc3	0.0562655	0.0453714	0.215522	0.318244
OID20204	Q9BQB4	SOST	pc1	-0.0256133	0.0444635	0.56484	0.813204
OID20204	Q9BQB4	SOST	pc2	-0.0433082	0.0453101	0.339629	0.508405
OID20204	Q9BQB4	SOST	pc3	0.0317755	0.0446909	0.477415	0.594563
OID20205	Q9NQX5	NPDC1	pc1	0.0209689	0.0439728	0.633672	0.850354
OID20205	Q9NQX5	NPDC1	pc2	-0.0521624	0.0447854	0.244692	0.407405
OID20205	Q9NQX5	NPDC1	pc3	0.215179	0.043147	8.48956e-07	9.89438e-06
OID20207	P42830	CXCL5	pc1	-0.0614473	0.0441549	0.164658	0.555153
OID20207	P42830	CXCL5	pc2	-0.0450361	0.0450644	0.318102	0.487359
OID20207	P42830	CXCL5	pc3	-0.056721	0.0444021	0.202045	0.30431
OID20226	Q76M96	CCDC80	pc1	-0.0249034	0.0446063	0.576896	0.820903
OID20226	Q76M96	CCDC80	pc2	-0.0294819	0.0454772	0.517105	0.672305
OID20226	Q76M96	CCDC80	pc3	0.0758689	0.0447268	0.0904615	0.163097
OID20228	P07711	CTSL	pc1	0.0879944	0.043655	0.0443726	0.4177
OID20228	P07711	CTSL	pc2	-0.0812385	0.0445451	0.0687934	0.171785
OID20228	P07711	CTSL	pc3	0.200287	0.0431379	4.40396e-06	3.88421e-05
OID20229	Q92823	NRCAM	pc1	0.0209434	0.0445514	0.638494	0.852777
OID20229	Q92823	NRCAM	pc2	-0.152129	0.04492	0.000763649	0.00969334
OID20229	Q92823	NRCAM	pc3	0.0808484	0.0446498	0.0707884	0.133787
OID20230	P04792	HSPB1	pc1	-0.0479651	0.0440227	0.276439	0.619863
OID20230	P04792	HSPB1	pc2	-0.111278	0.0446622	0.0130445	0.0514681
OID20230	P04792	HSPB1	pc3	0.016393	0.0443024	0.711522	0.794276
OID20231	P07204	THBD	pc1	0.0237508	0.0442489	0.591678	0.824412
OID20231	P07204	THBD	pc2	0.0362737	0.0451015	0.421627	0.583484
OID20231	P07204	THBD	pc3	0.140846	0.0440442	0.00147312	0.00493898
OID20232	Q16773	KYAT1	pc1	-0.076328	0.0436086	0.0806852	0.485053
OID20232	Q16773	KYAT1	pc2	-0.0916194	0.0444119	0.0396375	0.114469
OID20232	Q16773	KYAT1	pc3	0.0316626	0.0439515	0.471618	0.589674
OID20233	Q92520	FAM3C	pc1	0.0111934	0.0438942	0.798822	0.935463
OID20233	Q92520	FAM3C	pc2	-0.0120986	0.0447558	0.787023	0.873597
OID20233	Q92520	FAM3C	pc3	0.204131	0.0431669	2.94677e-06	2.94376e-05
OID20234	P19971	TYMP	pc1	0.026316	0.0438831	0.54899	0.803119
OID20234	P19971	TYMP	pc2	-0.131209	0.0443716	0.00325414	0.0215944
OID20234	P19971	TYMP	pc3	0.0722199	0.0440119	0.101449	0.178698
OID20235	Q8NBP7	PCSK9	pc1	0.0131751	0.0449403	0.769515	0.92323
OID20235	Q8NBP7	PCSK9	pc2	-0.121793	0.0454993	0.00767864	0.0373999
OID20235	Q8NBP7	PCSK9	pc3	0.144274	0.0447152	0.00133587	0.00458882
OID20236	Q16270	IGFBP7	pc1	0.0921117	0.0438721	0.0362728	0.373801
OID20236	Q16270	IGFBP7	pc2	-0.157826	0.0443695	0.000411001	0.00782779
OID20236	Q16270	IGFBP7	pc3	0.227202	0.043109	2.03434e-07	3.1613e-06
OID20237	P07911	UMOD	pc1	0.0117992	0.0440962	0.789135	0.930844
OID20237	P07911	UMOD	pc2	0.014953	0.0449604	0.739591	0.842874
OID20237	P07911	UMOD	pc3	-0.230379	0.043109	1.38785e-07	2.47038e-06
OID20238	P55058	PLTP	pc1	0.0542577	0.0443035	0.221276	0.590084
OID20238	P55058	PLTP	pc2	-0.000371838	0.0452417	0.993446	0.995479
OID20238	P55058	PLTP	pc3	0.0750212	0.0444778	0.0922876	0.166084
OID20239	Q13361	MFAP5	pc1	-0.0828284	0.0439017	0.0597872	0.466682
OID20239	Q13361	MFAP5	pc2	0.0017365	0.044924	0.969182	0.979183
OID20239	Q13361	MFAP5	pc3	0.0405467	0.0442546	0.359999	0.480162
OID20240	P01130	LDLR	pc1	-0.10277	0.0451201	0.0231693	0.343168
OID20240	P01130	LDLR	pc2	0.0146761	0.0462414	0.75109	0.848809
OID20240	P01130	LDLR	pc3	-0.090041	0.0454158	0.0479644	0.0960269
OID20241	P22748	CA4	pc1	-0.0774862	0.0442169	0.0803211	0.485053
OID20241	P22748	CA4	pc2	-0.00987198	0.0452224	0.827286	0.895587
OID20241	P22748	CA4	pc3	-0.0257931	0.0445732	0.563075	0.668993
OID20242	P54760	EPHB4	pc1	0.0494009	0.044181	0.264045	0.619118
OID20242	P54760	EPHB4	pc2	-0.0231318	0.0450933	0.608197	0.740122
OID20242	P54760	EPHB4	pc3	0.217483	0.0433852	7.47673e-07	9.03669e-06
OID20243	P33151	CDH5	pc1	0.0224457	0.0436598	0.607408	0.83459
OID20243	P33151	CDH5	pc2	-0.0998497	0.0443027	0.0246442	0.079364
OID20243	P33151	CDH5	pc3	0.119419	0.0435738	0.00635363	0.0166762
OID20244	P23141	CES1	pc1	-0.0763685	0.0453643	0.0929178	0.496665
OID20244	P23141	CES1	pc2	-0.128556	0.0460266	0.00542273	0.0296584
OID20244	P23141	CES1	pc3	-0.0661841	0.0456378	0.147633	0.23694
OID20245	P15090	FABP4	pc1	-0.0458228	0.0476173	0.336361	0.668637
OID20245	P15090	FABP4	pc2	-0.153384	0.0481071	0.00152106	0.0137882
OID20245	P15090	FABP4	pc3	0.137884	0.0475122	0.00387178	0.0109236
OID20246	P08833	IGFBP1	pc1	0.146553	0.0439202	0.000911113	0.0495814
OID20246	P08833	IGFBP1	pc2	0.0803246	0.0451386	0.0757688	0.182255
OID20246	P08833	IGFBP1	pc3	0.19264	0.0437994	1.33651e-05	9.62089e-05
OID20248	P13598	ICAM2	pc1	0.0725807	0.0439435	0.0992325	0.500766
OID20248	P13598	ICAM2	pc2	-0.122946	0.0445891	0.00604277	0.031045
OID20248	P13598	ICAM2	pc3	0.152408	0.0437656	0.000540924	0.00214399
OID20249	Q76LX8	ADAMTS13	pc1	-0.0801006	0.0439375	0.0688963	0.466682
OID20249	Q76LX8	ADAMTS13	pc2	0.0192085	0.0449419	0.669268	0.789211
OID20249	Q76LX8	ADAMTS13	pc3	-0.0692474	0.0442085	0.117897	0.200732
OID20250	Q01638	IL1RL1	pc1	0.103647	0.0435065	0.0175795	0.343168
OID20250	Q01638	IL1RL1	pc2	-0.122656	0.0442727	0.00580747	0.0302887
OID20250	Q01638	IL1RL1	pc3	0.159007	0.0434029	0.000275561	0.00117805
OID20251	Q99988	GDF15	pc1	0.0837662	0.0437416	0.0560647	0.453614
OID20251	Q99988	GDF15	pc2	-0.169959	0.0441099	0.000131956	0.00526992
OID20251	Q99988	GDF15	pc3	0.257637	0.0425923	2.87411e-09	1.65515e-07
OID20252	P04054	PLA2G1B	pc1	0.0904317	0.0441748	0.0411711	0.403375
OID20252	P04054	PLA2G1B	pc2	0.1167	0.0449276	0.0096694	0.0440295
OID20252	P04054	PLA2G1B	pc3	0.0559204	0.0445249	0.209731	0.312998
OID20253	Q9UM47	NOTCH3	pc1	0.0664127	0.0445132	0.136341	0.555153
OID20253	Q9UM47	NOTCH3	pc2	-0.0936954	0.0452941	0.0391013	0.113317
OID20253	Q9UM47	NOTCH3	pc3	0.177372	0.0441362	6.75962e-05	0.000376004
OID20254	Q14767	LTBP2	pc1	0.190877	0.0441539	1.86113e-05	0.00428914
OID20254	Q14767	LTBP2	pc2	-0.199478	0.0449781	1.13486e-05	0.00185172
OID20254	Q14767	LTBP2	pc3	0.309225	0.0430314	2.46385e-12	1.20605e-09
OID20255	Q03167	TGFBR3	pc1	0.0548758	0.0441251	0.214219	0.589806
OID20255	Q03167	TGFBR3	pc2	-0.0219193	0.0450509	0.626796	0.757572
OID20255	Q03167	TGFBR3	pc3	0.107949	0.0441624	0.0148576	0.0348816
OID20257	Q5VY43	PEAR1	pc1	0.0894632	0.0439545	0.0423456	0.409376
OID20257	Q5VY43	PEAR1	pc2	-0.106812	0.0447481	0.0173618	0.0609218
OID20257	Q5VY43	PEAR1	pc3	0.124318	0.0440186	0.00493044	0.0134454
OID20258	Q06141	REG3A	pc1	0.0678416	0.0441036	0.12463	0.546731
OID20258	Q06141	REG3A	pc2	-0.016435	0.0450708	0.715529	0.825092
OID20258	Q06141	REG3A	pc3	0.203463	0.0434935	3.74083e-06	3.48788e-05
OID20259	P55808	XG	pc1	-0.0194078	0.047085	0.680381	0.883412
OID20259	P55808	XG	pc2	-0.0201778	0.0480093	0.674457	0.791262
OID20259	P55808	XG	pc3	0.163518	0.0467694	0.000514181	0.00204627
OID20260	P48960	ADGRE5	pc1	-0.0573921	0.0436355	0.18903	0.564208
OID20260	P48960	ADGRE5	pc2	-0.0382428	0.0445368	0.390932	0.559368
OID20260	P48960	ADGRE5	pc3	0.0797247	0.0437967	0.0693105	0.131502
OID20261	P04066	FUCA1	pc1	-0.00965646	0.0443095	0.827572	0.946395
OID20261	P04066	FUCA1	pc2	-0.0287329	0.0451634	0.524941	0.679075
OID20261	P04066	FUCA1	pc3	0.0217189	0.0445354	0.625995	0.724408
OID20262	Q9NNX6	CD209	pc1	-0.0147539	0.0440008	0.737534	0.908535
OID20262	Q9NNX6	CD209	pc2	0.0455918	0.0448232	0.309579	0.47579
OID20262	Q9NNX6	CD209	pc3	0.109531	0.0439644	0.0130514	0.0312404
OID20263	P02144	MB	pc1	-0.0688838	0.0447422	0.124303	0.546731
OID20263	P02144	MB	pc2	-0.0128866	0.0457261	0.778198	0.867718
OID20263	P02144	MB	pc3	0.0693627	0.0449786	0.123681	0.207687
OID20264	Q9UBP4	DKK3	pc1	0.0900316	0.0449665	0.045808	0.424055
OID20264	Q9UBP4	DKK3	pc2	-0.0892735	0.0458596	0.0521384	0.139446
OID20264	Q9UBP4	DKK3	pc3	0.15089	0.0448782	0.000832978	0.00314859
OID20265	O14798	TNFRSF10C	pc1	0.034901	0.0439082	0.427074	0.728891
OID20265	O14798	TNFRSF10C	pc2	-0.0330762	0.0447743	0.460419	0.619834
OID20265	O14798	TNFRSF10C	pc3	0.113797	0.043872	0.00977153	0.0242186
OID20266	P48304	REG1B	pc1	0.0650808	0.0437325	0.137345	0.555153
OID20266	P48304	REG1B	pc2	-0.00561851	0.04469	0.900003	0.942549
OID20266	P48304	REG1B	pc3	0.218893	0.0429517	4.93449e-07	6.5282e-06
OID20267	P01589	IL2RA	pc1	0.102402	0.0434585	0.018845	0.343168
OID20267	P01589	IL2RA	pc2	-0.0932954	0.0443619	0.0359642	0.107344
OID20267	P01589	IL2RA	pc3	0.167603	0.0432829	0.000122267	0.000598495
OID20268	P09619	PDGFRB	pc1	0.0389434	0.0436244	0.372451	0.689281
OID20268	P09619	PDGFRB	pc2	-0.110846	0.0442376	0.0125403	0.0505224
OID20268	P09619	PDGFRB	pc3	0.128632	0.0435087	0.00326019	0.00941513
OID20269	P08581	MET	pc1	0.0454055	0.0442866	0.305737	0.641172
OID20269	P08581	MET	pc2	-0.0788437	0.0450652	0.0808148	0.186598
OID20269	P08581	MET	pc3	0.0121252	0.0445647	0.785673	0.854638
OID20270	Q96AP7	ESAM	pc1	0.0380553	0.0439986	0.387501	0.697763
OID20270	Q96AP7	ESAM	pc2	-0.0380726	0.0448639	0.396499	0.560542
OID20270	Q96AP7	ESAM	pc3	0.204457	0.0433023	3.04942e-06	3.01554e-05
OID20271	P07451	CA3	pc1	-0.123935	0.0442844	0.00533203	0.174002
OID20271	P07451	CA3	pc2	-0.0364404	0.0454797	0.423373	0.584601
OID20271	P07451	CA3	pc3	0.0313323	0.0448467	0.485096	0.598876
OID20272	Q9Y275	TNFSF13B	pc1	0.0655343	0.0438863	0.136001	0.555153
OID20272	Q9Y275	TNFSF13B	pc2	-0.0811077	0.0447004	0.0702091	0.173135
OID20272	Q9Y275	TNFSF13B	pc3	0.136764	0.043789	0.00189329	0.00613753
OID20273	Q13740	ALCAM	pc1	0.00279507	0.0449188	0.950409	0.980628
OID20273	Q13740	ALCAM	pc2	-0.121027	0.0454775	0.00803736	0.0385714
OID20273	Q13740	ALCAM	pc3	0.174259	0.0444736	0.000101704	0.000510605
OID20275	P08118	MSMB	pc1	0.0950088	0.0443344	0.0325986	0.357714
OID20275	P08118	MSMB	pc2	-0.00453493	0.0454133	0.920497	0.951601
OID20275	P08118	MSMB	pc3	0.0500545	0.0447183	0.263542	0.375676
OID20276	P07858	CTSB	pc1	0.15207	0.0438998	0.000578262	0.0408827
OID20276	P07858	CTSB	pc2	-0.0561041	0.0452299	0.215406	0.373646
OID20276	P07858	CTSB	pc3	0.176154	0.0439567	7.08053e-05	0.000391629
OID20277	P32942	ICAM3	pc1	-0.0141289	0.0438808	0.747601	0.909478
OID20277	P32942	ICAM3	pc2	-0.0632655	0.0446569	0.157198	0.300001
OID20277	P32942	ICAM3	pc3	0.0399639	0.0440811	0.365058	0.485587
OID20278	Q07507	DPT	pc1	-0.111835	0.0450017	0.0132788	0.302325
OID20278	Q07507	DPT	pc2	-0.0689413	0.0460663	0.135142	0.268911
OID20278	Q07507	DPT	pc3	0.0499604	0.0454653	0.272359	0.386995
OID20279	Q9NQ79	CRTAC1	pc1	-0.0463532	0.0466252	0.320628	0.653947
OID20279	Q9NQ79	CRTAC1	pc2	0.0973192	0.0473871	0.0405277	0.116014
OID20279	Q9NQ79	CRTAC1	pc3	-0.0870296	0.0467556	0.0632827	0.121003
OID20280	P15085	CPA1	pc1	0.0306575	0.043853	0.484819	0.758207
OID20280	P15085	CPA1	pc2	0.0103617	0.0447338	0.81692	0.894776
OID20280	P15085	CPA1	pc3	0.0516652	0.0440457	0.241362	0.350065
OID20281	Q86U17	SERPINA11	pc1	0.0856743	0.0466004	0.0665886	0.466682
OID20281	Q86U17	SERPINA11	pc2	-0.0674371	0.0475809	0.157019	0.300001
OID20281	Q86U17	SERPINA11	pc3	0.0675492	0.0469084	0.150491	0.239623
OID20282	Q9H2A7	CXCL16	pc1	0.0725069	0.0459342	0.115089	0.539939
OID20282	Q9H2A7	CXCL16	pc2	-0.147779	0.0464824	0.00156887	0.0138372
OID20282	Q9H2A7	CXCL16	pc3	0.200267	0.0454113	1.26805e-05	9.26658e-05
OID20283	O75326	SEMA7A	pc1	-0.0259631	0.0438524	0.554082	0.805147
OID20283	O75326	SEMA7A	pc2	-0.125583	0.0443724	0.00484043	0.0275479
OID20283	O75326	SEMA7A	pc3	0.0535581	0.0440343	0.224456	0.329943
OID20284	P17931	LGALS3	pc1	-0.00612399	0.0446362	0.89093	0.964846
OID20284	P17931	LGALS3	pc2	-0.183788	0.0447592	4.70447e-05	0.00395098
OID20284	P17931	LGALS3	pc3	0.0837831	0.0447153	0.0615593	0.118358
OID20285	Q9H1U4	MEGF9	pc1	-0.079946	0.0444767	0.0728677	0.466682
OID20285	Q9H1U4	MEGF9	pc2	-0.0751793	0.0453722	0.0981628	0.217584
OID20285	Q9H1U4	MEGF9	pc3	-0.0123155	0.044854	0.783762	0.853507
OID20287	P17813	ENG	pc1	0.0638839	0.0439843	0.147016	0.555153
OID20287	P17813	ENG	pc2	-0.159659	0.0443679	0.000352139	0.00760278
OID20287	P17813	ENG	pc3	0.117905	0.0439936	0.00760594	0.0194418
OID20288	Q13822	ENPP2	pc1	0.00672019	0.0481476	0.889053	0.964846
OID20288	Q13822	ENPP2	pc2	-0.157253	0.0485836	0.00128983	0.0125264
OID20288	Q13822	ENPP2	pc3	0.0468673	0.0483575	0.332926	0.453331
OID20289	P15086	CPB1	pc1	-0.0165651	0.043794	0.705407	0.895461
OID20289	P15086	CPB1	pc2	-0.00159142	0.0446603	0.971589	0.979593
OID20289	P15086	CPB1	pc3	0.00769622	0.0440306	0.861314	0.912911
OID20290	P16581	SELE	pc1	-0.0415201	0.0459892	0.367059	0.685518
OID20290	P16581	SELE	pc2	-0.123285	0.0466032	0.00841798	0.0396212
OID20290	P16581	SELE	pc3	0.0634135	0.0461828	0.170342	0.264687
OID20291	P19021	PAM	pc1	0.0158846	0.044268	0.719876	0.898963
OID20291	P19021	PAM	pc2	-0.0920691	0.0449534	0.041076	0.116899
OID20291	P19021	PAM	pc3	0.131114	0.0441169	0.00310278	0.00904055
OID20292	P12111	COL6A3	pc1	0.0357447	0.0442043	0.419119	0.72112
OID20292	P12111	COL6A3	pc2	-0.087415	0.044931	0.0522745	0.139446
OID20292	P12111	COL6A3	pc3	0.230629	0.0432449	1.46999e-07	2.55061e-06
OID20293	Q15828	CST6	pc1	0.0108374	0.045475	0.811735	0.941629
OID20293	Q15828	CST6	pc2	0.0362223	0.0463422	0.434807	0.595351
OID20293	Q15828	CST6	pc3	0.170357	0.0450738	0.000176243	0.000813877
OID20294	P04080	CSTB	pc1	-0.0121948	0.0440564	0.78205	0.929159
OID20294	P04080	CSTB	pc2	-0.10154	0.0446931	0.0235174	0.0762369
OID20294	P04080	CSTB	pc3	0.214954	0.0432286	9.12228e-07	1.03845e-05
OID20295	P80370	DLK1	pc1	0.00353956	0.0441117	0.936078	0.979082
OID20295	P80370	DLK1	pc2	0.0605228	0.044896	0.178252	0.32497
OID20295	P80370	DLK1	pc3	0.103532	0.044101	0.0192866	0.0429126
OID20296	P08236	GUSB	pc1	-0.0972655	0.0444591	0.0291536	0.343168
OID20296	P08236	GUSB	pc2	-0.139075	0.0451202	0.00216821	0.0172575
OID20296	P08236	GUSB	pc3	-0.0595043	0.0448299	0.185008	0.280811
OID20297	Q14162	SCARF1	pc1	0.0807224	0.0440843	0.0676866	0.466682
OID20297	Q14162	SCARF1	pc2	-0.121714	0.0447693	0.00678347	0.0343251
OID20297	Q14162	SCARF1	pc3	0.178029	0.0437427	5.47161e-05	0.000318917
OID20298	P09093	CELA3A	pc1	0.0495134	0.043924	0.260181	0.619118
OID20298	P09093	CELA3A	pc2	-0.0196272	0.0448352	0.661748	0.785274
OID20298	P09093	CELA3A	pc3	0.0342952	0.0441861	0.438028	0.559089
OID20299	P48745	CCN3	pc1	0.00370775	0.0440618	0.932972	0.979082
OID20299	P48745	CCN3	pc2	0.00174185	0.0449273	0.969089	0.979183
OID20299	P48745	CCN3	pc3	0.158849	0.0437172	0.000308685	0.0013026
OID20300	Q9Y4L1	HYOU1	pc1	-0.00357821	0.0440918	0.935352	0.979082
OID20300	Q9Y4L1	HYOU1	pc2	-0.0462913	0.0449099	0.303156	0.467385
OID20300	Q9Y4L1	HYOU1	pc3	0.129251	0.0439438	0.00342141	0.00976547
OID20301	Q8N423	LILRB2	pc1	0.0283645	0.0440892	0.520299	0.78365
OID20301	Q8N423	LILRB2	pc2	-0.119953	0.0446501	0.0074626	0.0365294
OID20301	Q8N423	LILRB2	pc3	0.106238	0.0440836	0.0163187	0.0375428
OID20302	P15907	ST6GAL1	pc1	0.0207246	0.0445374	0.6419	0.85423
OID20302	P15907	ST6GAL1	pc2	-0.146083	0.0449458	0.00123153	0.0125204
OID20302	P15907	ST6GAL1	pc3	0.135662	0.0443666	0.00235051	0.00721363
OID20303	P35590	TIE1	pc1	-0.00138435	0.0437279	0.974757	0.984817
OID20303	P35590	TIE1	pc2	-0.104171	0.0443406	0.0191978	0.0658879
OID20303	P35590	TIE1	pc3	-0.00621114	0.0439584	0.887694	0.927484
OID20304	P78324	SIRPA	pc1	-0.0360145	0.0439641	0.413077	0.717576
OID20304	P78324	SIRPA	pc2	-0.025846	0.0448427	0.564626	0.704165
OID20304	P78324	SIRPA	pc3	0.100365	0.0439964	0.0229584	0.0499474
OID20306	Q13332	PTPRS	pc1	0.0371405	0.0443686	0.402946	0.712123
OID20306	Q13332	PTPRS	pc2	0.0282093	0.0452541	0.533339	0.685222
OID20306	Q13332	PTPRS	pc3	0.135275	0.0442196	0.00233962	0.00720279
OID20307	Q12860	CNTN1	pc1	-0.0249795	0.0445797	0.575504	0.820123
OID20307	Q12860	CNTN1	pc2	-0.0280877	0.045452	0.536882	0.687767
OID20307	Q12860	CNTN1	pc3	-0.0422482	0.0447895	0.346007	0.468128
OID20308	Q8TDL5	BPIFB1	pc1	0.00166085	0.0444184	0.970188	0.982602
OID20308	Q8TDL5	BPIFB1	pc2	0.0361624	0.0452616	0.424693	0.585598
OID20308	Q8TDL5	BPIFB1	pc3	0.0415556	0.0446145	0.35208	0.472821
OID20309	P20160	AZU1	pc1	-0.0786365	0.0435604	0.0716454	0.466682
OID20309	P20160	AZU1	pc2	0.0486731	0.0445079	0.274668	0.435818
OID20309	P20160	AZU1	pc3	0.085278	0.0437673	0.0519258	0.103114
OID20310	P10586	PTPRF	pc1	-0.0342582	0.0442758	0.439451	0.728991
OID20310	P10586	PTPRF	pc2	0.0115857	0.0451695	0.797676	0.881267
OID20310	P10586	PTPRF	pc3	0.0119771	0.0445337	0.788084	0.85536
OID20311	P46531	NOTCH1	pc1	-0.0555479	0.0446241	0.213794	0.589806
OID20311	P46531	NOTCH1	pc2	-0.11004	0.0453027	0.0154946	0.0568134
OID20311	P46531	NOTCH1	pc3	0.0310096	0.0449086	0.490199	0.604325
OID20312	Q13231	CHIT1	pc1	0.0320503	0.0439766	0.466466	0.742101
OID20312	Q13231	CHIT1	pc2	-0.0483402	0.0448116	0.281226	0.441927
OID20312	Q13231	CHIT1	pc3	0.00284114	0.0442327	0.948812	0.968383
OID20313	P04085	PDGFA	pc1	-0.0226937	0.0441105	0.607149	0.83459
OID20313	P04085	PDGFA	pc2	-0.0970568	0.0447771	0.0306676	0.0948354
OID20313	P04085	PDGFA	pc3	0.0028057	0.0443555	0.949589	0.968383
OID20314	P13686	ACP5	pc1	-0.0326365	0.0440634	0.459243	0.738112
OID20314	P13686	ACP5	pc2	0.0262351	0.0449381	0.559617	0.700716
OID20314	P13686	ACP5	pc3	0.021453	0.0443105	0.628491	0.725582
OID20315	P05107	ITGB2	pc1	-0.0627293	0.0441211	0.155726	0.555153
OID20315	P05107	ITGB2	pc2	-0.0424257	0.0450388	0.346661	0.513838
OID20315	P05107	ITGB2	pc3	0.022072	0.0444338	0.619593	0.719387
OID20316	P25445	FAS	pc1	0.0521459	0.04381	0.234508	0.605761
OID20316	P25445	FAS	pc2	-0.00995034	0.0447318	0.82406	0.895371
OID20316	P25445	FAS	pc3	0.172068	0.0434226	8.50103e-05	0.000447447
OID20317	O15031	PLXNB2	pc1	-0.0504374	0.0444848	0.25742	0.619118
OID20317	O15031	PLXNB2	pc2	-0.174245	0.0447381	0.000111757	0.00526992
OID20317	O15031	PLXNB2	pc3	0.0273929	0.0447611	0.540832	0.65046
OID20318	Q14393	GAS6	pc1	0.147801	0.0439233	0.000824833	0.0495814
OID20318	Q14393	GAS6	pc2	-0.00882884	0.0452924	0.845528	0.909729
OID20318	Q14393	GAS6	pc3	0.17526	0.043958	7.69861e-05	0.000411854
OID20319	P00533	EGFR	pc1	-0.0571669	0.0446737	0.201266	0.583323
OID20319	P00533	EGFR	pc2	-0.0512086	0.0455681	0.26165	0.422002
OID20319	P00533	EGFR	pc3	-0.0621484	0.0448975	0.166911	0.2602
OID20320	Q16769	QPCT	pc1	0.0390475	0.044187	0.377294	0.691705
OID20320	Q16769	QPCT	pc2	-0.0285568	0.0450719	0.526645	0.679262
OID20320	Q16769	QPCT	pc3	0.0633088	0.0443648	0.154207	0.243891
OID20321	O00584	RNASET2	pc1	0.00281048	0.0437262	0.948778	0.980628
OID20321	O00584	RNASET2	pc2	-0.0480763	0.0445327	0.280857	0.441927
OID20321	O00584	RNASET2	pc3	0.122547	0.0436119	0.00515088	0.0139687
OID20322	P10451	SPP1	pc1	0.0539458	0.0440816	0.221619	0.590084
OID20322	P10451	SPP1	pc2	-0.0276139	0.0449979	0.539715	0.689381
OID20322	P10451	SPP1	pc3	0.200935	0.0434549	4.808e-06	4.12898e-05
OID20323	Q8NHL6	LILRB1	pc1	-0.0156983	0.043974	0.721252	0.899497
OID20323	Q8NHL6	LILRB1	pc2	-0.111033	0.0445653	0.0130477	0.0514681
OID20323	Q8NHL6	LILRB1	pc3	0.114378	0.0439131	0.00947277	0.0236578
OID20324	O75023	LILRB5	pc1	-0.0478698	0.0439583	0.276691	0.619863
OID20324	O75023	LILRB5	pc2	-0.0866723	0.044706	0.0531024	0.140127
OID20324	O75023	LILRB5	pc3	-0.00728704	0.0442424	0.869242	0.915041
OID20325	P18065	IGFBP2	pc1	0.141545	0.0444861	0.00155541	0.0725118
OID20325	P18065	IGFBP2	pc2	0.0141323	0.0458158	0.757862	0.852813
OID20325	P18065	IGFBP2	pc3	0.246899	0.0437941	2.89569e-08	8.33787e-07
OID20326	P19957	PI3	pc1	0.00567253	0.0471533	0.904294	0.971674
OID20326	P19957	PI3	pc2	-0.0541877	0.0480184	0.259663	0.421576
OID20326	P19957	PI3	pc3	0.182836	0.0466872	0.000102557	0.000511224
OID20327	Q9HD89	RETN	pc1	0.0116039	0.0440643	0.792398	0.932641
OID20327	Q9HD89	RETN	pc2	-0.00239603	0.0449326	0.957495	0.975024
OID20327	Q9HD89	RETN	pc3	0.1723	0.0436198	8.94629e-05	0.000463576
OID20328	Q16663	CCL15	pc1	0.0680887	0.0453344	0.133754	0.555153
OID20328	Q16663	CCL15	pc2	-0.0822864	0.046182	0.0753961	0.182088
OID20328	Q16663	CCL15	pc3	0.178964	0.0449654	7.91952e-05	0.00042137
OID20329	P24158	PRTN3	pc1	-0.0340847	0.0437842	0.436663	0.728991
OID20329	P24158	PRTN3	pc2	0.00629002	0.0446703	0.888077	0.937894
OID20329	P24158	PRTN3	pc3	0.0981479	0.0438217	0.025552	0.0548584
OID20330	Q12884	FAP	pc1	-0.119678	0.0439717	0.00672322	0.193589
OID20330	Q12884	FAP	pc2	-0.0619935	0.0450829	0.169721	0.31627
OID20330	Q12884	FAP	pc3	-0.0258543	0.0445181	0.561666	0.66813
OID20332	P39060	COL18A1	pc1	0.058119	0.0438798	0.185946	0.558565
OID20332	P39060	COL18A1	pc2	-0.11356	0.0445295	0.0110653	0.0472962
OID20332	P39060	COL18A1	pc3	0.234661	0.0429154	7.22553e-08	1.71375e-06
OID20333	P04746	AMY2A	pc1	0.0371918	0.0449641	0.408553	0.715516
OID20333	P04746	AMY2A	pc2	0.127711	0.0455189	0.00521845	0.0287015
OID20333	P04746	AMY2A	pc3	-0.0467672	0.0451844	0.30116	0.419396
OID20334	O15467	CCL16	pc1	0.0555519	0.0459458	0.22721	0.59317
OID20334	O15467	CCL16	pc2	-0.12331	0.0465891	0.00838506	0.0396212
OID20334	O15467	CCL16	pc3	0.129836	0.045888	0.0048524	0.0133067
OID20335	P02452	COL1A1	pc1	0.0265486	0.0441895	0.548255	0.803119
OID20335	P02452	COL1A1	pc2	-0.0294004	0.0450543	0.514346	0.669607
OID20335	P02452	COL1A1	pc3	0.0661696	0.0443401	0.136251	0.222687
OID20337	P42785	PRCP	pc1	-0.070813	0.0443037	0.110601	0.528188
OID20337	P42785	PRCP	pc2	-0.0678968	0.0451872	0.133587	0.267207
OID20337	P42785	PRCP	pc3	-0.0306792	0.0446314	0.492159	0.605306
OID20338	O75594	PGLYRP1	pc1	-0.00643487	0.0438197	0.883311	0.964846
OID20338	O75594	PGLYRP1	pc2	0.0146197	0.0446763	0.743628	0.842928
OID20338	O75594	PGLYRP1	pc3	0.216253	0.042969	6.77328e-07	8.39372e-06
OID20339	P13987	CD59	pc1	0.0336675	0.0442878	0.447497	0.733072
OID20339	P13987	CD59	pc2	-0.0437694	0.045141	0.332711	0.503438
OID20339	P13987	CD59	pc3	0.218279	0.0434565	7.1121e-07	8.70344e-06
OID20340	P19961	AMY2B	pc1	0.0164982	0.0448477	0.713126	0.896213
OID20340	P19961	AMY2B	pc2	0.135482	0.0453282	0.00293864	0.0206973
OID20340	P19961	AMY2B	pc3	-0.0581575	0.0450155	0.196978	0.297595
OID20341	P20062	TCN2	pc1	-0.0227354	0.0446005	0.610449	0.83459
OID20341	P20062	TCN2	pc2	-0.0326869	0.0454646	0.472508	0.628513
OID20341	P20062	TCN2	pc3	0.0777836	0.044712	0.0825398	0.150758
OID20342	P05121	SERPINE1	pc1	-0.0282739	0.0444888	0.525376	0.787253
OID20342	P05121	SERPINE1	pc2	-0.108164	0.0451202	0.0168879	0.059687
OID20342	P05121	SERPINE1	pc3	0.0340015	0.0447163	0.447387	0.56515
OID20343	P43121	MCAM	pc1	0.0100808	0.0445936	0.821248	0.944773
OID20343	P43121	MCAM	pc2	-0.115256	0.0451761	0.0110325	0.0472962
OID20343	P43121	MCAM	pc3	0.064451	0.0447383	0.150322	0.239623
OID20345	Q6EMK4	VASN	pc1	-0.0345317	0.0444308	0.43741	0.728991
OID20345	Q6EMK4	VASN	pc2	-0.0723927	0.0452142	0.10999	0.234598
OID20345	Q6EMK4	VASN	pc3	0.0890755	0.0445137	0.0459283	0.0921389
OID20346	Q13508	ART3	pc1	-0.00273522	0.0455524	0.952144	0.980628
OID20346	Q13508	ART3	pc2	0.0134193	0.0464431	0.772747	0.865583
OID20346	Q13508	ART3	pc3	0.0692722	0.0456878	0.130104	0.21443
OID20347	Q96KN2	CNDP1	pc1	-0.0906187	0.0436818	0.0385465	0.393094
OID20347	Q96KN2	CNDP1	pc2	0.0299425	0.0447122	0.503379	0.659783
OID20347	Q96KN2	CNDP1	pc3	-0.0586374	0.0440244	0.183494	0.279747
OID20348	O95998	IL18BP	pc1	0.033658	0.0439349	0.443988	0.733072
OID20348	O95998	IL18BP	pc2	-0.0437934	0.044781	0.328577	0.497952
OID20348	O95998	IL18BP	pc3	0.15555	0.0436381	0.00039974	0.00164431
OID20349	P00740	F9	pc1	-0.0614483	0.0441172	0.164291	0.555153
OID20349	P00740	F9	pc2	-0.129793	0.044693	0.00384743	0.0239124
OID20349	P00740	F9	pc3	-0.0284115	0.0444189	0.522712	0.634907
OID20350	P15144	ANPEP	pc1	0.039936	0.0441716	0.366375	0.685518
OID20350	P15144	ANPEP	pc2	-0.141897	0.0446235	0.00156559	0.0138372
OID20350	P15144	ANPEP	pc3	0.126362	0.0440781	0.00432304	0.0120235
OID20351	A1L4H1	SSC5D	pc1	-0.0582599	0.0438831	0.184915	0.558565
OID20351	A1L4H1	SSC5D	pc2	-0.0858242	0.0446583	0.0552036	0.143876
OID20351	A1L4H1	SSC5D	pc3	0.0407134	0.0441557	0.356955	0.477403
OID20352	Q06033	ITIH3	pc1	0.0475367	0.0442805	0.283553	0.629324
OID20352	Q06033	ITIH3	pc2	-0.0837987	0.0450456	0.0634337	0.162145
OID20352	Q06033	ITIH3	pc3	0.143696	0.0440969	0.0011963	0.00424341
OID20353	P12830	CDH1	pc1	-0.0398991	0.0443569	0.368822	0.686458
OID20353	P12830	CDH1	pc2	-0.00197479	0.0452647	0.965219	0.977197
OID20353	P12830	CDH1	pc3	0.106144	0.0443727	0.0171232	0.039076
OID20354	P13591	NCAM1	pc1	-0.0364746	0.044589	0.413739	0.717576
OID20354	P13591	NCAM1	pc2	-0.0563712	0.0454248	0.2152	0.373646
OID20354	P13591	NCAM1	pc3	0.050992	0.0447967	0.255545	0.366595
OID20356	Q99650	OSMR	pc1	0.0502728	0.0442119	0.256051	0.619118
OID20356	Q99650	OSMR	pc2	-0.15866	0.0445731	0.00040726	0.00782779
OID20356	Q99650	OSMR	pc3	0.208501	0.0435079	2.18253e-06	2.24915e-05
OID20357	Q12794	HYAL1	pc1	-0.0171911	0.0440018	0.696193	0.89328
OID20357	Q12794	HYAL1	pc2	-0.0757764	0.0447436	0.0909747	0.206533
OID20357	Q12794	HYAL1	pc3	0.027114	0.0442246	0.540094	0.650371
OID20358	P07339	CTSD	pc1	0.0601051	0.0437872	0.170477	0.555153
OID20358	P07339	CTSD	pc2	-0.156988	0.0441728	0.000415777	0.00782779
OID20358	P07339	CTSD	pc3	0.065502	0.0440042	0.137244	0.223192
OID20359	P24821	TNC	pc1	0.0748443	0.0437144	0.0874991	0.492918
OID20359	P24821	TNC	pc2	-0.162077	0.044108	0.000264209	0.00680685
OID20359	P24821	TNC	pc3	0.203351	0.0431192	3.13063e-06	3.06489e-05
OID20360	Q86VB7	CD163	pc1	-0.0602011	0.0440588	0.172439	0.555153
OID20360	Q86VB7	CD163	pc2	-0.060805	0.0449256	0.176525	0.323629
OID20360	Q86VB7	CD163	pc3	0.104113	0.0441283	0.0186949	0.0421712
OID20361	Q14515	SPARCL1	pc1	0.0193641	0.0453591	0.669632	0.87526
OID20361	Q14515	SPARCL1	pc2	-0.077517	0.0461271	0.093488	0.209919
OID20361	Q14515	SPARCL1	pc3	0.115414	0.045312	0.0111631	0.0273901
OID20362	P14543	NID1	pc1	-0.0114849	0.0445686	0.796752	0.934156
OID20362	P14543	NID1	pc2	-0.149507	0.0449483	0.00094565	0.0108917
OID20362	P14543	NID1	pc3	0.0457823	0.0447603	0.306885	0.424951
OID20363	P30530	AXL	pc1	-0.00857012	0.0441123	0.846036	0.955383
OID20363	P30530	AXL	pc2	-0.035723	0.0449516	0.427168	0.586533
OID20363	P30530	AXL	pc3	0.147444	0.0438504	0.000832289	0.00314859
OID20364	P07478	PRSS2	pc1	0.0581118	0.0444029	0.191229	0.565598
OID20364	P07478	PRSS2	pc2	-0.0262964	0.0453376	0.562169	0.702891
OID20364	P07478	PRSS2	pc3	0.148132	0.0442174	0.00086943	0.00324875
OID20365	Q9UBR2	CTSZ	pc1	-0.0339345	0.0436851	0.437648	0.728991
OID20365	Q9UBR2	CTSZ	pc2	-0.0135979	0.0445658	0.760404	0.85469
OID20365	Q9UBR2	CTSZ	pc3	0.0712157	0.0438264	0.104808	0.182575
OID20366	O00533	CHL1	pc1	-0.0247568	0.044183	0.575511	0.820123
OID20366	O00533	CHL1	pc2	0.0618877	0.0449791	0.169467	0.31627
OID20366	O00533	CHL1	pc3	0.0316198	0.0444081	0.476782	0.594563
OID20368	P35443	THBS4	pc1	-0.0622513	0.0438672	0.156502	0.555153
OID20368	P35443	THBS4	pc2	-0.0560756	0.0447485	0.21075	0.368436
OID20368	P35443	THBS4	pc3	-0.0112362	0.0441858	0.799373	0.864736
OID20369	P02786	TFRC	pc1	0.0588376	0.0438367	0.180145	0.556347
OID20369	P02786	TFRC	pc2	-0.0680986	0.044674	0.12806	0.261024
OID20369	P02786	TFRC	pc3	0.113797	0.0438518	0.00973814	0.024197
OID20370	P10721	KIT	pc1	-0.0337619	0.0441358	0.444662	0.733072
OID20370	P10721	KIT	pc2	-0.0236734	0.0450165	0.599204	0.734672
OID20370	P10721	KIT	pc3	-0.0821583	0.0442419	0.0639005	0.121947
OID20371	Q07654	TFF3	pc1	0.0626967	0.0441117	0.155853	0.555153
OID20371	Q07654	TFF3	pc2	-0.039887	0.0450338	0.376202	0.547254
OID20371	Q07654	TFF3	pc3	0.221813	0.0433047	4.33229e-07	5.97367e-06
OID20372	P08709	F7	pc1	-0.106264	0.045109	0.0188751	0.343168
OID20372	P08709	F7	pc2	-0.0259747	0.0462367	0.574523	0.713779
OID20372	P08709	F7	pc3	-0.0750268	0.0454761	0.0996152	0.176353
OID20373	Q99969	RARRES2	pc1	-0.0288629	0.0444575	0.516494	0.78365
OID20373	Q99969	RARRES2	pc2	-0.10591	0.0450998	0.0192482	0.0658879
OID20373	Q99969	RARRES2	pc3	0.114822	0.0444135	0.0100137	0.024756
OID20374	O95445	APOM	pc1	-0.0641391	0.0455495	0.159723	0.555153
OID20374	O95445	APOM	pc2	0.0826212	0.0463886	0.0755135	0.182088
OID20374	O95445	APOM	pc3	-0.102638	0.0456499	0.0249907	0.0540086
OID20375	Q96H15	TIMD4	pc1	0.0548974	0.0437129	0.209757	0.589806
OID20375	Q96H15	TIMD4	pc2	-0.0745489	0.0445164	0.0946358	0.21201
OID20375	Q96H15	TIMD4	pc3	0.140106	0.0435621	0.00138357	0.00468692
OID20376	P05556	ITGB1	pc1	-0.00591719	0.0446074	0.894524	0.966018
OID20376	P05556	ITGB1	pc2	-0.152522	0.0449656	0.000749357	0.00969334
OID20376	P05556	ITGB1	pc3	0.0296898	0.0448244	0.508049	0.622503
OID20377	P08174	CD55	pc1	0.000323941	0.0442406	0.994161	0.996196
OID20377	P08174	CD55	pc2	-0.0301723	0.045089	0.503697	0.659783
OID20377	P08174	CD55	pc3	0.12318	0.0441294	0.00545128	0.0146616
OID20379	P16109	SELP	pc1	-0.0232388	0.0440165	0.597765	0.831267
OID20379	P16109	SELP	pc2	-0.145189	0.0444176	0.00115531	0.0121793
OID20379	P16109	SELP	pc3	-0.00770198	0.0442604	0.861925	0.912911
OID20380	P15529	CD46	pc1	-0.00746849	0.0442855	0.866145	0.964846
OID20380	P15529	CD46	pc2	-0.0712439	0.045043	0.114359	0.240377
OID20380	P15529	CD46	pc3	0.137378	0.0440917	0.00194123	0.00623104
OID20381	P07359	GP1BA	pc1	0.0609257	0.0439954	0.16673	0.555153
OID20381	P07359	GP1BA	pc2	-0.135034	0.0445352	0.0025558	0.0185343
OID20381	P07359	GP1BA	pc3	0.0835799	0.0441544	0.0589532	0.114869
OID20382	Q15485	FCN2	pc1	-0.0846649	0.0437248	0.0533972	0.450654
OID20382	Q15485	FCN2	pc2	-0.0924007	0.0445589	0.0386249	0.113215
OID20382	Q15485	FCN2	pc3	-0.0620762	0.0440338	0.159243	0.251045
OID20383	P98160	HSPG2	pc1	0.0147577	0.0443638	0.739538	0.908535
OID20383	P98160	HSPG2	pc2	-0.0689238	0.045134	0.127376	0.260336
OID20383	P98160	HSPG2	pc3	0.195949	0.0437271	9.22608e-06	7.05651e-05
OID20384	Q15113	PCOLCE	pc1	0.00264546	0.0445076	0.952627	0.980628
OID20384	Q15113	PCOLCE	pc2	-0.011507	0.0453788	0.799929	0.881903
OID20384	Q15113	PCOLCE	pc3	0.069317	0.0446349	0.121066	0.204803
OID20385	P08887	IL6R	pc1	-0.0800653	0.0438125	0.0682322	0.466682
OID20385	P08887	IL6R	pc2	-0.0121148	0.0448196	0.78704	0.873597
OID20385	P08887	IL6R	pc3	0.00739245	0.044191	0.867215	0.913889
OID20387	O75015	FCGR3B	pc1	-0.019959	0.0441996	0.651779	0.861122
OID20387	O75015	FCGR3B	pc2	-0.0249682	0.0450629	0.579777	0.718128
OID20387	O75015	FCGR3B	pc3	0.0152455	0.0444373	0.731684	0.811848
OID20388	P10646	TFPI	pc1	-0.06334	0.0440205	0.150816	0.555153
OID20388	P10646	TFPI	pc2	-0.0222808	0.0449674	0.620475	0.752719
OID20388	P10646	TFPI	pc3	0.0364049	0.0443155	0.411761	0.531812
OID20389	Q16853	AOC3	pc1	0.0034225	0.0439519	0.937963	0.980007
OID20389	Q16853	AOC3	pc2	-0.231588	0.0435922	1.63517e-07	8.00417e-05
OID20389	Q16853	AOC3	pc3	0.118853	0.0438613	0.00696636	0.0180904
OID20390	O14786	NRP1	pc1	0.0736082	0.043918	0.0943612	0.496665
OID20390	O14786	NRP1	pc2	-0.155135	0.0443635	0.000512975	0.00865867
OID20390	O14786	NRP1	pc3	0.166196	0.0436418	0.000157537	0.000737937
OID20391	P12318	FCGR2A	pc1	0.046834	0.0438229	0.28572	0.629324
OID20391	P12318	FCGR2A	pc2	-0.0378885	0.0447025	0.397087	0.560542
OID20391	P12318	FCGR2A	pc3	0.0277514	0.0440878	0.529339	0.639877
OID20392	P80188	LCN2	pc1	0.0271151	0.0439391	0.537447	0.794805
OID20392	P80188	LCN2	pc2	-0.00480587	0.0448186	0.91465	0.949979
OID20392	P80188	LCN2	pc3	0.18156	0.04343	3.43843e-05	0.000217176
OID20393	P20023	CR2	pc1	-0.0231965	0.044262	0.600463	0.832654
OID20393	P20023	CR2	pc2	-0.0206978	0.0451341	0.646733	0.775921
OID20393	P20023	CR2	pc3	0.0254799	0.0444938	0.567133	0.671371
OID20394	Q9NZK5	ADA2	pc1	-0.0468959	0.0440702	0.287793	0.629324
OID20394	Q9NZK5	ADA2	pc2	-0.157639	0.0444265	0.000424574	0.00784261
OID20394	Q9NZK5	ADA2	pc3	0.114327	0.0440558	0.00973792	0.024197
OID20396	P19320	VCAM1	pc1	0.0331514	0.0437363	0.448821	0.733072
OID20396	P19320	VCAM1	pc2	-0.105785	0.0443674	0.0174872	0.0611426
OID20396	P19320	VCAM1	pc3	0.162471	0.043384	0.000201592	0.000909486
OID20397	Q9NPY3	CD93	pc1	0.100344	0.0439857	0.0229543	0.343168
OID20397	Q9NPY3	CD93	pc2	-0.0775604	0.0449494	0.0850598	0.194111
OID20397	Q9NPY3	CD93	pc3	0.235869	0.0431697	7.38995e-08	1.71375e-06
OID20398	P17936	IGFBP3	pc1	-0.00904835	0.0486675	0.852582	0.957199
OID20398	P17936	IGFBP3	pc2	0.0721202	0.0495191	0.145912	0.284557
OID20398	P17936	IGFBP3	pc3	0.05638	0.0488611	0.249104	0.359694
OID20399	P36222	CHI3L1	pc1	0.0684074	0.0435247	0.11666	0.541278
OID20399	P36222	CHI3L1	pc2	-0.0547772	0.0444217	0.218116	0.376607
OID20399	P36222	CHI3L1	pc3	0.19655	0.0429668	6.03888e-06	4.886e-05
OID20400	P01034	CST3	pc1	0.0139553	0.0439438	0.750943	0.909868
OID20400	P01034	CST3	pc2	-0.0791082	0.0446702	0.0771851	0.184754
OID20400	P01034	CST3	pc3	0.206605	0.0431958	2.28084e-06	2.302e-05
OID20401	Q16627	CCL14	pc1	0.0600287	0.0446555	0.179479	0.556347
OID20401	Q16627	CCL14	pc2	-0.117267	0.0453104	0.0099344	0.0444099
OID20401	Q16627	CCL14	pc3	0.259992	0.0434319	4.12348e-09	2.01844e-07
OID20402	P04070	PROC	pc1	-0.108148	0.044992	0.0165955	0.338479
OID20402	P04070	PROC	pc2	-0.0281717	0.0461246	0.541629	0.689538
OID20402	P04070	PROC	pc3	-0.0678273	0.0453906	0.135733	0.222584
OID20403	P03950	ANG	pc1	0.00661864	0.0448901	0.882844	0.964846
OID20403	P03950	ANG	pc2	-0.080713	0.0456289	0.0775247	0.185114
OID20403	P03950	ANG	pc3	0.10342	0.044889	0.0216404	0.047609
OID20404	Q9UGM5	FETUB	pc1	-0.0585736	0.0442299	0.186014	0.558565
OID20404	Q9UGM5	FETUB	pc2	-0.0611185	0.0450947	0.175927	0.323138
OID20404	Q9UGM5	FETUB	pc3	-0.0941098	0.0443415	0.0343003	0.0706948
OID20405	P49747	COMP	pc1	-0.0956264	0.0438524	0.029679	0.343168
OID20405	P49747	COMP	pc2	-0.111902	0.0446455	0.0125137	0.0505224
OID20405	P49747	COMP	pc3	-0.015931	0.0442894	0.719222	0.801045
OID20406	P27487	DPP4	pc1	-0.0847719	0.0444547	0.0571076	0.454652
OID20406	P27487	DPP4	pc2	-0.086497	0.0453275	0.0569336	0.147846
OID20406	P27487	DPP4	pc3	-0.0692894	0.0447454	0.122134	0.205799
OID20407	Q9Y5C1	ANGPTL3	pc1	0.0231047	0.0454927	0.611764	0.83459
OID20407	Q9Y5C1	ANGPTL3	pc2	-0.127679	0.0460425	0.00576207	0.0302887
OID20407	Q9Y5C1	ANGPTL3	pc3	0.0985318	0.0455308	0.0309356	0.0652143
OID20408	P41222	PTGDS	pc1	0.0088853	0.0441614	0.840624	0.952513
OID20408	P41222	PTGDS	pc2	-0.0316866	0.045008	0.481749	0.639936
OID20408	P41222	PTGDS	pc3	0.191977	0.043552	1.27989e-05	9.28154e-05
OID20409	P00915	CA1	pc1	-0.0784026	0.0436222	0.0728948	0.466682
OID20409	P00915	CA1	pc2	-0.135115	0.0442091	0.00236184	0.0180777
OID20409	P00915	CA1	pc3	-0.0602595	0.0439123	0.1706	0.264687
OID20410	P06681	C2	pc1	-0.0114886	0.0444827	0.796305	0.934156
OID20410	P06681	C2	pc2	-0.0652373	0.0452645	0.150146	0.291271
OID20410	P06681	C2	pc3	0.0836464	0.044563	0.0611	0.117861
OID20411	P05362	ICAM1	pc1	0.0455192	0.0440324	0.301749	0.640072
OID20411	P05362	ICAM1	pc2	-0.132501	0.0445499	0.00308038	0.0207543
OID20411	P05362	ICAM1	pc3	0.0937038	0.0441128	0.0341487	0.0705308
OID20412	P13501	CCL5	pc1	-0.034121	0.0441504	0.439988	0.728991
OID20412	P13501	CCL5	pc2	-0.0946664	0.0448434	0.0352684	0.105815
OID20412	P13501	CCL5	pc3	-0.0269172	0.0443942	0.544577	0.653555
OID20413	P24592	IGFBP6	pc1	-0.0505104	0.0441779	0.253449	0.619118
OID20413	P24592	IGFBP6	pc2	0.000381752	0.0451047	0.99325	0.995479
OID20413	P24592	IGFBP6	pc3	0.0949264	0.0442654	0.0324793	0.0677979
OID20414	Q12805	EFEMP1	pc1	0.0260884	0.0440892	0.554309	0.805147
OID20414	Q12805	EFEMP1	pc2	-0.108246	0.0447074	0.0158273	0.057817
OID20414	Q12805	EFEMP1	pc3	0.187827	0.0435286	1.92701e-05	0.000130106
OID20415	P05451	REG1A	pc1	0.0491499	0.043869	0.263095	0.619118
OID20415	P05451	REG1A	pc2	-0.0293244	0.0447677	0.512749	0.668417
OID20415	P05451	REG1A	pc3	0.210932	0.0431292	1.35979e-06	1.49577e-05
OID20416	Q92820	GGH	pc1	-0.0591487	0.0440304	0.17977	0.556347
OID20416	Q92820	GGH	pc2	-0.0743371	0.0448526	0.0980785	0.217584
OID20416	Q92820	GGH	pc3	-0.0430803	0.0443016	0.33131	0.452374
OID20417	Q15582	TGFBI	pc1	9.30477e-05	0.0443073	0.998325	0.998325
OID20417	Q15582	TGFBI	pc2	-0.0931943	0.0449831	0.0388041	0.113317
OID20417	Q15582	TGFBI	pc3	0.00860489	0.04454	0.846886	0.905132
OID20418	P01033	TIMP1	pc1	0.109361	0.0434277	0.0121085	0.289128
OID20418	P01033	TIMP1	pc2	-0.183943	0.0437906	3.15786e-05	0.00329207
OID20418	P01033	TIMP1	pc3	0.249742	0.0424805	7.58825e-09	3.09538e-07
OID20431	P22301	IL10	pc1	0.0461437	0.0438255	0.292902	0.632197
OID20431	P22301	IL10	pc2	-0.00947858	0.044734	0.832282	0.899342
OID20431	P22301	IL10	pc3	0.100604	0.0438746	0.0222659	0.0487658
OID20437	Q9NP70	AMBN	pc1	-0.0255359	0.04391	0.561133	0.81025
OID20437	Q9NP70	AMBN	pc2	0.0720272	0.0446706	0.10751	0.232384
OID20437	Q9NP70	AMBN	pc3	-0.0341271	0.0441308	0.439702	0.559089
OID20438	Q6UXK5	LRRN1	pc1	-0.0974641	0.0439175	0.0269211	0.343168
OID20438	Q6UXK5	LRRN1	pc2	0.0426742	0.0449609	0.343011	0.512683
OID20438	Q6UXK5	LRRN1	pc3	-0.0842518	0.0442069	0.0572476	0.112091
OID20442	O60934	NBN	pc1	-0.0808586	0.0435049	0.0636749	0.466682
OID20442	O60934	NBN	pc2	-0.0380603	0.0444806	0.392599	0.559368
OID20442	O60934	NBN	pc3	0.0925137	0.0436901	0.0347146	0.0713601
OID20443	Q96P31	FCRL3	pc1	0.0547397	0.0437909	0.21188	0.589806
OID20443	Q96P31	FCRL3	pc2	-0.0974184	0.0445066	0.0290731	0.0906451
OID20443	Q96P31	FCRL3	pc3	-0.00739607	0.0440906	0.866851	0.913889
OID20444	Q9Y478	PRKAB1	pc1	-0.0220887	0.0440857	0.616566	0.838345
OID20444	Q9Y478	PRKAB1	pc2	-0.106714	0.0447068	0.0173615	0.0609218
OID20444	Q9Y478	PRKAB1	pc3	0.155651	0.0437758	0.000413176	0.00169247
OID20447	Q5R372	RABGAP1L	pc1	-0.0576629	0.0435972	0.186569	0.558565
OID20447	Q5R372	RABGAP1L	pc2	-0.0802881	0.0443855	0.0710747	0.174391
OID20447	Q5R372	RABGAP1L	pc3	0.0317002	0.043882	0.470391	0.588891
OID20449	Q8N6P7	IL22RA1	pc1	-0.0629989	0.044322	0.155831	0.555153
OID20449	Q8N6P7	IL22RA1	pc2	0.00278676	0.0452841	0.950954	0.9718
OID20449	Q8N6P7	IL22RA1	pc3	-0.00805827	0.0446456	0.856838	0.912911
OID20457	O76038	SCGN	pc1	0.0271524	0.0439665	0.537142	0.794805
OID20457	O76038	SCGN	pc2	-0.0263723	0.0448315	0.55663	0.700229
OID20457	O76038	SCGN	pc3	0.0721697	0.0440972	0.102347	0.179566
OID20459	Q03426	MVK	pc1	-0.0267221	0.0441549	0.54533	0.802824
OID20459	Q03426	MVK	pc2	-0.087055	0.0448687	0.0529196	0.140022
OID20459	Q03426	MVK	pc3	0.0682554	0.044299	0.124006	0.207687
OID20460	O14904	WNT9A	pc1	0.0467466	0.0445066	0.294078	0.632197
OID20460	O14904	WNT9A	pc2	-0.0758131	0.0453033	0.0948676	0.212044
OID20460	O14904	WNT9A	pc3	0.18929	0.043978	2.02018e-05	0.000134541
OID20461	P26951	IL3RA	pc1	0.0425617	0.0449719	0.344401	0.671758
OID20461	P26951	IL3RA	pc2	-0.103084	0.0456624	0.024409	0.0788662
OID20461	P26951	IL3RA	pc3	0.105924	0.0449999	0.0189685	0.0424946
OID20464	P48061	CXCL12	pc1	0.0083053	0.0436024	0.849013	0.955383
OID20464	P48061	CXCL12	pc2	-0.0929411	0.044264	0.0362599	0.107898
OID20464	P48061	CXCL12	pc3	0.0284465	0.0438161	0.516494	0.628814
OID20469	Q16552	IL17A	pc1	0.00738331	0.044237	0.867514	0.964846
OID20469	Q16552	IL17A	pc2	-0.0326555	0.0450831	0.469199	0.625811
OID20469	Q16552	IL17A	pc3	0.107784	0.0442082	0.015115	0.0353926
OID20471	Q14435	GALNT3	pc1	0.0310979	0.043877	0.478811	0.751434
OID20471	Q14435	GALNT3	pc2	-0.0284003	0.0447431	0.525889	0.679216
OID20471	Q14435	GALNT3	pc3	0.122114	0.0437895	0.005496	0.014701
OID20477	Q9P0M4	IL17C	pc1	-0.00734582	0.0440186	0.867533	0.964846
OID20477	Q9P0M4	IL17C	pc2	-0.0148335	0.0448793	0.741148	0.842874
OID20477	Q9P0M4	IL17C	pc3	0.138228	0.0438154	0.00170372	0.00559712
OID20480	Q96RJ3	TNFRSF13C	pc1	0.0493831	0.0442308	0.264755	0.619118
OID20480	Q96RJ3	TNFRSF13C	pc2	-0.0125847	0.0451525	0.780579	0.868674
OID20480	Q96RJ3	TNFRSF13C	pc3	0.160998	0.0439299	0.000274119	0.00117703
OID20481	Q8TAD2	IL17D	pc1	0.0367877	0.0450597	0.414651	0.717576
OID20481	Q8TAD2	IL17D	pc2	-0.0197049	0.0459669	0.668346	0.789211
OID20481	Q8TAD2	IL17D	pc3	0.0962298	0.0451221	0.0334438	0.0693676
OID20482	Q7Z6M3	MILR1	pc1	0.0528514	0.0438129	0.228277	0.594371
OID20482	Q7Z6M3	MILR1	pc2	-0.0856468	0.0445731	0.0552428	0.143876
OID20482	Q7Z6M3	MILR1	pc3	0.130113	0.0437206	0.00306291	0.00895102
OID20485	P51617	IRAK1	pc1	-0.0145262	0.0439696	0.741261	0.908535
OID20485	P51617	IRAK1	pc2	-0.114127	0.0445442	0.0106983	0.0465496
OID20485	P51617	IRAK1	pc3	0.118022	0.0438883	0.00740471	0.0190268
OID20486	P42701	IL12RB1	pc1	0.0499493	0.0437528	0.254161	0.619118
OID20486	P42701	IL12RB1	pc2	-0.0503591	0.0446132	0.259531	0.421576
OID20486	P42701	IL12RB1	pc3	0.165371	0.0434115	0.000156795	0.000737937
OID20487	Q9HB29	IL1RL2	pc1	-0.0129205	0.0446456	0.772395	0.92329
OID20487	Q9HB29	IL1RL2	pc2	-0.0853775	0.0453645	0.0604165	0.155243
OID20487	Q9HB29	IL1RL2	pc3	-0.0559113	0.0448153	0.212769	0.315294
OID20490	P12034	FGF5	pc1	-0.0188326	0.043867	0.667883	0.87526
OID20490	P12034	FGF5	pc2	0.0268068	0.0447205	0.54916	0.69461
OID20490	P12034	FGF5	pc3	0.0861303	0.0439374	0.0505205	0.100528
OID20491	P09919	CSF3	pc1	-0.0434755	0.0438916	0.322403	0.654839
OID20491	P09919	CSF3	pc2	-0.112969	0.0445096	0.0114511	0.0481143
OID20491	P09919	CSF3	pc3	0.0348785	0.0441396	0.429797	0.550028
OID20492	Q9BXJ7	AMN	pc1	0.0867039	0.0441485	0.0500979	0.428415
OID20492	Q9BXJ7	AMN	pc2	-0.0153794	0.0451848	0.733724	0.839154
OID20492	Q9BXJ7	AMN	pc3	0.045941	0.0445065	0.302467	0.420618
OID20493	P18564	ITGB6	pc1	0.0658773	0.0442937	0.137575	0.555153
OID20493	P18564	ITGB6	pc2	-0.0717406	0.0451493	0.112706	0.2378
OID20493	P18564	ITGB6	pc3	0.120633	0.0442973	0.0066921	0.0174708
OID20494	P01591	JCHAIN	pc1	0.0447299	0.0438664	0.308376	0.641172
OID20494	P01591	JCHAIN	pc2	-0.01473	0.0447698	0.742282	0.842928
OID20494	P01591	JCHAIN	pc3	0.155531	0.0435888	0.000394458	0.0016359
OID20496	Q13291	SLAMF1	pc1	0.0393556	0.0442365	0.374078	0.690528
OID20496	Q13291	SLAMF1	pc2	-0.0987062	0.044923	0.0284657	0.0896074
OID20496	Q13291	SLAMF1	pc3	0.0922886	0.0443126	0.037793	0.0769217
OID20497	Q8N8S7	ENAH	pc1	0.0602052	0.0437225	0.169138	0.555153
OID20497	Q8N8S7	ENAH	pc2	-0.0399253	0.0446302	0.371445	0.542753
OID20497	Q8N8S7	ENAH	pc3	0.200577	0.043107	4.20286e-06	3.80982e-05
OID20498	Q13261	IL15RA	pc1	0.0418541	0.0438004	0.339758	0.669263
OID20498	Q13261	IL15RA	pc2	-0.0199272	0.0446926	0.655884	0.781156
OID20498	Q13261	IL15RA	pc3	0.206175	0.0430894	2.26096e-06	2.302e-05
OID20420	Q13651	IL10RA	pc1	0.0380101	0.0438022	0.385941	0.697763
OID20420	Q13651	IL10RA	pc2	-0.00609304	0.0446954	0.891621	0.938599
OID20420	Q13651	IL10RA	pc3	0.105566	0.0438117	0.0163363	0.0375428
OID20421	Q13219	PAPPA	pc1	-0.0117488	0.0437719	0.788495	0.930844
OID20421	Q13219	PAPPA	pc2	0.0178729	0.0446275	0.688967	0.80202
OID20421	Q13219	PAPPA	pc3	0.0272771	0.0439896	0.53549	0.646418
OID20424	P05412	JUN	pc1	-0.0423425	0.0440406	0.336799	0.668637
OID20424	P05412	JUN	pc2	-0.0548357	0.0448798	0.22235	0.382567
OID20424	P05412	JUN	pc3	0.207678	0.0433226	2.167e-06	2.24915e-05
OID20429	Q8NHJ6	LILRB4	pc1	0.054417	0.0438675	0.215382	0.589806
OID20429	Q8NHJ6	LILRB4	pc2	-0.0783569	0.0446599	0.0799581	0.185495
OID20429	Q8NHJ6	LILRB4	pc3	0.228996	0.0429544	1.48503e-07	2.55061e-06
OID20609	Q8WXI8	CLEC4D	pc1	0.0143069	0.044292	0.746821	0.909478
OID20609	Q8WXI8	CLEC4D	pc2	0.00267115	0.0451663	0.952864	0.972454
OID20609	Q8WXI8	CLEC4D	pc3	0.210243	0.0435188	1.81275e-06	1.92901e-05
OID20610	P10147	CCL3	pc1	0.0982056	0.043483	0.0243493	0.343168
OID20610	P10147	CCL3	pc2	-0.0675209	0.0444611	0.129487	0.262459
OID20610	P10147	CCL3	pc3	0.2301	0.0427052	1.10228e-07	2.04509e-06
OID20500	P09874	PARP1	pc1	-0.0414485	0.043863	0.345142	0.671758
OID20500	P09874	PARP1	pc2	-0.0813179	0.0446154	0.0689599	0.171785
OID20500	P09874	PARP1	pc3	0.0836291	0.0439747	0.0577823	0.112912
OID20501	Q0Z7S8	FABP9	pc1	-0.0821486	0.0441385	0.0633136	0.466682
OID20501	Q0Z7S8	FABP9	pc2	0.024986	0.0451482	0.580224	0.718128
OID20501	Q0Z7S8	FABP9	pc3	0.0542382	0.04446	0.22307	0.3284
OID20504	O43736	ITM2A	pc1	0.0117551	0.0446834	0.792602	0.932641
OID20504	O43736	ITM2A	pc2	0.0588763	0.0454873	0.196148	0.347879
OID20504	O43736	ITM2A	pc3	0.0628031	0.0448344	0.161905	0.254422
OID20505	O14867	BACH1	pc1	-0.0682216	0.0435797	0.118116	0.542892
OID20505	O14867	BACH1	pc2	-0.0870123	0.0443735	0.0504489	0.136435
OID20505	O14867	BACH1	pc3	0.0118225	0.0439152	0.787879	0.85536
OID20506	Q8IU57	IFNLR1	pc1	-0.00166592	0.0437297	0.969627	0.982602
OID20506	Q8IU57	IFNLR1	pc2	-0.0517378	0.0445279	0.245827	0.408482
OID20506	Q8IU57	IFNLR1	pc3	0.0967547	0.0437459	0.0274395	0.0585256
OID20507	Q12933	TRAF2	pc1	-0.0955633	0.0435016	0.0284984	0.343168
OID20507	Q12933	TRAF2	pc2	-0.110317	0.044295	0.0130822	0.0514681
OID20507	Q12933	TRAF2	pc3	0.0212922	0.0439336	0.628142	0.725582
OID20508	Q06520	SULT2A1	pc1	0.0477357	0.0446733	0.285791	0.629324
OID20508	Q06520	SULT2A1	pc2	-0.0167552	0.0455967	0.713429	0.82364
OID20508	Q06520	SULT2A1	pc3	0.129538	0.0445835	0.00383039	0.010838
OID20509	O60575	SPINK4	pc1	0.0628606	0.0442285	0.155867	0.555153
OID20509	O60575	SPINK4	pc2	-0.0170917	0.0451822	0.705381	0.818209
OID20509	O60575	SPINK4	pc3	0.14071	0.0441026	0.00151019	0.00504601
OID20510	Q9Y5A7	NUB1	pc1	-0.0607092	0.0437314	0.16569	0.555153
OID20510	Q9Y5A7	NUB1	pc2	-0.110031	0.0444026	0.0135428	0.0517906
OID20510	Q9Y5A7	NUB1	pc3	0.0620353	0.0439599	0.158819	0.25078
OID20511	O60542	PSPN	pc1	-0.226249	0.0549946	4.552e-05	0.0069901
OID20511	O60542	PSPN	pc2	-0.0782261	0.0569149	0.169926	0.31627
OID20511	O60542	PSPN	pc3	-0.0164639	0.056216	0.769745	0.842931
OID20512	P30838	ALDH3A1	pc1	-0.0166274	0.0438459	0.704684	0.895461
OID20512	P30838	ALDH3A1	pc2	0.0920875	0.0445218	0.0391228	0.113317
OID20512	P30838	ALDH3A1	pc3	-0.013959	0.0440798	0.751623	0.825857
OID20513	O43521-2	BCL2L11	pc1	0.00182513	0.0438065	0.966784	0.982602
OID20513	O43521-2	BCL2L11	pc2	-0.0440571	0.044623	0.323968	0.493762
OID20513	O43521-2	BCL2L11	pc3	0.059237	0.0439579	0.178407	0.273334
OID20515	Q12778	FOXO1	pc1	-0.0709284	0.0436882	0.105115	0.516114
OID20515	Q12778	FOXO1	pc2	-0.128578	0.0442896	0.0038592	0.0239124
OID20515	Q12778	FOXO1	pc3	0.0364986	0.0440054	0.407271	0.527959
OID20517	P55957	BID	pc1	-0.085861	0.0437626	0.0503246	0.428415
OID20517	P55957	BID	pc2	-0.0829853	0.0446395	0.063618	0.162193
OID20517	P55957	BID	pc3	0.0695451	0.044054	0.115057	0.197423
OID20519	Q6UB28	METAP1D	pc1	-0.00664667	0.043977	0.879927	0.964846
OID20519	Q6UB28	METAP1D	pc2	-0.104063	0.0445975	0.0200265	0.0676066
OID20519	Q6UB28	METAP1D	pc3	0.0703	0.0440978	0.111532	0.192235
OID20520	P01903	HLA-DRA	pc1	0.0199465	0.0436867	0.648172	0.858632
OID20520	P01903	HLA-DRA	pc2	-0.0477362	0.0445024	0.283942	0.444695
OID20520	P01903	HLA-DRA	pc3	0.15227	0.0433917	0.000490419	0.0019758
OID20521	Q92609	TBC1D5	pc1	-0.0614589	0.0436681	0.159932	0.555153
OID20521	Q92609	TBC1D5	pc2	-0.122352	0.0442749	0.00593187	0.0307265
OID20521	Q92609	TBC1D5	pc3	0.0626585	0.0438966	0.154091	0.243891
OID20522	P01588	EPO	pc1	0.0872698	0.0437512	0.0466245	0.424055
OID20522	P01588	EPO	pc2	-0.0590943	0.0447103	0.186872	0.33692
OID20522	P01588	EPO	pc3	0.200879	0.0432278	4.32191e-06	3.8465e-05
OID20523	P80098	CCL7	pc1	-0.010275	0.0438081	0.814658	0.942295
OID20523	P80098	CCL7	pc2	-0.0687558	0.044564	0.123504	0.254549
OID20523	P80098	CCL7	pc3	0.154485	0.0434926	0.000418838	0.00170851
OID20525	Q9UNE0	EDAR	pc1	-0.0272364	0.0438973	0.535241	0.794805
OID20525	Q9UNE0	EDAR	pc2	-0.0283125	0.0447587	0.527313	0.679262
OID20525	Q9UNE0	EDAR	pc3	0.10925	0.0438733	0.0130958	0.0312703
OID20527	Q8N608	DPP10	pc1	0.0383932	0.044051	0.383868	0.697763
OID20527	Q8N608	DPP10	pc2	-0.0527667	0.0448879	0.24035	0.402227
OID20527	Q8N608	DPP10	pc3	0.0193125	0.0443094	0.663132	0.754014
OID20528	P23229	ITGA6	pc1	0.01628	0.0439611	0.711296	0.896213
OID20528	P23229	ITGA6	pc2	-0.0101013	0.0448282	0.821813	0.895371
OID20528	P23229	ITGA6	pc3	0.0585983	0.0441214	0.184751	0.280811
OID20529	Q6DN72	FCRL6	pc1	0.00729603	0.0444066	0.869562	0.964846
OID20529	Q6DN72	FCRL6	pc2	0.0649549	0.0451858	0.151205	0.292549
OID20529	Q6DN72	FCRL6	pc3	0.0953165	0.0444371	0.03244	0.0677979
OID20530	P33241	LSP1	pc1	-0.0964737	0.043564	0.0272462	0.343168
OID20530	P33241	LSP1	pc2	-0.00223215	0.0446384	0.960138	0.975078
OID20530	P33241	LSP1	pc3	0.109712	0.0437338	0.0124377	0.0300654
OID20531	Q9UNK0	STX8	pc1	-0.0296734	0.0443887	0.504131	0.776031
OID20531	Q9UNK0	STX8	pc2	-0.0731328	0.0451615	0.106005	0.231649
OID20531	Q9UNK0	STX8	pc3	0.135072	0.0442297	0.00238053	0.00726023
OID20532	P13747	HLA-E	pc1	0.0847762	0.0439706	0.0544232	0.452454
OID20532	P13747	HLA-E	pc2	-0.0447639	0.0449568	0.319878	0.489313
OID20532	P13747	HLA-E	pc3	0.249914	0.0429261	1.04569e-08	3.79161e-07
OID20533	P19474	TRIM21	pc1	-0.0599695	0.0438116	0.17168	0.555153
OID20533	P19474	TRIM21	pc2	-0.142266	0.044298	0.00140587	0.0133626
OID20533	P19474	TRIM21	pc3	-0.000926734	0.0441264	0.983253	0.989316
OID20534	O75475	PSIP1	pc1	-0.0605657	0.0437567	0.166937	0.555153
OID20534	O75475	PSIP1	pc2	-0.0874638	0.0445292	0.0500661	0.135775
OID20534	O75475	PSIP1	pc3	0.114095	0.0437743	0.0094242	0.0235966
OID20535	P13232	IL7	pc1	-0.00382905	0.0438913	0.930517	0.979082
OID20535	P13232	IL7	pc2	-0.0643504	0.0446602	0.150247	0.291271
OID20535	P13232	IL7	pc3	0.0254319	0.0441091	0.564493	0.669053
OID20536	Q8IVG5	SAMD9L	pc1	-0.0481533	0.0438975	0.273196	0.619118
OID20536	Q8IVG5	SAMD9L	pc2	-0.112762	0.0445268	0.011634	0.0484666
OID20536	Q8IVG5	SAMD9L	pc3	0.094785	0.0439778	0.0316194	0.0664278
OID20537	Q96LC7	SIGLEC10	pc1	0.062307	0.0439873	0.157264	0.555153
OID20537	Q96LC7	SIGLEC10	pc2	-0.0673484	0.0448399	0.13374	0.267207
OID20537	Q96LC7	SIGLEC10	pc3	0.1732	0.0436216	8.23308e-05	0.000435686
OID20538	B1AKI9	ISM1	pc1	-0.0210185	0.0446937	0.638364	0.852777
OID20538	B1AKI9	ISM1	pc2	-0.0603797	0.0455008	0.185119	0.334376
OID20538	B1AKI9	ISM1	pc3	0.0884701	0.0447643	0.0486682	0.0972371
OID20539	Q6ZMH5	SLC39A5	pc1	0.048938	0.0436926	0.263234	0.619118
OID20539	Q6ZMH5	SLC39A5	pc2	-0.0201325	0.0445978	0.651882	0.778284
OID20539	Q6ZMH5	SLC39A5	pc3	0.131426	0.0435816	0.00269604	0.00807164
OID20540	P78410	BTN3A2	pc1	0.0493369	0.0439328	0.261977	0.619118
OID20540	P78410	BTN3A2	pc2	-0.0675829	0.0447496	0.131618	0.265753
OID20540	P78410	BTN3A2	pc3	0.183032	0.0434509	3.00202e-05	0.00019209
OID20541	P12872	MLN	pc1	0.0169143	0.0436514	0.698562	0.893977
OID20541	P12872	MLN	pc2	-0.0629477	0.0444254	0.157131	0.300001
OID20541	P12872	MLN	pc3	0.145408	0.0434006	0.000868525	0.00324875
OID20543	P58294	PROK1	pc1	-0.0950868	0.0511553	0.0636497	0.466682
OID20543	P58294	PROK1	pc2	-0.0683524	0.0522512	0.191428	0.341363
OID20543	P58294	PROK1	pc3	0.0981629	0.0514162	0.0568154	0.111468
OID20545	O95644	NFATC1	pc1	-0.0865619	0.0435426	0.0473631	0.424055
OID20545	O95644	NFATC1	pc2	-0.113669	0.044281	0.0105504	0.0463176
OID20545	O95644	NFATC1	pc3	0.0479175	0.0438943	0.275514	0.390651
OID20546	Q9Y258	CCL26	pc1	-0.00704004	0.0441835	0.873469	0.964846
OID20546	Q9Y258	CCL26	pc2	-0.0270159	0.0450359	0.548864	0.69461
OID20546	Q9Y258	CCL26	pc3	-0.0725045	0.0442989	0.102325	0.179566
OID20547	Q8WTT0	CLEC4C	pc1	-0.0287315	0.0436498	0.510697	0.782429
OID20547	Q8WTT0	CLEC4C	pc2	-0.0272443	0.0445095	0.540752	0.689381
OID20547	Q8WTT0	CLEC4C	pc3	-0.0356211	0.0438707	0.417207	0.535315
OID20548	Q3KPI0	CEACAM21	pc1	0.0413699	0.0450217	0.358601	0.677349
OID20548	Q3KPI0	CEACAM21	pc2	-0.0534572	0.0458821	0.244539	0.407405
OID20548	Q3KPI0	CEACAM21	pc3	0.157916	0.04474	0.000454881	0.00184784
OID20549	Q9BT73	PSMG3	pc1	-0.0735794	0.0436298	0.0923383	0.496665
OID20549	Q9BT73	PSMG3	pc2	-0.140017	0.0441687	0.0016184	0.0139588
OID20549	Q9BT73	PSMG3	pc3	-0.0181797	0.0439786	0.679509	0.769953
OID20550	P20849	COL9A1	pc1	-0.0622699	0.0454656	0.17143	0.555153
OID20550	P20849	COL9A1	pc2	0.00582835	0.0464452	0.900188	0.942549
OID20550	P20849	COL9A1	pc3	0.0162191	0.0457867	0.723316	0.804689
OID20554	Q9NZN5	ARHGEF12	pc1	-0.0560835	0.0438395	0.201392	0.583323
OID20554	Q9NZN5	ARHGEF12	pc2	-0.109022	0.0445056	0.0146449	0.0541032
OID20554	Q9NZN5	ARHGEF12	pc3	0.0339559	0.0441177	0.441865	0.560344
OID20556	Q9UHC6	CNTNAP2	pc1	-0.00237612	0.043628	0.956588	0.980628
OID20556	Q9UHC6	CNTNAP2	pc2	-0.0241869	0.0444716	0.586773	0.72349
OID20556	Q9UHC6	CNTNAP2	pc3	0.0449221	0.0438125	0.305709	0.423923
OID20557	P45984	MAPK9	pc1	0.00352387	0.0437766	0.935875	0.979082
OID20557	P45984	MAPK9	pc2	-0.0886034	0.0444588	0.0468164	0.129839
OID20557	P45984	MAPK9	pc3	0.146231	0.0435159	0.000838285	0.00315647
OID20558	P11274	BCR	pc1	-0.036344	0.0438148	0.407226	0.715516
OID20558	P11274	BCR	pc2	-0.115777	0.0444029	0.00939743	0.0431929
OID20558	P11274	BCR	pc3	0.00485155	0.0440767	0.912398	0.944643
OID20559	Q9UDT6	CLIP2	pc1	-0.0542021	0.0438675	0.217197	0.590084
OID20559	Q9UDT6	CLIP2	pc2	-0.115322	0.0444974	0.00983293	0.044342
OID20559	Q9UDT6	CLIP2	pc3	0.0208063	0.0441575	0.637716	0.733636
OID20560	Q14242	SELPLG	pc1	-0.11421	0.0451267	0.0116858	0.28601
OID20560	Q14242	SELPLG	pc2	-0.0734312	0.0461915	0.112537	0.2378
OID20560	Q14242	SELPLG	pc3	-0.0276158	0.0456406	0.545408	0.653555
OID20561	P78310	CXADR	pc1	0.0608963	0.0441876	0.168784	0.555153
OID20561	P78310	CXADR	pc2	-0.0611752	0.0450579	0.175175	0.322362
OID20561	P78310	CXADR	pc3	0.228937	0.043303	1.86866e-07	3.02978e-06
OID20562	P40933	IL15	pc1	0.0729731	0.0441055	0.0986564	0.500766
OID20562	P40933	IL15	pc2	-0.111192	0.0448183	0.0134341	0.0515763
OID20562	P40933	IL15	pc3	0.167645	0.0438192	0.000146967	0.000701859
OID20564	P24071	FCAR	pc1	-0.026495	0.0439061	0.546488	0.802909
OID20564	P24071	FCAR	pc2	-0.0585503	0.0447074	0.190927	0.341363
OID20564	P24071	FCAR	pc3	0.0670148	0.0440519	0.128829	0.212688
OID20565	Q01151	CD83	pc1	-0.00486472	0.0439585	0.911926	0.972522
OID20565	Q01151	CD83	pc2	-0.0215115	0.0448119	0.63141	0.761261
OID20565	Q01151	CD83	pc3	0.201193	0.0432584	4.24297e-06	3.81089e-05
OID20566	O76036	NCR1	pc1	0.00731169	0.0438022	0.867497	0.964846
OID20566	O76036	NCR1	pc2	0.0508146	0.0446052	0.255167	0.419846
OID20566	O76036	NCR1	pc3	0.1343	0.0436203	0.00219328	0.00686013
OID20567	P19878	NCF2	pc1	-0.0980533	0.0434666	0.0245159	0.343168
OID20567	P19878	NCF2	pc2	0.0195904	0.0445382	0.660232	0.784427
OID20567	P19878	NCF2	pc3	0.0416356	0.0438803	0.343161	0.46558
OID20568	P23582	NPPC	pc1	0.0490068	0.0443277	0.269455	0.619118
OID20568	P23582	NPPC	pc2	-0.0287685	0.0452353	0.525086	0.679075
OID20568	P23582	NPPC	pc3	0.161098	0.0440268	0.000280225	0.00119278
OID20569	Q9NRJ3	CCL28	pc1	-0.00982181	0.044148	0.824036	0.945758
OID20569	Q9NRJ3	CCL28	pc2	0.00464836	0.0450167	0.917799	0.951005
OID20569	Q9NRJ3	CCL28	pc3	0.00778386	0.0443824	0.860851	0.912911
OID20570	P26022	PTX3	pc1	0.0993764	0.0437892	0.023671	0.343168
OID20570	P26022	PTX3	pc2	-0.0385815	0.0448469	0.390043	0.559368
OID20570	P26022	PTX3	pc3	0.191422	0.0434061	1.26836e-05	9.26658e-05
OID20571	Q03431	PTH1R	pc1	0.033003	0.0442519	0.456142	0.736902
OID20571	Q03431	PTH1R	pc2	-0.0565645	0.0450746	0.210103	0.367962
OID20571	Q03431	PTH1R	pc3	0.109188	0.0442401	0.0139205	0.0331585
OID20572	Q9GZT9	EGLN1	pc1	-0.0379281	0.043791	0.386844	0.697763
OID20572	Q9GZT9	EGLN1	pc2	-0.0815961	0.0445342	0.0675191	0.169578
OID20572	Q9GZT9	EGLN1	pc3	0.107745	0.0437895	0.0142136	0.0336113
OID20573	Q9UMR7	CLEC4A	pc1	-0.0527386	0.0450424	0.242216	0.61296
OID20573	Q9UMR7	CLEC4A	pc2	0.0958853	0.0457884	0.0367585	0.10905
OID20573	Q9UMR7	CLEC4A	pc3	0.0790421	0.0452042	0.080986	0.149004
OID20574	P13725	OSM	pc1	0.00770469	0.044104	0.861392	0.964846
OID20574	P13725	OSM	pc2	-0.0981088	0.0447551	0.0288344	0.0901883
OID20574	P13725	OSM	pc3	0.0193979	0.0443301	0.661882	0.753468
OID20575	P28845	HSD11B1	pc1	0.0342693	0.0443507	0.440075	0.728991
OID20575	P28845	HSD11B1	pc2	-0.0721208	0.0451328	0.110687	0.235571
OID20575	P28845	HSD11B1	pc3	0.0211291	0.0446021	0.635905	0.732413
OID20576	P24394	IL4R	pc1	0.048134	0.0438273	0.272622	0.619118
OID20576	P24394	IL4R	pc2	-0.00869111	0.0447406	0.846055	0.909729
OID20576	P24394	IL4R	pc3	0.189657	0.043283	1.4373e-05	0.000101965
OID20577	Q9NWZ3	IRAK4	pc1	-0.0609474	0.0437487	0.164206	0.555153
OID20577	Q9NWZ3	IRAK4	pc2	-0.144529	0.0442213	0.00115697	0.0121793
OID20577	Q9NWZ3	IRAK4	pc3	0.0173353	0.0440593	0.694153	0.77933
OID20578	Q14773	ICAM4	pc1	0.0598287	0.0438869	0.173423	0.555153
OID20578	Q14773	ICAM4	pc2	-0.0784906	0.0446937	0.0796733	0.185493
OID20578	Q14773	ICAM4	pc3	0.0430517	0.0441594	0.330077	0.45132
OID20579	Q16698	DECR1	pc1	-0.0490535	0.0437755	0.263013	0.619118
OID20579	Q16698	DECR1	pc2	-0.127419	0.0443239	0.00421744	0.0251662
OID20579	Q16698	DECR1	pc3	0.0386248	0.0440286	0.380767	0.500381
OID20580	O60449	LY75	pc1	0.00561222	0.0439744	0.898498	0.967689
OID20580	O60449	LY75	pc2	-0.112116	0.0445552	0.0121729	0.0498632
OID20580	O60449	LY75	pc3	0.1068	0.043947	0.0154439	0.0359136
OID20581	Q9UKX5	ITGA11	pc1	0.00487605	0.0438816	0.911567	0.972522
OID20581	Q9UKX5	ITGA11	pc2	-0.00434469	0.0447434	0.922684	0.952857
OID20581	Q9UKX5	ITGA11	pc3	-0.0683318	0.0440074	0.121125	0.204803
OID20582	O15169	AXIN1	pc1	-0.0597223	0.0436856	0.172215	0.555153
OID20582	O15169	AXIN1	pc2	-0.127072	0.044261	0.0042672	0.0251662
OID20582	O15169	AXIN1	pc3	0.0190419	0.0439911	0.665306	0.755609
OID20584	P01730	CD4	pc1	0.0499539	0.0440671	0.257515	0.619118
OID20584	P01730	CD4	pc2	-0.105441	0.0447408	0.018825	0.0651225
OID20584	P01730	CD4	pc3	0.251454	0.0428966	8.3573e-09	3.27272e-07
OID20585	Q9NRM6	IL17RB	pc1	0.0303753	0.0446469	0.496603	0.771705
OID20585	Q9NRM6	IL17RB	pc2	0.0667057	0.0454462	0.142794	0.280714
OID20585	Q9NRM6	IL17RB	pc3	0.177728	0.0441892	6.67021e-05	0.000375238
OID20586	P01374	LTA	pc1	0.00372864	0.0441196	0.932683	0.979082
OID20586	P01374	LTA	pc2	-0.012716	0.0449826	0.777534	0.867718
OID20586	P01374	LTA	pc3	0.0449443	0.0443074	0.310898	0.4299
OID20587	Q6ZUJ8	PIK3AP1	pc1	-0.0859343	0.0435075	0.0488039	0.428415
OID20587	Q6ZUJ8	PIK3AP1	pc2	-0.0818829	0.0443839	0.0656515	0.16651
OID20587	Q6ZUJ8	PIK3AP1	pc3	-0.00358534	0.043909	0.934955	0.961472
OID20589	O94992	HEXIM1	pc1	-0.0658939	0.043666	0.131924	0.555153
OID20589	O94992	HEXIM1	pc2	-0.134394	0.0442156	0.00249478	0.0183638
OID20589	O94992	HEXIM1	pc3	0.020245	0.0439883	0.645548	0.739171
OID20590	Q6UXB4	CLEC4G	pc1	0.032122	0.0443599	0.469333	0.74349
OID20590	Q6UXB4	CLEC4G	pc2	-0.0727641	0.0451368	0.107581	0.232384
OID20590	Q6UXB4	CLEC4G	pc3	0.188244	0.0438103	2.0861e-05	0.000137993
OID20591	P20783	NTF3	pc1	0.0986998	0.0442297	0.0260924	0.343168
OID20591	P20783	NTF3	pc2	-0.197256	0.0444503	1.12134e-05	0.00185172
OID20591	P20783	NTF3	pc3	0.159289	0.0441103	0.000335865	0.00140518
OID20592	O14788	TNFSF11	pc1	-0.0962739	0.0434498	0.027162	0.343168
OID20592	O14788	TNFSF11	pc2	0.026478	0.0445059	0.552159	0.697502
OID20592	O14788	TNFSF11	pc3	-0.10743	0.0436295	0.0141426	0.0335244
OID20593	Q29980_Q29983	MICB_MICA	pc1	0.0422976	0.0438153	0.334834	0.668637
OID20593	Q29980_Q29983	MICB_MICA	pc2	-0.034364	0.044691	0.442304	0.602247
OID20593	Q29980_Q29983	MICB_MICA	pc3	0.019988	0.0440793	0.650419	0.7434
OID20595	Q8TD46	CD200R1	pc1	0.0469872	0.0442054	0.288332	0.629324
OID20595	Q8TD46	CD200R1	pc2	-0.048849	0.0450714	0.278974	0.440509
OID20595	Q8TD46	CD200R1	pc3	0.0367018	0.0444593	0.409477	0.529561
OID20596	P08727	KRT19	pc1	0.022382	0.0435999	0.607935	0.83459
OID20596	P08727	KRT19	pc2	-0.0427229	0.0444264	0.336691	0.506728
OID20596	P08727	KRT19	pc3	0.16524	0.0432098	0.00014795	0.000703124
OID20598	P28827	PTPRM	pc1	-0.0724326	0.0436871	0.0979524	0.500766
OID20598	P28827	PTPRM	pc2	-0.108776	0.0444004	0.0146342	0.0541032
OID20598	P28827	PTPRM	pc3	0.0270773	0.044023	0.538789	0.649599
OID20599	P32970	CD70	pc1	-0.0140476	0.0444743	0.752242	0.910315
OID20599	P32970	CD70	pc2	0.00541552	0.0453515	0.904997	0.946573
OID20599	P32970	CD70	pc3	0.0861782	0.0445463	0.0536106	0.10603
OID20600	P01135	TGFA	pc1	0.0187182	0.0436268	0.668072	0.87526
OID20600	P01135	TGFA	pc2	-0.0338339	0.0444658	0.447081	0.605383
OID20600	P01135	TGFA	pc3	0.254684	0.0423489	3.51627e-09	1.91246e-07
OID20601	Q01344	IL5RA	pc1	0.0544737	0.0444127	0.22058	0.590084
OID20601	Q01344	IL5RA	pc2	-0.142281	0.0449012	0.00162543	0.0139588
OID20601	Q01344	IL5RA	pc3	0.0313566	0.0446931	0.48326	0.598118
OID20602	Q9NQ25	SLAMF7	pc1	0.0883738	0.0437355	0.0438537	0.416823
OID20602	Q9NQ25	SLAMF7	pc2	-0.0399227	0.0447416	0.372668	0.543728
OID20602	Q9NQ25	SLAMF7	pc3	0.10318	0.0439037	0.0191576	0.0428203
OID20603	P41217	CD200	pc1	-0.0242397	0.0437184	0.579521	0.823441
OID20603	P41217	CD200	pc2	-0.0419068	0.044551	0.347343	0.513838
OID20603	P41217	CD200	pc3	0.104153	0.0437138	0.0175657	0.0398998
OID20604	P10144	GZMB	pc1	-0.0997507	0.0434518	0.0221116	0.343168
OID20604	P10144	GZMB	pc2	-0.0775737	0.0444034	0.0812526	0.187168
OID20604	P10144	GZMB	pc3	-0.0390856	0.0438781	0.373481	0.493438
OID20605	P24001	IL32	pc1	0.0462439	0.0437927	0.291494	0.632197
OID20605	P24001	IL32	pc2	0.0191046	0.0446945	0.669238	0.789211
OID20605	P24001	IL32	pc3	0.0311698	0.0440516	0.479542	0.595021
OID20606	P42702	LIFR	pc1	0.0355002	0.0437748	0.41777	0.720064
OID20606	P42702	LIFR	pc2	-0.145782	0.0441817	0.00103782	0.0112892
OID20606	P42702	LIFR	pc3	0.234063	0.042763	7.0165e-08	1.71375e-06
OID20607	Q9UIB8	CD84	pc1	-0.00995164	0.0436815	0.819878	0.944773
OID20607	Q9UIB8	CD84	pc2	-0.071188	0.0444268	0.109711	0.234514
OID20607	Q9UIB8	CD84	pc3	0.133602	0.0435032	0.00224985	0.0069924
OID20608	P20340	RAB6A	pc1	-0.00161669	0.0437806	0.970558	0.982602
OID20608	P20340	RAB6A	pc2	0.051359	0.0445808	0.249858	0.413893
OID20608	P20340	RAB6A	pc3	0.0840464	0.0438502	0.055854	0.110244
OID20611	P50591	TNFSF10	pc1	0.0017124	0.0439333	0.968924	0.982602
OID20611	P50591	TNFSF10	pc2	-0.00362074	0.0447958	0.935611	0.961137
OID20611	P50591	TNFSF10	pc3	-0.0346499	0.0441384	0.432812	0.553163
OID20612	O15455	TLR3	pc1	-0.0677018	0.0443317	0.127357	0.547553
OID20612	O15455	TLR3	pc2	-0.00654605	0.0453074	0.885179	0.937869
OID20612	O15455	TLR3	pc3	0.0113804	0.0446679	0.799	0.864736
OID20613	P80162	CXCL6	pc1	-0.0168041	0.0445397	0.706125	0.895461
OID20613	P80162	CXCL6	pc2	-0.050028	0.0453653	0.270656	0.43085
OID20613	P80162	CXCL6	pc3	0.102084	0.0445466	0.022346	0.0488319
OID20614	Q08174	PCDH1	pc1	-0.0239628	0.0436819	0.583544	0.824412
OID20614	Q08174	PCDH1	pc2	-0.048095	0.0445008	0.280326	0.441927
OID20614	Q08174	PCDH1	pc3	0.0932725	0.0437262	0.0334066	0.0693676
OID20615	P37235	HPCAL1	pc1	-0.0268518	0.0438897	0.540948	0.797573
OID20615	P37235	HPCAL1	pc2	-0.147041	0.0442789	0.000963775	0.0109713
OID20615	P37235	HPCAL1	pc3	0.0110568	0.0441357	0.802291	0.865979
OID20616	P29965	CD40LG	pc1	-0.00309212	0.0438897	0.943862	0.980265
OID20616	P29965	CD40LG	pc2	-0.110435	0.0444762	0.0133571	0.0515763
OID20616	P29965	CD40LG	pc3	0.0124812	0.0441185	0.77737	0.849381
OID20617	Q07065	CKAP4	pc1	0.0247746	0.0440705	0.574263	0.820123
OID20617	Q07065	CKAP4	pc2	-0.027905	0.0449328	0.534859	0.686274
OID20617	Q07065	CKAP4	pc3	0.222755	0.0431744	3.5885e-07	5.09151e-06
OID20619	P22304	IDS	pc1	0.0774345	0.043565	0.0761072	0.474579
OID20619	P22304	IDS	pc2	-0.0404601	0.0445246	0.363943	0.533384
OID20619	P22304	IDS	pc3	0.00227629	0.0439346	0.9587	0.974629
OID20620	O00273	DFFA	pc1	-0.0519844	0.0438371	0.236248	0.608649
OID20620	O00273	DFFA	pc2	-0.137459	0.0443336	0.00204151	0.0166553
OID20620	O00273	DFFA	pc3	0.0651069	0.0440345	0.139897	0.226379
OID20621	P01137	TGFB1	pc1	0.0618976	0.0437652	0.157898	0.555153
OID20621	P01137	TGFB1	pc2	-0.162721	0.0441136	0.000250335	0.00680685
OID20621	P01137	TGFB1	pc3	0.198123	0.0431785	5.66316e-06	4.66673e-05
OID20622	Q6UXB2	CXCL17	pc1	0.112076	0.0438444	0.0108783	0.273072
OID20622	Q6UXB2	CXCL17	pc2	-0.0991909	0.0447779	0.0272015	0.0859041
OID20622	Q6UXB2	CXCL17	pc3	0.0775284	0.0442289	0.0802387	0.147985
OID20623	Q9Y266	NUDC	pc1	-0.0389766	0.0439026	0.37508	0.690528
OID20623	Q9Y266	NUDC	pc2	-0.143077	0.0443372	0.00133359	0.0127998
OID20623	Q9Y266	NUDC	pc3	0.0707496	0.0440555	0.108928	0.188744
OID20624	O43508	TNFSF12	pc1	-0.0407294	0.043755	0.352383	0.673171
OID20624	O43508	TNFSF12	pc2	0.0555363	0.0445835	0.213474	0.371869
OID20624	O43508	TNFSF12	pc3	-0.0429452	0.0439826	0.329336	0.450937
OID20625	Q04637	EIF4G1	pc1	-0.0491744	0.0440478	0.264797	0.619118
OID20625	Q04637	EIF4G1	pc2	-0.141765	0.0445163	0.00154088	0.0138372
OID20625	Q04637	EIF4G1	pc3	0.0561549	0.0442646	0.205172	0.308073
OID20626	P35613	BSG	pc1	0.0324405	0.0447428	0.468766	0.74349
OID20626	P35613	BSG	pc2	-0.0294676	0.0456263	0.518677	0.673455
OID20626	P35613	BSG	pc3	0.206459	0.0440381	3.56705e-06	3.35783e-05
OID20627	O60884	DNAJA2	pc1	-0.0409767	0.0440798	0.353029	0.673171
OID20627	O60884	DNAJA2	pc2	-0.142454	0.0445274	0.00146606	0.0136693
OID20627	O60884	DNAJA2	pc3	0.0520019	0.04429	0.24091	0.349927
OID20628	Q9BZW8	CD244	pc1	0.0126244	0.0440902	0.774744	0.923842
OID20628	Q9BZW8	CD244	pc2	-0.0349753	0.0449323	0.436705	0.597114
OID20628	Q9BZW8	CD244	pc3	0.118693	0.0440056	0.00723023	0.0186765
OID20629	Q12918	KLRB1	pc1	-0.0296283	0.0440273	0.501291	0.775299
OID20629	Q12918	KLRB1	pc2	-0.00774029	0.044911	0.863235	0.920596
OID20629	Q12918	KLRB1	pc3	0.11787	0.043963	0.0075819	0.0194311
OID20630	P50452	SERPINB8	pc1	-0.0324106	0.0441966	0.463705	0.741251
OID20630	P50452	SERPINB8	pc2	-0.000569164	0.0450889	0.989934	0.993995
OID20630	P50452	SERPINB8	pc3	0.194332	0.0435898	1.02296e-05	7.76341e-05
OID20632	Q13241	KLRD1	pc1	-0.01656	0.0438689	0.705972	0.895461
OID20632	Q13241	KLRD1	pc2	-0.0142981	0.0447322	0.749378	0.84814
OID20632	Q13241	KLRD1	pc3	0.135474	0.0436859	0.00203775	0.00647712
OID20633	Q14005	IL16	pc1	-0.0165407	0.0438375	0.706098	0.895461
OID20633	Q14005	IL16	pc2	-0.00260358	0.0447046	0.953581	0.972454
OID20633	Q14005	IL16	pc3	0.136087	0.0436501	0.00192861	0.00621088
OID20634	O94856	NFASC	pc1	0.0418835	0.0445434	0.347529	0.673171
OID20634	O94856	NFASC	pc2	-0.172401	0.0447946	0.000134266	0.00526992
OID20634	O94856	NFASC	pc3	0.108589	0.044553	0.0151476	0.0353926
OID20635	P40259	CD79B	pc1	0.0652283	0.0440098	0.138941	0.555153
OID20635	P40259	CD79B	pc2	-0.0386374	0.0449398	0.390337	0.559368
OID20635	P40259	CD79B	pc3	0.191964	0.0434946	1.24881e-05	9.26203e-05
OID20636	Q9BXN2	CLEC7A	pc1	0.0210327	0.0442724	0.634942	0.850354
OID20636	Q9BXN2	CLEC7A	pc2	-0.0231311	0.0451401	0.608578	0.740122
OID20636	Q9BXN2	CLEC7A	pc3	0.171669	0.0438444	0.000102872	0.000511224
OID20637	P20273	CD22	pc1	-0.0189485	0.044234	0.668569	0.87526
OID20637	P20273	CD22	pc2	-0.123409	0.0447694	0.00605678	0.031045
OID20637	P20273	CD22	pc3	0.022272	0.044465	0.616672	0.717862
OID20638	Q9UQV4	LAMP3	pc1	0.0409768	0.0436339	0.348134	0.673171
OID20638	Q9UQV4	LAMP3	pc2	-0.0491487	0.0444755	0.269664	0.429969
OID20638	Q9UQV4	LAMP3	pc3	0.141641	0.0434406	0.00118836	0.00423879
OID20639	Q96LA5	FCRL2	pc1	0.0409201	0.0436955	0.349481	0.673171
OID20639	Q96LA5	FCRL2	pc2	-0.0535652	0.044528	0.229568	0.390311
OID20639	Q96LA5	FCRL2	pc3	0.0667829	0.0438631	0.128514	0.212688
OID20640	O43561	LAT	pc1	-0.0335762	0.044029	0.446068	0.733072
OID20640	O43561	LAT	pc2	-0.132478	0.0445243	0.00306881	0.0207543
OID20640	O43561	LAT	pc3	0.0481985	0.044235	0.276417	0.391058
OID20641	P36959	GMPR	pc1	-0.0314449	0.0438161	0.473307	0.745523
OID20641	P36959	GMPR	pc2	-0.172997	0.0440196	9.70108e-05	0.00526992
OID20641	P36959	GMPR	pc3	-0.059041	0.043991	0.180172	0.275607
OID20642	Q15661	TPSAB1	pc1	-0.0268166	0.0436933	0.539664	0.796879
OID20642	Q15661	TPSAB1	pc2	0.0670224	0.0444665	0.132381	0.266121
OID20642	Q15661	TPSAB1	pc3	0.0216663	0.0439303	0.622091	0.720743
OID20643	Q96SB3	PPP1R9B	pc1	-0.0408467	0.0440296	0.354009	0.673171
OID20643	Q96SB3	PPP1R9B	pc2	-0.138638	0.0444998	0.00194279	0.0161182
OID20643	Q96SB3	PPP1R9B	pc3	0.0528335	0.0442373	0.232924	0.340856
OID20644	P30044	PRDX5	pc1	-0.0566113	0.04375	0.196276	0.575077
OID20644	P30044	PRDX5	pc2	-0.124884	0.0443311	0.00503942	0.0280318
OID20644	P30044	PRDX5	pc3	0.0672582	0.043952	0.126588	0.211124
OID20645	P00813	ADA	pc1	-0.024165	0.0444203	0.586681	0.824412
OID20645	P00813	ADA	pc2	-0.0604767	0.0452247	0.181754	0.330738
OID20645	P00813	ADA	pc3	-0.000100598	0.0446687	0.998204	0.998204
OID20646	Q9Y6Q6	TNFRSF11A	pc1	0.0022724	0.0442915	0.959103	0.980937
OID20646	Q9Y6Q6	TNFRSF11A	pc2	-0.0543644	0.0450953	0.228568	0.38984
OID20646	Q9Y6Q6	TNFRSF11A	pc3	0.237449	0.0432306	6.33684e-08	1.63257e-06
OID20647	O95971	CD160	pc1	0.0330939	0.0439947	0.452273	0.733072
OID20647	O95971	CD160	pc2	0.0424794	0.0448437	0.343958	0.512898
OID20647	O95971	CD160	pc3	0.160325	0.0436633	0.000266961	0.0011577
OID20648	P14317	HCLS1	pc1	-0.0601168	0.0439336	0.17182	0.555153
OID20648	P14317	HCLS1	pc2	-0.135885	0.0444641	0.00236358	0.0180777
OID20648	P14317	HCLS1	pc3	0.0402204	0.0442124	0.363418	0.484063
OID20649	P30203	CD6	pc1	-0.0432821	0.0439919	0.325662	0.658725
OID20649	P30203	CD6	pc2	0.0190257	0.0448914	0.671883	0.790593
OID20649	P30203	CD6	pc3	0.0601123	0.0441854	0.174303	0.268729
OID20650	P15692	VEGFA	pc1	0.0712034	0.0444979	0.110202	0.528188
OID20650	P15692	VEGFA	pc2	-0.1119	0.0452104	0.013653	0.0519231
OID20650	P15692	VEGFA	pc3	0.17471	0.0441573	8.71386e-05	0.000456196
OID20651	O75077	ADAM23	pc1	0.0917099	0.0436794	0.0362674	0.373801
OID20651	O75077	ADAM23	pc2	0.00410879	0.0447342	0.926855	0.956155
OID20651	O75077	ADAM23	pc3	0.0983417	0.0438836	0.0254697	0.0548019
OID20652	Q13478	IL18R1	pc1	-0.0622573	0.0458272	0.174916	0.555719
OID20652	Q13478	IL18R1	pc2	-0.157681	0.0462755	0.000709088	0.00964162
OID20652	Q13478	IL18R1	pc3	0.0587514	0.0460799	0.202909	0.305143
OID20653	P43489	TNFRSF4	pc1	0.0642931	0.0438771	0.143473	0.555153
OID20653	P43489	TNFRSF4	pc2	-0.059024	0.044757	0.187857	0.337756
OID20653	P43489	TNFRSF4	pc3	0.188022	0.0433909	1.77984e-05	0.000122709
OID20654	P02745	C1QA	pc1	0.105876	0.0437228	0.0158131	0.331785
OID20654	P02745	C1QA	pc2	-0.00385669	0.0448438	0.931499	0.958925
OID20654	P02745	C1QA	pc3	0.197259	0.0433169	6.63556e-06	5.28147e-05
OID20655	Q99616	CCL13	pc1	-0.03693	0.0438284	0.399856	0.71126
OID20655	Q99616	CCL13	pc2	-0.0111839	0.0447182	0.802615	0.88387
OID20655	Q99616	CCL13	pc3	-0.0603239	0.0440085	0.171078	0.265009
OID20656	P14210	HGF	pc1	-0.0250927	0.0438559	0.567472	0.815663
OID20656	P14210	HGF	pc2	-0.0685777	0.0446258	0.124998	0.256546
OID20656	P14210	HGF	pc3	0.0949712	0.0438959	0.0309751	0.0652143
OID20657	Q12866	MERTK	pc1	0.00186183	0.0439513	0.966228	0.982602
OID20657	Q12866	MERTK	pc2	-0.0680782	0.04471	0.128481	0.261024
OID20657	Q12866	MERTK	pc3	0.0768188	0.044049	0.0817891	0.149666
OID20658	O00253	AGRP	pc1	0.0816027	0.0444738	0.0671268	0.466682
OID20658	O00253	AGRP	pc2	-0.0604893	0.0454196	0.183541	0.332138
OID20658	O00253	AGRP	pc3	0.173259	0.0441809	0.000100359	0.000508892
OID20660	P43234	CTSO	pc1	0.0278424	0.0445503	0.532281	0.793156
OID20660	P43234	CTSO	pc2	-0.105228	0.0451967	0.0203008	0.0680633
OID20660	P43234	CTSO	pc3	0.0734773	0.0446819	0.100717	0.177981
OID20661	P49771	FLT3LG	pc1	0.0165432	0.0440284	0.707272	0.895755
OID20661	P49771	FLT3LG	pc2	-0.0787909	0.0447598	0.0789726	0.185493
OID20661	P49771	FLT3LG	pc3	-0.073102	0.0441458	0.0983702	0.174781
OID20662	O43915	VEGFD	pc1	0.172609	0.0434206	8.07474e-05	0.00988146
OID20662	O43915	VEGFD	pc2	-0.112337	0.0446893	0.0122618	0.0500179
OID20662	O43915	VEGFD	pc3	0.354053	0.0413924	1.49404e-16	1.46267e-13
OID20664	Q9H4D0	CLSTN2	pc1	0.0286882	0.0437939	0.512724	0.7825
OID20664	Q9H4D0	CLSTN2	pc2	-0.176207	0.043967	7.07262e-05	0.00461606
OID20664	Q9H4D0	CLSTN2	pc3	0.195952	0.0431569	7.05408e-06	5.48091e-05
OID20665	P48023	FASLG	pc1	-0.028342	0.0437995	0.517876	0.78365
OID20665	P48023	FASLG	pc2	-0.0114141	0.0446755	0.798451	0.881267
OID20665	P48023	FASLG	pc3	-0.0303639	0.0440287	0.490744	0.604325
OID20666	P29460	IL12B	pc1	0.0257448	0.0437375	0.556383	0.806962
OID20666	P29460	IL12B	pc2	0.00822154	0.0446104	0.853856	0.913409
OID20666	P29460	IL12B	pc3	0.017383	0.0439773	0.692813	0.778919
OID20667	Q15517	CDSN	pc1	0.00434522	0.0443686	0.922024	0.978447
OID20667	Q15517	CDSN	pc2	-0.0305755	0.0452195	0.499255	0.656068
OID20667	Q15517	CDSN	pc3	0.139076	0.0441645	0.0017368	0.00566777
OID20668	P51671	CCL11	pc1	0.00493308	0.0437865	0.910344	0.972522
OID20668	P51671	CCL11	pc2	0.039008	0.0446125	0.382339	0.552895
OID20668	P51671	CCL11	pc3	-0.00749613	0.0440174	0.864844	0.913889
OID20669	Q16719	KYNU	pc1	-0.0165671	0.0436368	0.704362	0.895461
OID20669	Q16719	KYNU	pc2	-0.0811979	0.0443506	0.0677275	0.169578
OID20669	Q16719	KYNU	pc3	0.0239807	0.0438609	0.5848	0.688952
OID20670	Q9HBG7	LY9	pc1	0.0317072	0.0438963	0.470438	0.744037
OID20670	Q9HBG7	LY9	pc2	-0.0683064	0.0446766	0.126925	0.259957
OID20670	Q9HBG7	LY9	pc3	0.0930436	0.0439536	0.0347689	0.0713601
OID20671	P78556	CCL20	pc1	0.0228222	0.0439579	0.603864	0.83459
OID20671	P78556	CCL20	pc2	-0.0784676	0.0446946	0.0797675	0.185493
OID20671	P78556	CCL20	pc3	0.0863742	0.044032	0.0503653	0.100423
OID20672	P03956	MMP1	pc1	0.0414783	0.0436943	0.342939	0.671758
OID20672	P03956	MMP1	pc2	-0.0365806	0.0445626	0.412108	0.577187
OID20672	P03956	MMP1	pc3	0.100673	0.0437324	0.0217466	0.0477352
OID20673	P49763	PGF	pc1	0.02586	0.0443195	0.55983	0.809562
OID20673	P49763	PGF	pc2	-0.0300783	0.0451852	0.505933	0.661293
OID20673	P49763	PGF	pc3	0.187301	0.0437686	2.25044e-05	0.000147864
OID20674	O15444	CCL25	pc1	0.00298396	0.0440759	0.946051	0.980628
OID20674	O15444	CCL25	pc2	0.00836955	0.04494	0.852334	0.912949
OID20674	O15444	CCL25	pc3	0.0858717	0.0441412	0.0522929	0.103633
OID20675	Q07325	CXCL9	pc1	0.003283	0.0450664	0.941956	0.980265
OID20675	Q07325	CXCL9	pc2	0.00509149	0.0459511	0.911818	0.949979
OID20675	Q07325	CXCL9	pc3	0.0794235	0.0451645	0.0792726	0.146707
OID20676	Q92484	SMPDL3A	pc1	0.0237791	0.0440604	0.589651	0.824412
OID20676	Q92484	SMPDL3A	pc2	0.0307248	0.0449176	0.494278	0.653034
OID20676	Q92484	SMPDL3A	pc3	0.00708063	0.0443053	0.873092	0.918107
OID20677	P21709	EPHA1	pc1	-0.0613463	0.0442945	0.166686	0.555153
OID20677	P21709	EPHA1	pc2	0.0149468	0.0452466	0.741281	0.842874
OID20677	P21709	EPHA1	pc3	0.0721669	0.0444971	0.105474	0.183409
OID20678	P15260	IFNGR1	pc1	0.0535249	0.0441269	0.225716	0.59317
OID20678	P15260	IFNGR1	pc2	-0.0466236	0.0450114	0.300793	0.464473
OID20678	P15260	IFNGR1	pc3	0.254655	0.0429294	5.62043e-09	2.62019e-07
OID20679	P53634	CTSC	pc1	-0.00400225	0.0437115	0.927084	0.978447
OID20679	P53634	CTSC	pc2	-0.080393	0.0444238	0.07095	0.174391
OID20679	P53634	CTSC	pc3	0.0747076	0.0438149	0.0888067	0.160706
OID20680	Q5ZPR3	CD276	pc1	0.0777743	0.0436906	0.0756696	0.474579
OID20680	Q5ZPR3	CD276	pc2	-0.114	0.0443966	0.0105274	0.0463176
OID20680	Q5ZPR3	CD276	pc3	0.218514	0.0429556	5.1691e-07	6.7474e-06
OID20681	Q9UJU6	DBNL	pc1	-0.058742	0.043829	0.180777	0.556542
OID20681	Q9UJU6	DBNL	pc2	-0.131921	0.0443769	0.00309512	0.0207543
OID20681	Q9UJU6	DBNL	pc3	0.0219631	0.0441296	0.61892	0.719387
OID20682	P30613	PKLR	pc1	-0.031327	0.0436322	0.473108	0.745523
OID20682	P30613	PKLR	pc2	-0.0599591	0.0444306	0.177792	0.324736
OID20682	P30613	PKLR	pc3	0.000370445	0.0438858	0.993268	0.996322
OID20683	O43639	NCK2	pc1	-0.0436769	0.0438051	0.319215	0.653789
OID20683	O43639	NCK2	pc2	-0.125285	0.0443547	0.00492429	0.0275479
OID20683	O43639	NCK2	pc3	0.0035236	0.0440807	0.936321	0.961866
OID20686	O00585	CCL21	pc1	0.0119491	0.043886	0.785524	0.929901
OID20686	O00585	CCL21	pc2	-0.0099888	0.0447489	0.823457	0.895371
OID20686	O00585	CCL21	pc3	0.0588795	0.0440422	0.181872	0.277774
OID20687	P09238	MMP10	pc1	0.0502132	0.0437263	0.251377	0.619118
OID20687	P09238	MMP10	pc2	-0.0302734	0.0446235	0.497823	0.655873
OID20687	P09238	MMP10	pc3	0.152734	0.0434785	0.00048386	0.00195743
OID20688	P11684	SCGB1A1	pc1	-0.000195637	0.0445898	0.996501	0.99752
OID20688	P11684	SCGB1A1	pc2	-0.0365963	0.0454357	0.420945	0.583484
OID20688	P11684	SCGB1A1	pc3	0.143084	0.0443629	0.00134136	0.00459156
OID20689	Q6UWV6	ENPP7	pc1	-0.0469148	0.0439469	0.28625	0.629324
OID20689	Q6UWV6	ENPP7	pc2	-0.128211	0.0444905	0.00412603	0.0249344
OID20689	Q6UWV6	ENPP7	pc3	0.0375098	0.0441981	0.396472	0.518219
OID20690	Q9BZZ2	SIGLEC1	pc1	-0.0176115	0.0438678	0.688249	0.886591
OID20690	Q9BZZ2	SIGLEC1	pc2	-0.0325867	0.0447125	0.466465	0.623865
OID20690	Q9BZZ2	SIGLEC1	pc3	0.117143	0.0437923	0.0077207	0.0196326
OID20691	P25116	F2R	pc1	0.0300536	0.0443579	0.498389	0.773253
OID20691	P25116	F2R	pc2	-0.121921	0.0449175	0.00687203	0.0343251
OID20691	P25116	F2R	pc3	0.148643	0.0441111	0.000811031	0.00308949
OID20692	P09326	CD48	pc1	0.0281835	0.0437926	0.520153	0.78365
OID20692	P09326	CD48	pc2	-0.0421745	0.0446311	0.34514	0.513514
OID20692	P09326	CD48	pc3	0.126098	0.0436772	0.00405858	0.011385
OID20693	P55773	CCL23	pc1	0.100009	0.0436085	0.022246	0.343168
OID20693	P55773	CCL23	pc2	-0.0510544	0.0446411	0.253315	0.418205
OID20693	P55773	CCL23	pc3	0.191962	0.0432199	1.1023e-05	8.3012e-05
OID20694	Q14116	IL18	pc1	-0.0224481	0.0441325	0.611223	0.83459
OID20694	Q14116	IL18	pc2	-0.0677557	0.0449079	0.131995	0.26589
OID20694	Q14116	IL18	pc3	0.136183	0.0439543	0.00205679	0.00651649
OID20695	P13236	CCL4	pc1	-0.0290253	0.0436962	0.506837	0.777733
OID20695	P13236	CCL4	pc2	0.0115278	0.0445711	0.796022	0.880571
OID20695	P13236	CCL4	pc3	0.038224	0.0439134	0.38448	0.504566
OID20696	Q08334	IL10RB	pc1	0.0331283	0.0439158	0.450991	0.733072
OID20696	Q08334	IL10RB	pc2	-0.0503253	0.0447468	0.261274	0.422002
OID20696	Q08334	IL10RB	pc3	0.17404	0.0434767	7.20898e-05	0.000396494
OID20697	P02778	CXCL10	pc1	0.00328701	0.0439933	0.940471	0.980265
OID20697	P02778	CXCL10	pc2	-0.0741532	0.0447337	0.0980184	0.217584
OID20697	P02778	CXCL10	pc3	0.0462356	0.0441775	0.295801	0.413698
OID20699	O75462	CRLF1	pc1	0.0396825	0.045027	0.378579	0.692764
OID20699	O75462	CRLF1	pc2	-0.130853	0.0455699	0.00426027	0.0251662
OID20699	O75462	CRLF1	pc3	0.19218	0.0444711	1.87366e-05	0.000127383
OID20700	P18510	IL1RN	pc1	-0.0399933	0.0447617	0.372038	0.689281
OID20700	P18510	IL1RN	pc2	-0.108927	0.0454148	0.0168308	0.059687
OID20700	P18510	IL1RN	pc3	0.124691	0.0446853	0.00546649	0.0146622
OID20701	Q9NZV1	CRIM1	pc1	0.156712	0.0435638	0.000353767	0.0314853
OID20701	Q9NZV1	CRIM1	pc2	-0.144359	0.0445257	0.00126611	0.0125204
OID20701	Q9NZV1	CRIM1	pc3	0.292928	0.0423672	1.45603e-11	2.85091e-09
OID20702	O14836	TNFRSF13B	pc1	0.101172	0.0436483	0.0208619	0.343168
OID20702	O14836	TNFRSF13B	pc2	-0.0332039	0.044721	0.458155	0.618422
OID20702	O14836	TNFRSF13B	pc3	0.143163	0.0436454	0.00111052	0.0040118
OID20703	Q9BY76	ANGPTL4	pc1	0.0565653	0.043764	0.196783	0.575077
OID20703	Q9BY76	ANGPTL4	pc2	-0.101343	0.0444662	0.0230848	0.0750833
OID20703	Q9BY76	ANGPTL4	pc3	0.16144	0.0434693	0.000227268	0.00102062
OID20704	O76096	CST7	pc1	0.0171428	0.0437975	0.695661	0.89328
OID20704	O76096	CST7	pc2	-0.112811	0.0443763	0.0113204	0.04777
OID20704	O76096	CST7	pc3	0.0767289	0.043901	0.0811226	0.149004
OID20705	P21860	ERBB3	pc1	-0.036925	0.0471507	0.433927	0.728991
OID20705	P21860	ERBB3	pc2	-0.060336	0.04803	0.20963	0.367791
OID20705	P21860	ERBB3	pc3	0.0772375	0.0473025	0.103137	0.180628
OID20706	Q99435	NELL2	pc1	-0.0229754	0.0441889	0.60334	0.83459
OID20706	Q99435	NELL2	pc2	-0.0517642	0.0450089	0.250662	0.414523
OID20706	Q99435	NELL2	pc3	-0.0360592	0.0444053	0.417153	0.535315
OID20708	Q14210	LY6D	pc1	0.0189696	0.0443145	0.668788	0.87526
OID20708	Q14210	LY6D	pc2	-0.0276488	0.045176	0.540801	0.689381
OID20708	Q14210	LY6D	pc3	0.205451	0.0435917	3.17418e-06	3.07676e-05
OID20709	P29279	CCN2	pc1	-0.00249615	0.0441403	0.954926	0.980628
OID20709	P29279	CCN2	pc2	-0.0861555	0.0448407	0.0552579	0.143876
OID20709	P29279	CCN2	pc3	0.103961	0.0441278	0.0188659	0.0424591
OID20710	Q9HC38	GLOD4	pc1	-0.0754797	0.0438313	0.0856836	0.492918
OID20710	Q9HC38	GLOD4	pc2	-0.144407	0.044354	0.00120808	0.0124496
OID20710	Q9HC38	GLOD4	pc3	0.0413641	0.0441557	0.349328	0.470251
OID20712	Q8NFT8	DNER	pc1	-0.0300219	0.0449112	0.504143	0.776031
OID20712	Q8NFT8	DNER	pc2	0.0208905	0.0458041	0.648529	0.777124
OID20712	Q8NFT8	DNER	pc3	-0.0685711	0.0450641	0.128737	0.212688
OID20713	Q7KYR7	BTN2A1	pc1	0.010966	0.0440966	0.80371	0.936705
OID20713	Q7KYR7	BTN2A1	pc2	-0.00643376	0.0449644	0.886281	0.937894
OID20713	Q7KYR7	BTN2A1	pc3	0.209871	0.0433195	1.69775e-06	1.82648e-05
OID20714	P34896	SHMT1	pc1	-0.0460919	0.0439185	0.294466	0.632197
OID20714	P34896	SHMT1	pc2	-0.0887424	0.0446532	0.047431	0.130484
OID20714	P34896	SHMT1	pc3	0.0501392	0.0441425	0.256568	0.366687
OID20715	O95750	FGF19	pc1	-0.00473491	0.0438182	0.913993	0.973666
OID20715	O95750	FGF19	pc2	-0.0928824	0.0444841	0.0373083	0.110347
OID20715	O95750	FGF19	pc3	0.0395968	0.0440146	0.368755	0.489838
OID20716	P19256	CD58	pc1	0.0262356	0.0438193	0.549632	0.803119
OID20716	P19256	CD58	pc2	-0.0611747	0.0446115	0.170909	0.317494
OID20716	P19256	CD58	pc3	0.0732073	0.0439443	0.0963623	0.171837
OID20718	P0DMV8	HSPA1A	pc1	-0.0507541	0.0444355	0.253923	0.619118
OID20718	P0DMV8	HSPA1A	pc2	-0.136663	0.0449507	0.00248844	0.0183638
OID20718	P0DMV8	HSPA1A	pc3	0.0694805	0.0446204	0.120073	0.203729
OID20719	P09603	CSF1	pc1	0.044834	0.0442907	0.311904	0.644207
OID20719	P09603	CSF1	pc2	-0.109565	0.0449386	0.0151143	0.0556274
OID20719	P09603	CSF1	pc3	0.268808	0.0429056	8.09116e-10	6.09327e-08
OID20720	O43291	SPINT2	pc1	0.0461697	0.0438312	0.292692	0.632197
OID20720	O43291	SPINT2	pc2	-0.0627961	0.0446529	0.160257	0.304053
OID20720	O43291	SPINT2	pc3	0.141985	0.0436492	0.00122036	0.0042976
OID20722	Q9Y3D6	FIS1	pc1	-0.0376126	0.0440085	0.393148	0.704929
OID20722	Q9Y3D6	FIS1	pc2	-0.129698	0.0445265	0.00374323	0.0236427
OID20722	Q9Y3D6	FIS1	pc3	0.0465559	0.0442245	0.292983	0.410932
OID20723	Q96PL1	SCGB3A2	pc1	0.00326425	0.0445693	0.941645	0.980265
OID20723	Q96PL1	SCGB3A2	pc2	0.020658	0.0454353	0.649546	0.777391
OID20723	Q96PL1	SCGB3A2	pc3	0.0580104	0.0447295	0.195264	0.295461
OID20724	P25942	CD40	pc1	0.0243842	0.0443833	0.582978	0.824412
OID20724	P25942	CD40	pc2	-0.0629047	0.0451804	0.164456	0.30961
OID20724	P25942	CD40	pc3	0.171112	0.0439654	0.000113025	0.000556036
OID20725	Q99983	OMD	pc1	0.0403486	0.0455306	0.375947	0.690528
OID20725	Q99983	OMD	pc2	-0.0516664	0.0464034	0.266069	0.425623
OID20725	Q99983	OMD	pc3	0.139393	0.0453781	0.00224453	0.0069924
OID20726	Q9UKU9	ANGPTL2	pc1	0.0221859	0.0446034	0.619125	0.838345
OID20726	Q9UKU9	ANGPTL2	pc2	-0.109153	0.0452258	0.0161607	0.0584176
OID20726	Q9UKU9	ANGPTL2	pc3	0.0135942	0.0448464	0.761919	0.836232
OID20727	P22466	GAL	pc1	-0.0276775	0.0466452	0.553208	0.805147
OID20727	P22466	GAL	pc2	0.0520466	0.0475206	0.273942	0.435371
OID20727	P22466	GAL	pc3	0.0353915	0.0468817	0.45066	0.568552
OID20728	Q8WXD2	SCG3	pc1	0.0392824	0.0447701	0.380681	0.695312
OID20728	Q8WXD2	SCG3	pc2	0.00837418	0.0456831	0.85463	0.913409
OID20728	Q8WXD2	SCG3	pc3	0.0623461	0.0449548	0.166107	0.25936
OID20730	Q9H3U7	SMOC2	pc1	-0.0760604	0.044372	0.0871253	0.492918
OID20730	Q9H3U7	SMOC2	pc2	-0.0381599	0.0453448	0.400445	0.56327
OID20730	Q9H3U7	SMOC2	pc3	0.132888	0.044339	0.00286221	0.00851702
OID20731	Q9NZC2	TREM2	pc1	0.00643941	0.0439098	0.883467	0.964846
OID20731	Q9NZC2	TREM2	pc2	-0.0861029	0.0446058	0.0541386	0.142478
OID20731	Q9NZC2	TREM2	pc3	0.125141	0.043784	0.00444059	0.0123154
OID20732	Q8WU39	MZB1	pc1	0.0998366	0.0446399	0.0257635	0.343168
OID20732	Q8WU39	MZB1	pc2	-0.104421	0.0455045	0.0221643	0.0733069
OID20732	Q8WU39	MZB1	pc3	0.183326	0.0443442	4.18292e-05	0.000254353
OID20733	O75888	TNFSF13	pc1	0.0381138	0.0441221	0.388101	0.697763
OID20733	O75888	TNFSF13	pc2	-0.0782651	0.0448849	0.081834	0.188064
OID20733	O75888	TNFSF13	pc3	0.234854	0.0431181	8.08783e-08	1.71375e-06
OID20734	Q9Y6N7	ROBO1	pc1	0.0407167	0.0449063	0.365004	0.685518
OID20734	Q9Y6N7	ROBO1	pc2	-0.117904	0.0455193	0.00987391	0.044342
OID20734	Q9Y6N7	ROBO1	pc3	0.0688015	0.0450756	0.127558	0.211967
OID20735	O00300	TNFRSF11B	pc1	0.0679574	0.0445181	0.12752	0.547553
OID20735	O00300	TNFRSF11B	pc2	-0.12264	0.0451644	0.00685025	0.0343251
OID20735	O00300	TNFRSF11B	pc3	0.165867	0.0442361	0.000198	0.000897418
OID20736	Q9UJA9	ENPP5	pc1	-0.0543552	0.0438461	0.21568	0.589806
OID20736	Q9UJA9	ENPP5	pc2	-0.0100802	0.044774	0.821967	0.895371
OID20736	Q9UJA9	ENPP5	pc3	-0.0290588	0.044127	0.510505	0.624731
OID20737	Q6GTX8	LAIR1	pc1	0.0407737	0.043967	0.354186	0.673171
OID20737	Q6GTX8	LAIR1	pc2	-0.0272634	0.0448525	0.543569	0.690213
OID20737	Q6GTX8	LAIR1	pc3	0.260567	0.0426627	2.04458e-09	1.33443e-07
OID20738	Q5KU26	COLEC12	pc1	0.0499823	0.0439842	0.256351	0.619118
OID20738	Q5KU26	COLEC12	pc2	-0.0827054	0.0447524	0.0651881	0.165764
OID20738	Q5KU26	COLEC12	pc3	0.242325	0.0429166	2.76162e-08	8.19281e-07
OID20739	O00241	SIRPB1	pc1	0.0147459	0.0438795	0.736972	0.908535
OID20739	O00241	SIRPB1	pc2	-0.00461033	0.0447457	0.917978	0.951005
OID20739	O00241	SIRPB1	pc3	0.225506	0.0429389	2.23931e-07	3.32165e-06
OID20740	Q15389	ANGPT1	pc1	-0.0290163	0.0442689	0.512479	0.7825
OID20740	Q15389	ANGPT1	pc2	-0.0384544	0.0451247	0.394525	0.559768
OID20740	Q15389	ANGPT1	pc3	0.0101145	0.0445201	0.82037	0.881605
OID20741	P01127	PDGFB	pc1	-0.0517347	0.0439791	0.240021	0.611929
OID20741	P01127	PDGFB	pc2	-0.0996124	0.044682	0.0262366	0.0836666
OID20741	P01127	PDGFB	pc3	-0.00650908	0.0442725	0.883174	0.924203
OID20743	P16422	EPCAM	pc1	-0.00700965	0.0444081	0.874642	0.964846
OID20743	P16422	EPCAM	pc2	0.00293096	0.045281	0.948416	0.971234
OID20743	P16422	EPCAM	pc3	-0.0419697	0.0446043	0.347197	0.468836
OID20744	O43598	DNPH1	pc1	-0.0504377	0.0436416	0.24835	0.619118
OID20744	O43598	DNPH1	pc2	-0.151142	0.0440386	0.000649166	0.00939122
OID20744	O43598	DNPH1	pc3	-0.00192755	0.0439314	0.965021	0.979021
OID20745	Q92583	CCL17	pc1	-0.0343417	0.0440344	0.435831	0.728991
OID20745	Q92583	CCL17	pc2	-0.0719081	0.0448105	0.109192	0.234037
OID20745	Q92583	CCL17	pc3	-0.00767203	0.0442932	0.862557	0.912911
OID20746	Q96KG7	MEGF10	pc1	0.0103861	0.0446617	0.816207	0.942295
OID20746	Q96KG7	MEGF10	pc2	-0.00734218	0.04554	0.871982	0.926895
OID20746	Q96KG7	MEGF10	pc3	0.0532643	0.0448367	0.235417	0.343477
OID20747	P24387	CRHBP	pc1	-0.031316	0.0441989	0.478953	0.751434
OID20747	P24387	CRHBP	pc2	-0.0545001	0.0450232	0.226668	0.387274
OID20747	P24387	CRHBP	pc3	0.104086	0.0442089	0.0189412	0.0424946
OID20748	P56470	LGALS4	pc1	0.00777385	0.0445055	0.861409	0.964846
OID20748	P56470	LGALS4	pc2	-0.0509371	0.0453232	0.261614	0.422002
OID20748	P56470	LGALS4	pc3	0.162656	0.0441422	0.00025407	0.00112043
OID20749	Q9H008	LHPP	pc1	-0.0146815	0.0438727	0.73804	0.908535
OID20749	Q9H008	LHPP	pc2	-0.127228	0.044373	0.00431694	0.0253071
OID20749	Q9H008	LHPP	pc3	0.0175888	0.0441027	0.690201	0.77819
OID20750	O14773	TPP1	pc1	0.0368693	0.0445192	0.407974	0.715516
OID20750	O14773	TPP1	pc2	-0.171997	0.0447635	0.00013768	0.00526992
OID20750	O14773	TPP1	pc3	0.085364	0.0446213	0.0563138	0.110705
OID20751	Q6UXH1	CRELD2	pc1	-0.0140926	0.0441466	0.749692	0.909478
OID20751	Q6UXH1	CRELD2	pc2	-0.0777106	0.0448827	0.0839996	0.192139
OID20751	Q6UXH1	CRELD2	pc3	0.13609	0.0439621	0.0020751	0.00653223
OID20752	Q99895	CTRC	pc1	0.0890332	0.0438083	0.0426521	0.409376
OID20752	Q99895	CTRC	pc2	0.0670276	0.0447531	0.134842	0.268861
OID20752	Q99895	CTRC	pc3	-0.0288813	0.0442041	0.513825	0.626837
OID20753	Q9NQ76	MEPE	pc1	0.00579374	0.0438646	0.894973	0.966018
OID20753	Q9NQ76	MEPE	pc2	-0.0117649	0.0447236	0.792615	0.878641
OID20753	Q9NQ76	MEPE	pc3	0.0549498	0.0440283	0.2126	0.315294
OID20754	Q4KMG0	CDON	pc1	0.0378304	0.0451959	0.402978	0.712123
OID20754	Q4KMG0	CDON	pc2	-0.112615	0.0458379	0.0143592	0.0534512
OID20754	Q4KMG0	CDON	pc3	0.151888	0.0449527	0.000785228	0.00300288
OID20755	Q9UHX3	ADGRE2	pc1	-0.0552735	0.0437718	0.207267	0.589806
OID20755	Q9UHX3	ADGRE2	pc2	-0.050669	0.0446451	0.256953	0.420498
OID20755	Q9UHX3	ADGRE2	pc3	0.0701638	0.0439613	0.111118	0.19186
OID20756	Q15109	AGER	pc1	0.143841	0.0433094	0.000962253	0.0495814
OID20756	Q15109	AGER	pc2	-0.0605298	0.0445654	0.175009	0.322362
OID20756	Q15109	AGER	pc3	0.292247	0.0420186	1.11657e-11	2.85091e-09
OID20757	P27930	IL1R2	pc1	-0.0491453	0.0444793	0.269737	0.619118
OID20757	P27930	IL1R2	pc2	-0.0656626	0.0453127	0.147942	0.287943
OID20757	P27930	IL1R2	pc3	0.043348	0.0447273	0.332937	0.453331
OID20758	Q9NQ30	ESM1	pc1	0.0745663	0.0436753	0.0883941	0.492918
OID20758	Q9NQ30	ESM1	pc2	-0.062719	0.0445747	0.160038	0.304053
OID20758	Q9NQ30	ESM1	pc3	0.210624	0.0430076	1.31654e-06	1.46465e-05
OID20759	Q9HCB6	SPON1	pc1	0.02213	0.0442735	0.617404	0.838345
OID20759	Q9HCB6	SPON1	pc2	-0.0811747	0.0450069	0.0718998	0.175536
OID20759	Q9HCB6	SPON1	pc3	0.161227	0.0439264	0.000268435	0.0011577
OID20762	P09341	CXCL1	pc1	0.0106426	0.0449583	0.81297	0.94189
OID20762	P09341	CXCL1	pc2	-0.0401881	0.0458082	0.380741	0.551399
OID20762	P09341	CXCL1	pc3	0.0543343	0.0451328	0.229212	0.336429
OID20763	Q16651	PRSS8	pc1	0.0130063	0.0451809	0.773565	0.923561
OID20763	Q16651	PRSS8	pc2	-0.113964	0.0457869	0.0131366	0.0514681
OID20763	Q16651	PRSS8	pc3	0.192746	0.0445917	1.86535e-05	0.000127383
OID20764	Q03405	PLAUR	pc1	0.098745	0.0439342	0.0250427	0.343168
OID20764	Q03405	PLAUR	pc2	-0.0996388	0.0448017	0.0265982	0.0845443
OID20764	Q03405	PLAUR	pc3	0.271286	0.042687	4.71955e-10	4.2004e-08
OID20766	P51888	PRELP	pc1	0.00695961	0.0450369	0.877254	0.964846
OID20766	P51888	PRELP	pc2	-0.0745815	0.0458001	0.104072	0.228446
OID20766	P51888	PRELP	pc3	0.139286	0.0448422	0.00200409	0.00641177
OID20767	O00339	MATN2	pc1	0.146308	0.0440196	0.000954004	0.0495814
OID20767	O00339	MATN2	pc2	-0.127187	0.0450203	0.0049171	0.0275479
OID20767	O00339	MATN2	pc3	0.247202	0.0433439	2.02155e-08	6.18467e-07
OID20768	P36941	LTBR	pc1	0.0540828	0.0440152	0.219756	0.590084
OID20768	P36941	LTBR	pc2	-0.0383447	0.0449148	0.393671	0.559368
OID20768	P36941	LTBR	pc3	0.215768	0.0432434	8.38493e-07	9.89017e-06
OID20769	Q16363	LAMA4	pc1	0.0859785	0.0447431	0.0552283	0.452454
OID20769	Q16363	LAMA4	pc2	-0.113481	0.0455068	0.0129661	0.0514681
OID20769	Q16363	LAMA4	pc3	0.120086	0.0448238	0.00762791	0.0194472
OID20770	P19883	FST	pc1	0.0298505	0.0442074	0.49984	0.774278
OID20770	P19883	FST	pc2	-0.0619124	0.0450104	0.169593	0.31627
OID20770	P19883	FST	pc3	0.0484569	0.0444084	0.27573	0.390651
OID20771	Q9BU40	CHRDL1	pc1	0.00646349	0.0445133	0.884609	0.964846
OID20771	Q9BU40	CHRDL1	pc2	-0.0681282	0.0452852	0.133108	0.267034
OID20771	Q9BU40	CHRDL1	pc3	0.141236	0.0442981	0.00152153	0.00506661
OID20772	O00175	CCL24	pc1	0.0141363	0.0442435	0.749473	0.909478
OID20772	O00175	CCL24	pc2	0.026631	0.0451011	0.555142	0.699465
OID20772	O00175	CCL24	pc3	0.00551619	0.0444814	0.901357	0.938753
OID20773	Q99538	LGMN	pc1	0.0792294	0.0439517	0.0720503	0.466682
OID20773	Q99538	LGMN	pc2	-0.0431734	0.0449195	0.336956	0.506728
OID20773	Q99538	LGMN	pc3	0.0503317	0.0442711	0.25613	0.366595
OID20774	Q14118	DAG1	pc1	-0.0224605	0.0440184	0.610102	0.83459
OID20774	Q14118	DAG1	pc2	-0.159976	0.0443162	0.000337467	0.00760278
OID20774	Q14118	DAG1	pc3	0.0598818	0.0441811	0.175916	0.269941
OID20775	P54317	PNLIPRP2	pc1	-0.0635091	0.0440689	0.150178	0.555153
OID20775	P54317	PNLIPRP2	pc2	0.0190073	0.0450201	0.673066	0.791034
OID20775	P54317	PNLIPRP2	pc3	-0.0176836	0.0443876	0.690513	0.77819
OID20776	Q8IYS5	OSCAR	pc1	-0.0142731	0.0438352	0.744858	0.909478
OID20776	Q8IYS5	OSCAR	pc2	-0.0102207	0.0446984	0.819229	0.895371
OID20776	Q8IYS5	OSCAR	pc3	0.167804	0.043423	0.000126146	0.000614413
OID20777	Q15166	PON3	pc1	0.0094835	0.0445455	0.831497	0.946485
OID20777	Q15166	PON3	pc2	0.0959076	0.0452177	0.0344156	0.10399
OID20777	Q15166	PON3	pc3	-0.0201608	0.044774	0.652706	0.743887
OID20778	P07148	FABP1	pc1	0.0262998	0.0443814	0.553728	0.805147
OID20778	P07148	FABP1	pc2	0.0100154	0.0452667	0.824986	0.895371
OID20778	P07148	FABP1	pc3	0.168377	0.043987	0.00014578	0.000699602
OID20780	P15291	B4GALT1	pc1	0.0584456	0.0437285	0.18198	0.55849
OID20780	P15291	B4GALT1	pc2	-0.0466228	0.0446183	0.296566	0.460124
OID20780	P15291	B4GALT1	pc3	0.199763	0.0431158	4.60796e-06	4.02785e-05
OID20781	O00182	LGALS9	pc1	0.0411379	0.044293	0.353462	0.673171
OID20781	O00182	LGALS9	pc2	-0.151949	0.0446842	0.000726872	0.00969334
OID20781	O00182	LGALS9	pc3	0.230495	0.0433476	1.59527e-07	2.6927e-06
OID20782	O95633	FSTL3	pc1	0.0936788	0.0437859	0.0328848	0.357714
OID20782	O95633	FSTL3	pc2	-0.132699	0.0444537	0.00297479	0.0207056
OID20782	O95633	FSTL3	pc3	0.282579	0.0423608	6.81189e-11	1.08143e-08
OID20783	Q92956	TNFRSF14	pc1	0.0348328	0.0442047	0.43108	0.728891
OID20783	Q92956	TNFRSF14	pc2	-0.0278228	0.0450837	0.537427	0.687767
OID20783	Q92956	TNFRSF14	pc3	0.235133	0.0431949	8.2274e-08	1.71375e-06
OID20784	Q9BYZ8	REG4	pc1	0.0287036	0.0441752	0.516144	0.78365
OID20784	Q9BYZ8	REG4	pc2	-0.0139874	0.0450575	0.75636	0.852102
OID20784	Q9BYZ8	REG4	pc3	0.120045	0.0440996	0.00671435	0.0174823
OID20785	Q8TEU8	WFIKKN2	pc1	0.0569109	0.0448348	0.204913	0.5883
OID20785	Q8TEU8	WFIKKN2	pc2	0.0433143	0.0457481	0.344202	0.512898
OID20785	Q8TEU8	WFIKKN2	pc3	0.0805788	0.045	0.0739607	0.138182
OID20786	O00468	AGRN	pc1	0.0452767	0.0443881	0.308217	0.641172
OID20786	O00468	AGRN	pc2	-0.0473133	0.0452574	0.296334	0.460124
OID20786	O00468	AGRN	pc3	0.235774	0.0433971	8.70236e-08	1.77492e-06
OID20787	Q03403	TFF2	pc1	0.0421835	0.0443624	0.342126	0.671758
OID20787	Q03403	TFF2	pc2	-0.0330898	0.0452503	0.464965	0.623563
OID20787	Q03403	TFF2	pc3	0.17676	0.0439265	6.61522e-05	0.000374353
OID20788	P19876	CXCL3	pc1	-0.0431909	0.0438112	0.324691	0.658122
OID20788	P19876	CXCL3	pc2	-0.0900303	0.0445322	0.0437447	0.123063
OID20788	P19876	CXCL3	pc3	-0.0523719	0.0440234	0.234757	0.343026
OID20789	Q13232	NME3	pc1	0.0291834	0.0438891	0.5064	0.777733
OID20789	Q13232	NME3	pc2	-0.0977874	0.0445551	0.0286441	0.0898801
OID20789	Q13232	NME3	pc3	0.0638347	0.0440478	0.14791	0.236995
OID20851	Q6UX27	VSTM1	pc1	-0.0339917	0.0437108	0.437146	0.728991
OID20851	Q6UX27	VSTM1	pc2	0.0484859	0.0445432	0.276896	0.437935
OID20851	Q6UX27	VSTM1	pc3	0.13482	0.0435502	0.0020743	0.00653223
OID20852	Q15043	SLC39A14	pc1	0.081496	0.0439201	0.0641107	0.466682
OID20852	Q15043	SLC39A14	pc2	0.0574313	0.0448637	0.201099	0.354731
OID20852	Q15043	SLC39A14	pc3	0.129233	0.0439238	0.00341146	0.00976547
OID20855	Q9H0C8	ILKAP	pc1	-0.0634894	0.043807	0.147887	0.555153
OID20855	Q9H0C8	ILKAP	pc2	-0.0651463	0.0446661	0.14533	0.283989
OID20855	Q9H0C8	ILKAP	pc3	0.0646321	0.0440364	0.142821	0.230728
OID20856	Q07812	BAX	pc1	0.00954367	0.0438527	0.827807	0.946395
OID20856	Q07812	BAX	pc2	-0.111434	0.0444352	0.0124675	0.0505224
OID20856	Q07812	BAX	pc3	0.125782	0.0437236	0.00419083	0.011689
OID20859	Q9Y2V2	CARHSP1	pc1	-0.0582817	0.0436806	0.182728	0.558565
OID20859	Q9Y2V2	CARHSP1	pc2	-0.130237	0.0442333	0.00338864	0.0221165
OID20859	Q9Y2V2	CARHSP1	pc3	-0.0309136	0.0439685	0.482333	0.597727
OID20861	P39905	GDNF	pc1	0.0480107	0.0436957	0.27241	0.619118
OID20861	P39905	GDNF	pc2	-0.0323922	0.0445842	0.467851	0.624866
OID20861	P39905	GDNF	pc3	0.0745899	0.0438526	0.0895841	0.161813
OID20862	O94813	SLIT2	pc1	-0.0452567	0.0438192	0.302198	0.640072
OID20862	O94813	SLIT2	pc2	-0.0504712	0.0446702	0.25908	0.421576
OID20862	O94813	SLIT2	pc3	0.0459773	0.04405	0.297108	0.414934
OID20863	P29475	NOS1	pc1	-0.0749992	0.0444328	0.0920542	0.496665
OID20863	P29475	NOS1	pc2	-0.035916	0.0454066	0.42933	0.588675
OID20863	P29475	NOS1	pc3	0.187745	0.0439956	2.37002e-05	0.000154061
OID20793	A1E959	ODAM	pc1	0.0565998	0.0436563	0.19541	0.574495
OID20793	A1E959	ODAM	pc2	0.0340464	0.0445627	0.445223	0.603703
OID20793	A1E959	ODAM	pc3	-0.0500775	0.043904	0.254582	0.366595
OID20799	P53985	SLC16A1	pc1	0.0151111	0.0442642	0.732959	0.908535
OID20799	P53985	SLC16A1	pc2	-0.0670714	0.0450382	0.137067	0.272188
OID20799	P53985	SLC16A1	pc3	0.15409	0.0439625	0.000497946	0.00199744
OID20804	Q9NSK7	C19orf12	pc1	0.0269962	0.044797	0.547028	0.802909
OID20804	Q9NSK7	C19orf12	pc2	-0.0217372	0.045683	0.634407	0.763004
OID20804	Q9NSK7	C19orf12	pc3	0.00808107	0.0450491	0.85771	0.912911
OID20818	P05455	SSB	pc1	-0.0518277	0.0438767	0.238085	0.61017
OID20818	P05455	SSB	pc2	-0.0146421	0.0447964	0.743912	0.842928
OID20818	P05455	SSB	pc3	0.155577	0.0436149	0.000396025	0.0016359
OID20822	P49023	PXN	pc1	-0.133731	0.0439204	0.00245163	0.0960057
OID20822	P49023	PXN	pc2	-0.038658	0.0451661	0.392462	0.559368
OID20822	P49023	PXN	pc3	0.0831734	0.0444067	0.0616575	0.118358
OID20868	Q16762	TST	pc1	0.0227247	0.0441632	0.607088	0.83459
OID20868	Q16762	TST	pc2	-0.0588943	0.0449647	0.190874	0.341363
OID20868	Q16762	TST	pc3	0.0797711	0.044264	0.0721261	0.136053
OID20870	Q15633	TARBP2	pc1	-0.0202881	0.0439144	0.644289	0.854687
OID20870	Q15633	TARBP2	pc2	-0.138075	0.0443552	0.00195921	0.0161182
OID20870	Q15633	TARBP2	pc3	0.0453867	0.0441092	0.303999	0.422148
OID20871	P07196	NEFL	pc1	0.0831002	0.0444435	0.0621017	0.466682
OID20871	P07196	NEFL	pc2	-0.0732131	0.0453567	0.107128	0.232384
OID20871	P07196	NEFL	pc3	0.14293	0.0443742	0.00136117	0.00464314
OID20872	P49789	FHIT	pc1	-0.0690399	0.0437593	0.115268	0.539939
OID20872	P49789	FHIT	pc2	-0.13442	0.0443214	0.00254936	0.0185343
OID20872	P49789	FHIT	pc3	-0.0726851	0.0439801	0.0990288	0.175633
OID20873	Q6UWL6	KIRREL2	pc1	0.00400354	0.0436924	0.927029	0.978447
OID20873	Q6UWL6	KIRREL2	pc2	0.00385875	0.0445505	0.931012	0.958925
OID20873	Q6UWL6	KIRREL2	pc3	0.121952	0.0435813	0.00533782	0.0144357
OID20874	O94985	CLSTN1	pc1	0.0347271	0.0443077	0.433549	0.728991
OID20874	O94985	CLSTN1	pc2	-0.0211087	0.0451958	0.640669	0.769589
OID20874	O94985	CLSTN1	pc3	-0.0697795	0.0444595	0.117167	0.200343
OID20875	Q9Y2W6	TDRKH	pc1	-0.0547096	0.0439129	0.213402	0.589806
OID20875	Q9Y2W6	TDRKH	pc2	-0.099019	0.0446243	0.026942	0.0853601
OID20875	Q9Y2W6	TDRKH	pc3	0.0615394	0.0441278	0.16377	0.256119
OID20881	P23276	KEL	pc1	-0.0111246	0.0438591	0.799875	0.935577
OID20881	P23276	KEL	pc2	-0.14349	0.0442567	0.00126586	0.0125204
OID20881	P23276	KEL	pc3	0.0547709	0.0440254	0.21406	0.316562
OID20883	Q8WUW1	BRK1	pc1	0.0336397	0.0440945	0.445886	0.733072
OID20883	Q8WUW1	BRK1	pc2	-0.0803928	0.0448417	0.073612	0.178824
OID20883	Q8WUW1	BRK1	pc3	0.102367	0.044115	0.0207206	0.0457911
OID20884	O95466	FMNL1	pc1	-0.0672236	0.0438666	0.126048	0.546731
OID20884	O95466	FMNL1	pc2	-0.0401139	0.0447976	0.370981	0.542753
OID20884	O95466	FMNL1	pc3	0.073261	0.0440804	0.0971472	0.172922
OID20885	Q9NS71	GKN1	pc1	-0.0155154	0.0437935	0.723275	0.900874
OID20885	Q9NS71	GKN1	pc2	0.01674	0.0446528	0.7079	0.820159
OID20885	Q9NS71	GKN1	pc3	0.0655972	0.0439321	0.136034	0.222687
OID20886	Q9UJ72	ANXA10	pc1	0.00626396	0.0440278	0.886922	0.964846
OID20886	Q9UJ72	ANXA10	pc2	0.0218459	0.0448826	0.626661	0.757572
OID20886	Q9UJ72	ANXA10	pc3	0.0715566	0.0441449	0.105664	0.183413
OID20887	P30519	HMOX2	pc1	0.00513408	0.0446819	0.908569	0.972522
OID20887	P30519	HMOX2	pc2	-0.0553635	0.045492	0.224185	0.384472
OID20887	P30519	HMOX2	pc3	0.168289	0.0442787	0.000162246	0.000752791
OID20888	Q86Z14	KLB	pc1	0.0310071	0.0438686	0.480012	0.751891
OID20888	Q86Z14	KLB	pc2	0.016638	0.0447463	0.710178	0.821825
OID20888	Q86Z14	KLB	pc3	0.00148526	0.0441228	0.97316	0.983203
OID20895	Q96B36	AKT1S1	pc1	-0.0638613	0.0439146	0.146519	0.555153
OID20895	Q96B36	AKT1S1	pc2	-0.130986	0.0444852	0.00338668	0.0221165
OID20895	Q96B36	AKT1S1	pc3	0.00484704	0.0442404	0.912802	0.944643
OID20827	P51452	DUSP3	pc1	0.00948219	0.0439565	0.829297	0.946395
OID20827	P51452	DUSP3	pc2	-0.0617771	0.0447359	0.167923	0.314935
OID20827	P51452	DUSP3	pc3	-0.0947128	0.043986	0.0317806	0.0666237
OID20828	P09769	FGR	pc1	-0.0657255	0.0436307	0.1326	0.555153
OID20828	P09769	FGR	pc2	-0.0525477	0.0445267	0.23851	0.401205
OID20828	P09769	FGR	pc3	0.061752	0.0438743	0.159913	0.251695
OID20832	Q9UM07	PADI4	pc1	-0.0969032	0.0434574	0.0262045	0.343168
OID20832	Q9UM07	PADI4	pc2	0.0337747	0.0445064	0.448289	0.606181
OID20832	Q9UM07	PADI4	pc3	0.0356418	0.0438765	0.416997	0.535315
OID20834	P29474	NOS3	pc1	-0.0241196	0.0439678	0.583545	0.824412
OID20834	P29474	NOS3	pc2	-0.0898907	0.0446628	0.0446911	0.125338
OID20834	P29474	NOS3	pc3	0.00745153	0.0442126	0.866228	0.913889
OID20835	O60240	PLIN1	pc1	-0.155093	0.0448117	0.000584636	0.0408827
OID20835	O60240	PLIN1	pc2	-0.0779959	0.0461073	0.0913469	0.206533
OID20835	O60240	PLIN1	pc3	0.0187735	0.0455817	0.680616	0.770315
OID20839	P30039	PBLD	pc1	-0.0195915	0.0445139	0.660042	0.868574
OID20839	P30039	PBLD	pc2	-0.0378531	0.045365	0.404451	0.568089
OID20839	P30039	PBLD	pc3	0.0378462	0.0447259	0.397859	0.519339
OID20844	Q9HA65	TBC1D17	pc1	-0.0438339	0.0440714	0.32041	0.653947
OID20844	Q9HA65	TBC1D17	pc2	-0.185042	0.0442076	3.36268e-05	0.00329207
OID20844	Q9HA65	TBC1D17	pc3	0.0741588	0.0442235	0.0941903	0.168797
OID20847	Q03393	PTS	pc1	-0.0323855	0.0443896	0.465995	0.742101
OID20847	Q03393	PTS	pc2	-0.12451	0.0449391	0.00580479	0.0302887
OID20847	Q03393	PTS	pc3	0.139264	0.0442083	0.00173021	0.00566512
OID20849	P58417	NXPH1	pc1	0.0472222	0.0437327	0.280759	0.626112
OID20849	P58417	NXPH1	pc2	0.045023	0.044598	0.313213	0.48062
OID20849	P58417	NXPH1	pc3	0.0243237	0.0440021	0.58066	0.684898
OID20807	P45452	MMP13	pc1	0.0159141	0.0443549	0.719905	0.898963
OID20807	P45452	MMP13	pc2	0.0743403	0.0451084	0.0999788	0.220449
OID20807	P45452	MMP13	pc3	0.165339	0.0439731	0.000190161	0.000865898
OID20808	Q96JP9	CDHR1	pc1	-0.0780529	0.0436856	0.0745969	0.474223
OID20808	Q96JP9	CDHR1	pc2	-0.049859	0.0446304	0.26447	0.424452
OID20808	Q96JP9	CDHR1	pc3	-0.0440882	0.0440133	0.316976	0.436865
OID20812	Q6ZMC9	SIGLEC15	pc1	-0.0675426	0.0437329	0.123121	0.546731
OID20812	Q6ZMC9	SIGLEC15	pc2	-0.062303	0.0446111	0.163164	0.308374
OID20812	Q6ZMC9	SIGLEC15	pc3	0.100012	0.0438404	0.0229549	0.0499474
OID20958	Q6P1N0	CC2D1A	pc1	-0.0521579	0.0440644	0.237109	0.609265
OID20958	Q6P1N0	CC2D1A	pc2	-0.160843	0.0444097	0.000322668	0.00760278
OID20958	Q6P1N0	CC2D1A	pc3	0.102229	0.0441219	0.0209114	0.0461088
OID20959	Q8WV92	MITD1	pc1	-0.0664229	0.0437494	0.129586	0.553994
OID20959	Q8WV92	MITD1	pc2	-0.147479	0.0442189	0.000916264	0.0106788
OID20959	Q8WV92	MITD1	pc3	0.00320629	0.0440827	0.942047	0.966112
OID20960	Q02790	FKBP4	pc1	-0.0129537	0.0444104	0.770652	0.92329
OID20960	Q02790	FKBP4	pc2	-0.137362	0.0448644	0.00232011	0.0180459
OID20960	Q02790	FKBP4	pc3	0.107192	0.044389	0.0161037	0.0371827
OID20961	P06748	NPM1	pc1	-0.0795492	0.0434863	0.0679558	0.466682
OID20961	P06748	NPM1	pc2	-0.0159152	0.0444838	0.720664	0.828087
OID20961	P06748	NPM1	pc3	0.0401973	0.0438264	0.359487	0.480133
OID20962	Q06830	PRDX1	pc1	-0.0229205	0.0437106	0.600257	0.832654
OID20962	Q06830	PRDX1	pc2	-0.129592	0.0441999	0.00352393	0.0226969
OID20962	Q06830	PRDX1	pc3	0.08265	0.0437971	0.0597292	0.116022
OID20963	P22079	LPO	pc1	-0.00682847	0.0457352	0.881374	0.964846
OID20963	P22079	LPO	pc2	-0.106976	0.0463863	0.0215113	0.0718756
OID20963	P22079	LPO	pc3	0.057285	0.0459062	0.212668	0.315294
OID20964	O95407	TNFRSF6B	pc1	0.109153	0.0438395	0.0131067	0.302325
OID20964	O95407	TNFRSF6B	pc2	-0.10799	0.0447167	0.0160967	0.0584176
OID20964	O95407	TNFRSF6B	pc3	0.21566	0.0432759	8.64749e-07	9.95987e-06
OID20965	Q6ISS4	LAIR2	pc1	0.108083	0.0436764	0.0136703	0.304165
OID20965	Q6ISS4	LAIR2	pc2	-0.0495149	0.044753	0.269087	0.42975
OID20965	Q6ISS4	LAIR2	pc3	0.133732	0.0437677	0.00236793	0.0072444
OID20966	Q9NZQ7	CD274	pc1	0.079618	0.0440676	0.0714108	0.466682
OID20966	Q9NZQ7	CD274	pc2	-0.106005	0.0448285	0.0184304	0.0639834
OID20966	Q9NZQ7	CD274	pc3	0.214354	0.0433916	1.0698e-06	1.20384e-05
OID20967	O00220	TNFRSF10A	pc1	0.0418695	0.0449868	0.352459	0.673171
OID20967	O00220	TNFRSF10A	pc2	-0.0912547	0.045727	0.0465193	0.129382
OID20967	O00220	TNFRSF10A	pc3	0.212606	0.0442461	2.05292e-06	2.16109e-05
OID20968	Q92765	FRZB	pc1	0.0343833	0.0439263	0.434147	0.728991
OID20968	Q92765	FRZB	pc2	-0.0481264	0.0447644	0.282851	0.443768
OID20968	Q92765	FRZB	pc3	-0.0368712	0.0441549	0.404097	0.52538
OID20969	Q06323	PSME1	pc1	-0.0651688	0.043787	0.137304	0.555153
OID20969	Q06323	PSME1	pc2	-0.157207	0.0441862	0.000409839	0.00782779
OID20969	Q06323	PSME1	pc3	0.01998	0.0441077	0.65076	0.7434
OID20970	Q6UX15	LAYN	pc1	0.0955587	0.0436296	0.0289726	0.343168
OID20970	Q6UX15	LAYN	pc2	-0.0124432	0.0446974	0.78083	0.868674
OID20970	Q6UX15	LAYN	pc3	0.24518	0.0426748	1.60266e-08	5.5217e-07
OID20971	O76070	SNCG	pc1	0.0111085	0.0442141	0.801731	0.936241
OID20971	O76070	SNCG	pc2	-0.0792271	0.0449446	0.0785547	0.185493
OID20971	O76070	SNCG	pc3	0.092125	0.0442579	0.0378961	0.0769716
OID20972	O95817	BAG3	pc1	-0.0276333	0.0446779	0.53653	0.794805
OID20972	O95817	BAG3	pc2	-0.00524061	0.0455722	0.908495	0.948205
OID20972	O95817	BAG3	pc3	0.0239625	0.0449187	0.593952	0.698054
OID20973	O14618	CCS	pc1	-0.0789508	0.0438322	0.0722775	0.466682
OID20973	O14618	CCS	pc2	-0.153354	0.0443069	0.000584267	0.00899636
OID20973	O14618	CCS	pc3	-0.0150918	0.0442027	0.732929	0.811848
OID20974	O60242	ADGRB3	pc1	0.0460903	0.0439874	0.295238	0.632468
OID20974	O60242	ADGRB3	pc2	-0.0431605	0.0448589	0.336448	0.506728
OID20974	O60242	ADGRB3	pc3	0.22	0.0431528	4.88753e-07	6.5282e-06
OID20975	P50135	HNMT	pc1	-0.00983476	0.0439816	0.823152	0.945758
OID20975	P50135	HNMT	pc2	-0.00899164	0.0448457	0.84117	0.906945
OID20975	P50135	HNMT	pc3	0.124716	0.0438604	0.00464668	0.0128144
OID20976	P78423	CX3CL1	pc1	0.0632403	0.0444619	0.155554	0.555153
OID20976	P78423	CX3CL1	pc2	-0.0262258	0.0454121	0.563858	0.704104
OID20976	P78423	CX3CL1	pc3	0.175879	0.0440864	7.62237e-05	0.000410017
OID20897	P16444	DPEP1	pc1	-0.0712151	0.0443111	0.108656	0.528188
OID20897	P16444	DPEP1	pc2	0.00852112	0.0452971	0.850863	0.912371
OID20897	P16444	DPEP1	pc3	0.0370501	0.0446304	0.406851	0.527959
OID20899	Q9Y4K4	MAP4K5	pc1	-0.0420404	0.0439769	0.339556	0.669263
OID20899	Q9Y4K4	MAP4K5	pc2	-0.144892	0.0444077	0.00117934	0.0122827
OID20899	Q9Y4K4	MAP4K5	pc3	0.0422786	0.0442095	0.339375	0.461455
OID20900	O95256	IL18RAP	pc1	0.0478964	0.0437282	0.273908	0.619298
OID20900	O95256	IL18RAP	pc2	-0.0384637	0.0446074	0.388955	0.559368
OID20900	O95256	IL18RAP	pc3	0.0248995	0.0439985	0.571706	0.675967
OID20901	P52943	CRIP2	pc1	0.00643761	0.043969	0.883655	0.964846
OID20901	P52943	CRIP2	pc2	0.0107314	0.0448308	0.810914	0.891004
OID20901	P52943	CRIP2	pc3	0.102073	0.0439644	0.0206519	0.0457425
OID20902	P63098	PPP3R1	pc1	0.0213228	0.0440702	0.628715	0.848982
OID20902	P63098	PPP3R1	pc2	-0.0851159	0.0447834	0.0579325	0.149646
OID20902	P63098	PPP3R1	pc3	0.125065	0.0439566	0.00462212	0.0127826
OID20903	P14868	DARS1	pc1	-0.0480542	0.0437983	0.2731	0.619118
OID20903	P14868	DARS1	pc2	-0.157596	0.0441491	0.000392262	0.00782779
[truncated: 940 more rows]

## Sheet: ST02
Supplementary Data 2: Regression model results relating individual proteins to cardiac magnetic resonance imaging phenotypes in the single-center CMR AS cohort.
Model: outcome ~ protein + age + sex
outcome	protein	beta	se	pval	n	FDR
log_lvmi	NSE	-0.0115589	0.0908492	0.898938	145	0.99378
log_lvmi	IL-10 Ra	0.023822	0.074841	0.750727	145	0.99378
log_lvmi	c-Jun	0.0722111	0.0745268	0.33424	145	0.99378
log_lvmi	PDGFRA	-0.041768	0.0834628	0.617547	145	0.99378
log_lvmi	REG4	0.110413	0.0875738	0.209463	145	0.99378
log_lvmi	YKL-40	0.0024605	0.078222	0.974951	145	0.994523
log_lvmi	CD38	-0.0518318	0.0821015	0.528857	145	0.99378
log_lvmi	CD59	-0.00930619	0.0814225	0.909166	145	0.99378
log_lvmi	FABPL	0.0499628	0.0780794	0.523278	145	0.99378
log_lvmi	PSP	-0.020345	0.085737	0.812772	145	0.99378
log_lvmi	VEGF-D	-0.0348225	0.0790052	0.66006	145	0.99378
log_lvmi	Osteopontin	-0.150571	0.074836	0.0461241	145	0.95956
log_lvmi	FLRT2	0.013812	0.0856812	0.872165	145	0.99378
log_lvmi	DSC2	0.0666089	0.0890851	0.455887	145	0.99378
log_lvmi	GI24	-0.0862936	0.073362	0.241469	145	0.99378
log_lvmi	AMGO2	0.00652677	0.0807692	0.935709	145	0.99378
log_lvmi	C1QR1	0.0632649	0.0791785	0.425625	145	0.99378
log_lvmi	Myostatin	-0.0119661	0.0790765	0.879937	145	0.99378
log_lvmi	Endostatin	-0.0387533	0.078964	0.624351	145	0.99378
log_lvmi	TIMP-1	-0.0719041	0.0769752	0.351839	145	0.99378
log_lvmi	TGF-b1	-0.0171907	0.0883105	0.845938	145	0.99378
log_lvmi	CXCL16, soluble	0.0435638	0.0795568	0.584845	145	0.99378
log_lvmi	Cadherin E	-0.10663	0.080288	0.186292	145	0.99378
log_lvmi	GFRa-2	-0.156304	0.0820766	0.0589001	145	0.95956
log_lvmi	OPG	0.00263205	0.0747968	0.971979	145	0.994523
log_lvmi	PRL	-0.0543265	0.0782721	0.488778	145	0.99378
log_lvmi	VEGF	-0.00273017	0.0778577	0.972077	145	0.994523
log_lvmi	4-1BB	0.0246654	0.0727097	0.73494	145	0.99378
log_lvmi	CD30	0.0698419	0.0742097	0.348242	145	0.99378
log_lvmi	Cystatin C	0.0170781	0.0857927	0.842501	145	0.99378
log_lvmi	Dtk	0.00146662	0.0768772	0.984806	145	0.994523
log_lvmi	Ephrin-A4	0.0705086	0.0793371	0.375666	145	0.99378
log_lvmi	gp130, soluble	-0.0161669	0.0781901	0.836493	145	0.99378
log_lvmi	HO-2	0.0571877	0.0883193	0.518354	145	0.99378
log_lvmi	IL-10 Rb	0.0508443	0.0730771	0.487723	145	0.99378
log_lvmi	IL-12 Rb1	-0.0227085	0.0702105	0.746845	145	0.99378
log_lvmi	Layilin	0.0981224	0.100818	0.332087	145	0.99378
log_lvmi	Lymphotoxin b R	0.00585943	0.0871413	0.946485	145	0.994523
log_lvmi	P-Cadherin	-0.0844869	0.0793209	0.288639	145	0.99378
log_lvmi	suPAR	-0.00925473	0.0825663	0.910913	145	0.99378
log_lvmi	TNF sR-I	0.0168715	0.0880927	0.848394	145	0.99378
log_lvmi	Bone proteoglycan II	-0.197404	0.0773099	0.0117303	145	0.633435
log_lvmi	PECAM-1	-0.054648	0.0876433	0.533946	145	0.99378
log_lvmi	Persephin	0.0195911	0.0778299	0.801627	145	0.99378
log_lvmi	TACI	0.022479	0.0717824	0.754626	145	0.99378
log_lvmi	NovH	0.0331091	0.0747388	0.658447	145	0.99378
log_lvmi	Siglec-7	-0.026409	0.0767162	0.731177	145	0.99378
log_lvmi	IGFBP-1	0.0958634	0.0828989	0.249478	145	0.99378
log_lvmi	IL-10	0.0729145	0.068679	0.2902	145	0.99378
log_lvmi	IL-16	0.216067	0.0870139	0.0141958	145	0.63881
log_lvmi	MMP-3	0.0169712	0.0910135	0.852345	145	0.99378
log_lvmi	MMP-7	-0.0318434	0.086688	0.713922	145	0.99378
log_lvmi	ACE2	0.0056308	0.0729335	0.93857	145	0.99378
log_lvmi	ART	0.112911	0.0770242	0.144898	145	0.99378
log_lvmi	BCAM	-0.0113268	0.0775454	0.884077	145	0.99378
log_lvmi	Cadherin-5	-0.0362851	0.0777279	0.641347	145	0.99378
log_lvmi	Fractalkine/CX3CL-1	-0.0596801	0.0757537	0.432126	145	0.99378
log_lvmi	HAI-1	0.117804	0.074536	0.116232	145	0.99378
log_lvmi	Lipocalin 2	-0.0317681	0.0741607	0.669037	145	0.99378
log_lvmi	SPINT2	-0.105436	0.0745768	0.159628	145	0.99378
log_lvmi	CD22	-0.00675995	0.0717917	0.925115	145	0.99378
log_lvmi	HCC-1	-0.0884818	0.0782377	0.260002	145	0.99378
log_lvmi	MPIF-1	0.0615504	0.0764756	0.422269	145	0.99378
log_lvmi	sRANKL	-0.00935944	0.0713716	0.895854	145	0.99378
log_lvmi	GX	-0.0899426	0.0734046	0.222505	145	0.99378
log_lvmi	IGFBP-4	0.131939	0.0830359	0.114314	145	0.99378
log_lvmi	VCAM-1	-0.0618196	0.0773393	0.425443	145	0.99378
log_lvmi	ALK-1	-0.0484289	0.0797473	0.544642	145	0.99378
log_lvmi	AREG	0.0481555	0.0813623	0.554889	145	0.99378
log_lvmi	CTGF	-0.0930244	0.100297	0.355256	145	0.99378
log_lvmi	EDAR	-0.0808535	0.0759438	0.288855	145	0.99378
log_lvmi	ESAM	-0.0582982	0.0827282	0.482162	145	0.99378
log_lvmi	Galectin-4	0.0193489	0.0771702	0.802388	145	0.99378
log_lvmi	IL-1 sRI	0.0375046	0.0757365	0.621231	145	0.99378
log_lvmi	IL-17 sR	-0.0273041	0.0782857	0.727778	145	0.99378
log_lvmi	JAM-B	-0.0335602	0.0814505	0.680942	145	0.99378
log_lvmi	PD-L2	-0.0121583	0.079315	0.878387	145	0.99378
log_lvmi	PTP-1B	0.00911604	0.0822401	0.911896	145	0.99378
log_lvmi	TGF-b R III	0.0262111	0.079737	0.742856	145	0.99378
log_lvmi	Ck-b-8-1	0.0501856	0.0786538	0.524471	145	0.99378
log_lvmi	DC-SIGN	-0.0376841	0.0784534	0.631732	145	0.99378
log_lvmi	IL-19	-0.0684927	0.0750506	0.363	145	0.99378
log_lvmi	MIP-1a	-0.10612	0.0882303	0.231082	145	0.99378
log_lvmi	resistin	-0.0925643	0.0758348	0.224273	145	0.99378
log_lvmi	IL-4 sR	-0.196734	0.07097	0.00632278	145	0.505017
log_lvmi	BAFF	0.0180658	0.0729715	0.804824	145	0.99378
log_lvmi	Cathepsin B	-0.0288875	0.0840186	0.731492	145	0.99378
log_lvmi	Galectin-3	-0.0908543	0.0843792	0.283436	145	0.99378
log_lvmi	IL-18 BPa	0.041209	0.0836212	0.622917	145	0.99378
log_lvmi	PlGF	0.0420157	0.0720913	0.560951	145	0.99378
log_lvmi	TIG2	-0.00999163	0.0847674	0.906337	145	0.99378
log_lvmi	ULBP-2	-4.12534e-05	0.0792807	0.999586	145	0.999586
log_lvmi	sCD4	-0.164299	0.116545	0.160818	145	0.99378
log_lvmi	IL-2 sRa	-0.0942828	0.070781	0.184998	145	0.99378
log_lvmi	TNF sR-II	0.0041757	0.0850295	0.960902	145	0.994523
log_lvmi	Cathepsin S	-0.151789	0.073279	0.0401457	145	0.95956
log_lvmi	ASAH2	-0.0376199	0.0787145	0.633441	145	0.99378
log_lvmi	Nidogen	-0.0450555	0.0785531	0.567174	145	0.99378
log_lvmi	PIGR	0.055026	0.0745074	0.46142	145	0.99378
log_lvmi	ANGL3	-0.0389489	0.0723606	0.591245	145	0.99378
log_lvmi	CD23	-0.0341539	0.0734711	0.642748	145	0.99378
log_lvmi	CD48	0.041042	0.0770443	0.595076	145	0.99378
log_lvmi	CYTF	-0.122156	0.0779632	0.119392	145	0.99378
log_lvmi	Cystatin M	-0.0577882	0.0776525	0.457999	145	0.99378
log_lvmi	IGFBP-7	-0.0650455	0.0782828	0.407433	145	0.99378
log_lvmi	MATN2	-0.0399475	0.0831873	0.631821	145	0.99378
log_lvmi	PGRP-S	-0.02317	0.0754818	0.759325	145	0.99378
log_lvmi	RGMB	-0.0764977	0.0819775	0.352335	145	0.99378
log_lvmi	TSP2	-0.0435263	0.0785338	0.580295	145	0.99378
log_lvmi	ABL1	-0.00117622	0.0705324	0.986718	145	0.994523
log_lvmi	Aminoacylase-1	-0.0728403	0.0745136	0.329974	145	0.99378
log_lvmi	CRDL1	-0.0690289	0.101071	0.495742	145	0.99378
log_lvmi	Dkk-4	-0.044041	0.0817608	0.590973	145	0.99378
log_lvmi	LYNB	-0.0285089	0.0789542	0.718579	145	0.99378
log_lvmi	Carbonic anhydrase XIII	-0.0232764	0.0759866	0.759811	145	0.99378
log_lvmi	FSTL3	0.0596758	0.0928245	0.52134	145	0.99378
log_lvmi	IL-15 Ra	0.00125372	0.0777432	0.987156	145	0.994523
log_lvmi	IL-18 Ra	-0.148102	0.0731691	0.0448477	145	0.95956
log_lvmi	IL-8	-0.0698657	0.0722056	0.334904	145	0.99378
log_lvmi	LYN	-0.00820183	0.0788847	0.917339	145	0.99378
log_lvmi	PDGF Rb	-0.0460908	0.0771905	0.551395	145	0.99378
log_lvmi	sE-Selectin	-0.0326596	0.0754217	0.665657	145	0.99378
log_lvmi	GCP-2	-0.0286329	0.0754719	0.704972	145	0.99378
log_lvmi	MIP-5	-0.0547722	0.0830611	0.510701	145	0.99378
log_lvmi	Arylsulfatase A	-0.0818957	0.0816432	0.317535	145	0.99378
log_lvmi	BASI	0.00766615	0.0887405	0.93128	145	0.99378
log_lvmi	Cadherin-6	0.0287584	0.0802026	0.720452	145	0.99378
log_lvmi	CLC7A	-0.0602821	0.0764379	0.431646	145	0.99378
log_lvmi	MASP3	0.00261414	0.0807066	0.974206	145	0.994523
log_lvmi	DKK3	-0.110977	0.0903179	0.221218	145	0.99378
log_lvmi	EphB4	0.0302205	0.081103	0.709992	145	0.99378
log_lvmi	OLR1	0.0325841	0.074608	0.66297	145	0.99378
log_lvmi	SLAF5	-0.0503904	0.0751362	0.503538	145	0.99378
log_lvmi	Calcineurin B a	0.0429533	0.0813501	0.598326	145	0.99378
log_lvmi	IGF-II receptor	0.0195612	0.0762783	0.797981	145	0.99378
log_lvmi	Macrophage scavenger receptor	-0.0440096	0.0735444	0.550527	145	0.99378
log_lvmi	TNR4	0.0572936	0.0793722	0.471592	145	0.99378
log_lvmi	CSF-1	0.0129831	0.0745233	0.861946	145	0.99378
log_lvmi	ANGL4	0.0140788	0.0776067	0.856305	145	0.99378
log_lvmi	Cadherin-2	-0.026557	0.0800759	0.740648	145	0.99378
log_lvmi	Endocan	-0.058778	0.0750001	0.434527	145	0.99378
log_lvmi	HSP 40	-0.0504963	0.0888219	0.570592	145	0.99378
log_lvmi	Peroxiredoxin-1	-0.0559884	0.0846085	0.509221	145	0.99378
log_lvmi	SE6L2	-0.0776227	0.0718747	0.281999	145	0.99378
log_lvmi	Mesothelin	-0.171637	0.075247	0.0240485	145	0.811636
log_lvmi	discoidin domain receptor 1	0.107005	0.0793722	0.179776	145	0.99378
log_lvmi	HSP 70	0.120203	0.0780685	0.125871	145	0.99378
log_lvmi	sRAGE	0.0424129	0.0768248	0.581773	145	0.99378
log_lvmi	Neurotrophin-3	-0.142477	0.0722591	0.0505953	145	0.95956
log_lvmi	P-Selectin	-0.210938	0.077728	0.00748173	145	0.505017
log_lvmi	Tenascin	-0.0290978	0.0818369	0.722703	145	0.99378
log_lvmi	uPA	0.0843185	0.0815016	0.302644	145	0.99378
log_lvmi	IGF-I sR	0.0626789	0.0791548	0.429777	145	0.99378
log_lvmi	IL-1 R4	-0.0029636	0.0850426	0.97225	145	0.994523
log_lvmi	NSF1C	-0.0384734	0.0777972	0.621699	145	0.99378
log_lvmi	prostatic binding protein	-0.0448253	0.0849337	0.59849	145	0.99378
log_lvmi	Spondin-1	0.0604259	0.0831758	0.468747	145	0.99378
log_lvmi	BOC	0.0546911	0.0780782	0.48479	145	0.99378
log_lvmi	CLC1B	-0.0768248	0.0742203	0.302398	145	0.99378
log_lvmi	sICAM-1	-0.10987	0.07726	0.15721	145	0.99378
log_lvmi	MIC-1	-0.00494028	0.0954234	0.958783	145	0.994523
log_lvmi	SP-D	0.0852785	0.0739099	0.250527	145	0.99378
log_lvmi	ENPP7	-0.0112014	0.0774355	0.88519	145	0.99378
log_lvmi	Sialoadhesin	-0.0873633	0.0749293	0.245606	145	0.99378
log_lvmi	SPARCL1	-0.0206264	0.0777306	0.791121	145	0.99378
log_lvmi	IL-3 Ra	-0.0769919	0.0769092	0.318505	145	0.99378
log_lvmi	IL-5 Ra	0.00635745	0.0780619	0.935207	145	0.99378
log_lvmi	CDON	0.0364215	0.0827543	0.660527	145	0.99378
log_lvmi	IL-6	-0.193658	0.0699738	0.00640584	145	0.505017
log_lvmi	TFF3	-0.0416106	0.0935387	0.657111	145	0.99378
log_lvmi	TRAIL R1	-0.0501064	0.0727867	0.492331	145	0.99378
log_lvmi	Epithelial cell kinase	0.0399744	0.0891734	0.654641	145	0.99378
log_lvmi	G-CSF	0.0156908	0.0765195	0.837824	145	0.99378
log_lvmi	VEGF121	0.040298	0.0790092	0.610819	145	0.99378
log_lvmi	Angiogenin	0.104979	0.0779449	0.180194	145	0.99378
log_lvmi	Coagulation Factor IX	0.101862	0.0756797	0.180476	145	0.99378
log_lvmi	MCP-3	-0.188271	0.0802507	0.0203678	145	0.785614
log_lvmi	Endoglin	0.0259321	0.0749271	0.729785	145	0.99378
log_lvmi	Galectin-8	-0.0890934	0.0854022	0.298631	145	0.99378
log_lvmi	GIB	-0.0288824	0.0792256	0.715986	145	0.99378
log_lvmi	HCC-4	-0.0148751	0.0778134	0.848673	145	0.99378
log_lvmi	MMP-1	0.0306654	0.0777466	0.693861	145	0.99378
log_lvmi	MMP-13	-0.0312393	0.0737366	0.672459	145	0.99378
log_lvmi	Stanniocalcin-1	-0.0854513	0.0788856	0.280555	145	0.99378
log_lvmi	EPI	-0.152763	0.0859354	0.0776175	145	0.99378
log_lvmi	ARMEL	-0.0585305	0.0791113	0.460622	145	0.99378
log_lvmi	Carbonic anhydrase I	-0.0240477	0.0806532	0.766019	145	0.99378
log_lvmi	carbonic anhydrase II	-0.120364	0.0802286	0.135782	145	0.99378
log_lvmi	DBNL	-0.013451	0.0726605	0.8534	145	0.99378
log_lvmi	Elafin	0.0371393	0.0835833	0.657479	145	0.99378
log_lvmi	FABPE	-0.0154244	0.0744587	0.836189	145	0.99378
log_lvmi	GP1BA	-0.116777	0.0723529	0.108763	145	0.99378
log_lvmi	GRN	0.031782	0.082044	0.699061	145	0.99378
log_lvmi	hnRNP K	-0.148451	0.0784239	0.0604167	145	0.95956
log_lvmi	Myokinase, human	-0.0526577	0.080939	0.516373	145	0.99378
log_lvmi	PARK7	-0.189441	0.0689884	0.00681976	145	0.505017
log_lvmi	Peroxiredoxin-5	-0.0641393	0.0706503	0.365511	145	0.99378
log_lvmi	sCD163	-0.0617451	0.0845812	0.466595	145	0.99378
log_lvmi	SIRT2	-0.010877	0.073035	0.881823	145	0.99378
log_lvmi	Trypsin 2	0.0152299	0.0787658	0.846958	145	0.99378
log_lvmi	B7-H1	-0.0677397	0.0775637	0.383961	145	0.99378
log_lvmi	B7-H2	0.0178293	0.0730762	0.807599	145	0.99378
log_lvmi	CD244	-0.0883622	0.0804039	0.27365	145	0.99378
log_lvmi	CD83	0.052444	0.0746479	0.483494	145	0.99378
log_lvmi	CLM6	-0.0785182	0.0757548	0.301753	145	0.99378
log_lvmi	CRTAM	0.0627625	0.0847085	0.459972	145	0.99378
log_lvmi	DAF	-0.0121563	0.0835078	0.884468	145	0.99378
log_lvmi	DcR3	-0.168898	0.0993113	0.0912054	145	0.99378
log_lvmi	EphB6	-0.0394876	0.0767436	0.607681	145	0.99378
log_lvmi	GPNMB	0.0982459	0.0761183	0.19892	145	0.99378
log_lvmi	IL-17B R	0.0233716	0.0760994	0.759206	145	0.99378
log_lvmi	IL-7 Ra	-0.112398	0.0835429	0.180657	145	0.99378
log_lvmi	ILT-2	-0.104716	0.0827163	0.207614	145	0.99378
log_lvmi	ILT-4	-0.127447	0.0785577	0.106965	145	0.99378
log_lvmi	LAG-3	-0.0259138	0.0776035	0.738931	145	0.99378
log_lvmi	LIMP II	-0.167386	0.0839846	0.048185	145	0.95956
log_lvmi	NKp46	0.00037956	0.0803184	0.996236	145	0.999586
log_lvmi	Notch-3	-0.0598058	0.0788915	0.449671	145	0.99378
log_lvmi	Nr-CAM	-0.0371718	0.0805775	0.645282	145	0.99378
log_lvmi	OX2G	0.0117849	0.0738595	0.873458	145	0.99378
log_lvmi	RELT	0.0119713	0.0792644	0.880167	145	0.99378
log_lvmi	ROBO2	0.0942121	0.0793038	0.236835	145	0.99378
log_lvmi	sICAM-5	0.0959505	0.0775749	0.21819	145	0.99378
log_lvmi	SREC-I	-0.0038972	0.076636	0.959514	145	0.994523
log_lvmi	SREC-II	0.0161741	0.0767765	0.833453	145	0.99378
log_lvmi	TIMD3	-0.00897333	0.082937	0.913995	145	0.99378
log_lvmi	PCSK9	0.0414565	0.0816811	0.612569	145	0.99378
log_lvmi	JNK2	-0.00792942	0.078443	0.919626	145	0.99378
log_lvmi	Coagulation Factor IXab	0.0475599	0.0709614	0.503813	145	0.99378
log_lvmi	HVEM	0.0815533	0.123277	0.509341	145	0.99378
log_lvmi	IL-1Ra	-0.0577619	0.084851	0.497149	145	0.99378
log_lvmi	Keratin 18	-0.0299948	0.0811175	0.712109	145	0.99378
log_lvmi	MIF	-0.0102737	0.0850143	0.903985	145	0.99378
log_lvmi	OMD	-0.0662892	0.080094	0.409272	145	0.99378
log_lvmi	BAFF Receptor	-0.144587	0.0745881	0.0545628	145	0.95956
log_lvmi	Fas, soluble	-0.0197828	0.0773398	0.798485	145	0.99378
log_lvmi	sLeptin R	-0.0815707	0.0827558	0.325978	145	0.99378
log_lvmi	DR6	0.0229345	0.0817474	0.779464	145	0.99378
log_lvmi	RANK	-0.145063	0.0710241	0.0429702	145	0.95956
log_lvmi	SHPS1	0.020642	0.0775363	0.790456	145	0.99378
log_lvmi	ALCAM	0.0187892	0.08195	0.818986	145	0.99378
log_lvmi	ASGR1	0.00687782	0.0775298	0.929437	145	0.99378
log_lvmi	COLEC12	0.00657931	0.0777543	0.932686	145	0.99378
log_lvmi	sICAM-2	-0.0477222	0.0755629	0.5287	145	0.99378
log_lvmi	SLAF7	0.0415745	0.0759425	0.584937	145	0.99378
log_lvmi	Stress-induced-phosphoprotein 1	-0.0476438	0.0849299	0.575703	145	0.99378
log_lvmi	Testican-1	0.106989	0.0750923	0.156433	145	0.99378
log_lvmi	Cathepsin D	-0.0349152	0.0720728	0.628823	145	0.99378
log_lvmi	TRAIL R2	0.0564189	0.0737117	0.445313	145	0.99378
log_lvmi	NRP1	-0.0142671	0.0816018	0.861458	145	0.99378
log_lvmi	Epo	0.0736709	0.075647	0.331785	145	0.99378
log_lvmi	IFN-g R1	-0.12937	0.0725481	0.0767009	145	0.99378
log_lvmi	LIF sR	0.0195807	0.0789408	0.804462	145	0.99378
log_lvmi	S100A12	0.0268668	0.0740804	0.717394	145	0.99378
log_lvmi	PSME1	-0.0534721	0.0901473	0.554021	145	0.99378
log_lvmi	TNF-a	0.00116674	0.0712704	0.986962	145	0.994523
log_lvmi	BMP-6	0.0372555	0.083495	0.656137	145	0.99378
log_lvmi	HGH	-0.121616	0.0736225	0.100783	145	0.99378
log_lvmi	IGFBP-2	0.0674873	0.0841352	0.423828	145	0.99378
log_lvmi	ROR1	0.078473	0.0862321	0.364365	145	0.99378
log_lvmi	MMP-10	0.0576149	0.0758918	0.449017	145	0.99378
log_lvmi	FBLN3	-0.097466	0.0922677	0.29262	145	0.99378
log_lvmi	Leptin	-0.057784	0.0905691	0.524502	145	0.99378
log_lvmi	IL-17	-0.0810131	0.0810256	0.319098	145	0.99378
log_lvmi	FAM3B	0.0114799	0.0799771	0.886069	145	0.99378
log_lvmi	INGR2	-0.0746416	0.0774054	0.33655	145	0.99378
log_lvmi	TFF1	0.0622721	0.0772099	0.421296	145	0.99378
log_lvmi	Trefoil factor 2	0.0713168	0.0915785	0.437432	145	0.99378
log_lvmi	LEG9	0.110646	0.0740121	0.137155	145	0.99378
log_lvmi	PLXB2	-0.043362	0.0838908	0.606046	145	0.99378
Native T1	NSE	-0.118932	0.099451	0.233823	140	0.839756
Native T1	IL-10 Ra	0.0939563	0.0823602	0.255959	140	0.839756
Native T1	c-Jun	0.184885	0.0804612	0.0230986	140	0.779579
Native T1	PDGFRA	0.011024	0.0924511	0.90526	140	0.962285
Native T1	REG4	0.127781	0.10031	0.204887	140	0.839756
Native T1	YKL-40	0.0285227	0.0880258	0.746416	140	0.909702
Native T1	CD38	-0.0628764	0.0957395	0.512455	140	0.885692
Native T1	CD59	-0.0531732	0.0902701	0.556807	140	0.885692
Native T1	FABPL	0.133585	0.0855293	0.120646	140	0.839756
Native T1	PSP	0.00815711	0.0948222	0.931573	140	0.97343
Native T1	VEGF-D	-0.0339219	0.087954	0.700338	140	0.909702
Native T1	Osteopontin	-0.118294	0.0843971	0.163303	140	0.839756
Native T1	FLRT2	0.0351067	0.0945213	0.710906	140	0.909702
Native T1	DSC2	0.0339062	0.100431	0.736181	140	0.909702
Native T1	GI24	-0.0753459	0.0811922	0.355055	140	0.839756
Native T1	AMGO2	0.00912405	0.0892808	0.918752	140	0.968997
Native T1	C1QR1	0.0269164	0.0885281	0.761559	140	0.913328
Native T1	Myostatin	0.126481	0.086427	0.145654	140	0.839756
Native T1	Endostatin	0.00694176	0.0879142	0.93718	140	0.97343
Native T1	TIMP-1	-0.0469296	0.084379	0.579004	140	0.897681
Native T1	TGF-b1	-0.140342	0.0956665	0.144688	140	0.839756
Native T1	CXCL16, soluble	0.0759667	0.0887697	0.393629	140	0.839756
Native T1	Cadherin E	-0.0726734	0.089131	0.416295	140	0.839756
Native T1	GFRa-2	-0.0633293	0.0922926	0.493768	140	0.882909
Native T1	OPG	0.169368	0.0818974	0.0405298	140	0.839756
Native T1	PRL	0.120972	0.0864755	0.164113	140	0.839756
Native T1	VEGF	0.0739083	0.0869094	0.396594	140	0.839756
Native T1	4-1BB	-0.0432887	0.0795417	0.587177	140	0.897681
Native T1	CD30	0.119189	0.0815066	0.145961	140	0.839756
Native T1	Cystatin C	-0.0138671	0.0954135	0.88466	140	0.955433
Native T1	Dtk	-0.0629342	0.0850026	0.460346	140	0.85721
Native T1	Ephrin-A4	0.164244	0.0873124	0.0620944	140	0.839756
Native T1	gp130, soluble	-0.0656447	0.0864132	0.448772	140	0.85721
Native T1	HO-2	-0.0972963	0.0964063	0.314656	140	0.839756
Native T1	IL-10 Rb	0.0681877	0.0805768	0.398903	140	0.839756
Native T1	IL-12 Rb1	-0.08039	0.0763426	0.294201	140	0.839756
Native T1	Layilin	0.101386	0.112806	0.370367	140	0.839756
Native T1	Lymphotoxin b R	0.154483	0.0981309	0.117753	140	0.839756
Native T1	P-Cadherin	-0.079278	0.0873749	0.365836	140	0.839756
Native T1	suPAR	-0.0799869	0.0917325	0.384768	140	0.839756
Native T1	TNF sR-I	0.116069	0.0977487	0.237133	140	0.839756
Native T1	Bone proteoglycan II	-0.105745	0.087211	0.227415	140	0.839756
Native T1	PECAM-1	-0.0145001	0.0966373	0.88095	140	0.955433
Native T1	Persephin	-0.0159197	0.0862089	0.853768	140	0.955433
Native T1	TACI	-0.0472061	0.0787634	0.549943	140	0.885692
Native T1	NovH	-0.0104541	0.0835293	0.900585	140	0.961099
Native T1	Siglec-7	0.126358	0.0856895	0.142632	140	0.839756
Native T1	IGFBP-1	0.0356598	0.0921559	0.699397	140	0.909702
Native T1	IL-10	0.0184424	0.0752324	0.806719	140	0.942918
Native T1	IL-16	0.127078	0.097637	0.195277	140	0.839756
Native T1	MMP-3	-0.0843563	0.100035	0.400559	140	0.839756
Native T1	MMP-7	-0.0375869	0.0949146	0.69272	140	0.909702
Native T1	ACE2	-0.024029	0.0800455	0.764489	140	0.913328
Native T1	ART	0.151956	0.0847727	0.0752741	140	0.839756
Native T1	BCAM	0.0391206	0.085303	0.647248	140	0.909702
Native T1	Cadherin-5	0.0189585	0.0870961	0.82801	140	0.954801
Native T1	Fractalkine/CX3CL-1	0.0793835	0.0832206	0.34183	140	0.839756
Native T1	HAI-1	-0.00074088	0.083813	0.99296	140	0.997709
Native T1	Lipocalin 2	-0.0577972	0.0815478	0.479691	140	0.875112
Native T1	SPINT2	-0.0794296	0.0827176	0.338633	140	0.839756
Native T1	CD22	0.0165147	0.0784719	0.833629	140	0.954801
Native T1	HCC-1	0.0169054	0.0864059	0.845176	140	0.954801
Native T1	MPIF-1	0.125087	0.0837748	0.137719	140	0.839756
Native T1	sRANKL	-0.0270977	0.0781166	0.729212	140	0.909702
Native T1	GX	-0.0951162	0.0801537	0.237426	140	0.839756
Native T1	IGFBP-4	0.216514	0.0904047	0.0179856	140	0.779579
Native T1	VCAM-1	0.0246795	0.0865024	0.775845	140	0.91787
Native T1	ALK-1	-0.0937119	0.0875759	0.286485	140	0.839756
Native T1	AREG	-0.0135619	0.0904142	0.880989	140	0.955433
Native T1	CTGF	-0.157485	0.108811	0.150105	140	0.839756
Native T1	EDAR	-0.0623319	0.0853387	0.466399	140	0.862518
Native T1	ESAM	-0.110057	0.0906151	0.22664	140	0.839756
Native T1	Galectin-4	0.24584	0.081817	0.00316536	140	0.427323
Native T1	IL-1 sRI	0.0488702	0.0831443	0.557658	140	0.885692
Native T1	IL-17 sR	-0.0804249	0.0854833	0.348463	140	0.839756
Native T1	JAM-B	0.0386213	0.0917534	0.674474	140	0.909702
Native T1	PD-L2	-0.0174793	0.0887037	0.84408	140	0.954801
Native T1	PTP-1B	0.0479198	0.0927258	0.606142	140	0.897681
Native T1	TGF-b R III	-0.0136302	0.0902336	0.880157	140	0.955433
Native T1	Ck-b-8-1	0.167558	0.0853535	0.0516746	140	0.839756
Native T1	DC-SIGN	-0.0533883	0.0902448	0.555104	140	0.885692
Native T1	IL-19	-0.109224	0.0829833	0.190315	140	0.839756
Native T1	MIP-1a	-0.0604677	0.0989906	0.542323	140	0.885692
Native T1	resistin	-0.0226722	0.0839992	0.787639	140	0.92462
Native T1	IL-4 sR	-0.266595	0.0763083	0.0006434	140	0.173718
Native T1	BAFF	-0.0323275	0.0812769	0.691442	140	0.909702
Native T1	Cathepsin B	0.147227	0.0916826	0.11063	140	0.839756
Native T1	Galectin-3	0.0318297	0.0957861	0.740175	140	0.909702
Native T1	IL-18 BPa	0.0482704	0.0921332	0.601187	140	0.897681
Native T1	PlGF	0.0032695	0.0787973	0.966964	140	0.985209
Native T1	TIG2	0.0191196	0.09408	0.839261	140	0.954801
Native T1	ULBP-2	-0.0781407	0.087455	0.37317	140	0.839756
Native T1	sCD4	-0.123452	0.128567	0.338653	140	0.839756
Native T1	IL-2 sRa	0.0314484	0.0777239	0.686395	140	0.909702
Native T1	TNF sR-II	0.119998	0.0937699	0.202826	140	0.839756
Native T1	Cathepsin S	-0.145054	0.0815644	0.0775727	140	0.839756
Native T1	ASAH2	0.0910249	0.0867643	0.29599	140	0.839756
Native T1	Nidogen	-0.136777	0.0850396	0.11007	140	0.839756
Native T1	PIGR	0.113531	0.0837408	0.177427	140	0.839756
Native T1	ANGL3	-0.0664575	0.0789498	0.401395	140	0.839756
Native T1	CD23	-0.0555425	0.080304	0.490334	140	0.882909
Native T1	CD48	0.072939	0.0842199	0.387986	140	0.839756
Native T1	CYTF	0.0349517	0.0869666	0.68839	140	0.909702
Native T1	Cystatin M	-0.132434	0.0895357	0.141422	140	0.839756
Native T1	IGFBP-7	-0.0931404	0.0864405	0.283161	140	0.839756
Native T1	MATN2	-0.0296939	0.0922318	0.747986	140	0.909702
Native T1	PGRP-S	-0.0758602	0.0837312	0.36654	140	0.839756
Native T1	RGMB	-0.099994	0.0902267	0.269709	140	0.839756
Native T1	TSP2	-0.0446402	0.0869316	0.608428	140	0.897681
Native T1	ABL1	0.0657073	0.0768225	0.393882	140	0.839756
Native T1	Aminoacylase-1	-0.0626227	0.0823127	0.448099	140	0.85721
Native T1	CRDL1	-0.0730121	0.111005	0.511819	140	0.885692
Native T1	Dkk-4	-0.0281894	0.0900449	0.754715	140	0.909702
Native T1	LYNB	-0.0069344	0.0880983	0.937377	140	0.97343
Native T1	Carbonic anhydrase XIII	-0.0616123	0.0853452	0.471583	140	0.866174
Native T1	FSTL3	0.0631141	0.103123	0.541541	140	0.885692
Native T1	IL-15 Ra	0.0793932	0.0862383	0.358876	140	0.839756
Native T1	IL-18 Ra	0.0261029	0.0822978	0.751596	140	0.909702
Native T1	IL-8	-0.106385	0.0787087	0.178739	140	0.839756
Native T1	LYN	0.0131532	0.0886315	0.882244	140	0.955433
Native T1	PDGF Rb	-0.0906457	0.0859834	0.29365	140	0.839756
Native T1	sE-Selectin	-0.108798	0.0838274	0.196526	140	0.839756
Native T1	GCP-2	0.0720819	0.0822077	0.382127	140	0.839756
Native T1	MIP-5	-0.045213	0.092392	0.625375	140	0.909702
Native T1	Arylsulfatase A	-0.0322596	0.0903314	0.721552	140	0.909702
Native T1	BASI	0.0621992	0.09763	0.525137	140	0.885692
Native T1	Cadherin-6	0.192486	0.0888952	0.0321087	140	0.826399
Native T1	CLC7A	-0.0467582	0.0844436	0.580679	140	0.897681
Native T1	MASP3	0.0978855	0.0917906	0.288132	140	0.839756
Native T1	DKK3	-0.092898	0.100936	0.359014	140	0.839756
Native T1	EphB4	0.0680761	0.0904445	0.452941	140	0.85721
Native T1	OLR1	-0.00905687	0.0832159	0.913493	140	0.967228
Native T1	SLAF5	-0.108965	0.0823698	0.188098	140	0.839756
Native T1	Calcineurin B a	0.0869072	0.0903844	0.337993	140	0.839756
Native T1	IGF-II receptor	0.229669	0.0818204	0.00573595	140	0.516236
Native T1	Macrophage scavenger receptor	0.0450004	0.0846948	0.596061	140	0.897681
Native T1	TNR4	0.0437242	0.0889804	0.623941	140	0.909702
Native T1	CSF-1	0.0104287	0.0818665	0.898823	140	0.961099
Native T1	ANGL4	0.0387391	0.0851711	0.649951	140	0.909702
Native T1	Cadherin-2	-0.116105	0.0875821	0.18717	140	0.839756
Native T1	Endocan	-0.101196	0.0821875	0.220342	140	0.839756
Native T1	HSP 40	-0.117474	0.0978787	0.232147	140	0.839756
Native T1	Peroxiredoxin-1	-0.10226	0.0936456	0.27677	140	0.839756
Native T1	SE6L2	-0.141026	0.0779612	0.0726722	140	0.839756
Native T1	Mesothelin	-0.158127	0.085061	0.0651908	140	0.839756
Native T1	discoidin domain receptor 1	0.0627983	0.0995179	0.529083	140	0.885692
Native T1	HSP 70	0.111325	0.0889092	0.212675	140	0.839756
Native T1	sRAGE	-0.0929733	0.085555	0.279088	140	0.839756
Native T1	Neurotrophin-3	-0.0311915	0.0801921	0.697914	140	0.909702
Native T1	P-Selectin	-0.225775	0.0860328	0.00967567	140	0.653108
Native T1	Tenascin	-0.105173	0.0910245	0.249937	140	0.839756
Native T1	uPA	0.0072269	0.0901808	0.936245	140	0.97343
Native T1	IGF-I sR	0.000278776	0.0880691	0.997479	140	0.997709
Native T1	IL-1 R4	-0.136077	0.0933592	0.147265	140	0.839756
Native T1	NSF1C	-0.0150082	0.0869521	0.86322	140	0.955433
Native T1	prostatic binding protein	-0.124769	0.0935343	0.184452	140	0.839756
Native T1	Spondin-1	0.0581528	0.0918674	0.527791	140	0.885692
Native T1	BOC	0.0273472	0.0860002	0.75098	140	0.909702
Native T1	CLC1B	-0.119776	0.0815039	0.143987	140	0.839756
Native T1	sICAM-1	0.0319791	0.0888479	0.719457	140	0.909702
Native T1	MIC-1	-0.0970775	0.104678	0.355367	140	0.839756
Native T1	SP-D	-0.000350918	0.0818461	0.996585	140	0.997709
Native T1	ENPP7	0.0736213	0.0847256	0.386412	140	0.839756
Native T1	Sialoadhesin	-0.0755016	0.0823139	0.360641	140	0.839756
Native T1	SPARCL1	-0.0191196	0.086218	0.824834	140	0.954801
Native T1	IL-3 Ra	-0.100468	0.0853697	0.24131	140	0.839756
Native T1	IL-5 Ra	0.0441486	0.0855621	0.606704	140	0.897681
Native T1	CDON	-0.0359841	0.0917749	0.695605	140	0.909702
Native T1	IL-6	-0.0338894	0.0789491	0.668416	140	0.909702
Native T1	TFF3	0.0645165	0.102931	0.531843	140	0.885692
Native T1	TRAIL R1	-0.09181	0.0817395	0.26333	140	0.839756
Native T1	Epithelial cell kinase	0.0801719	0.0984278	0.416768	140	0.839756
Native T1	G-CSF	-0.0441193	0.0840136	0.600338	140	0.897681
Native T1	VEGF121	0.0871308	0.0882395	0.325183	140	0.839756
Native T1	Angiogenin	0.103549	0.0867578	0.234736	140	0.839756
Native T1	Coagulation Factor IX	0.0381276	0.0867745	0.661079	140	0.909702
Native T1	MCP-3	-0.151805	0.0907797	0.096778	140	0.839756
Native T1	Endoglin	0.0116496	0.0828006	0.88832	140	0.955563
Native T1	Galectin-8	-0.120939	0.0934189	0.197655	140	0.839756
Native T1	GIB	-0.078162	0.0873634	0.37254	140	0.839756
Native T1	HCC-4	0.013005	0.0870491	0.881461	140	0.955433
Native T1	MMP-1	-0.0687948	0.0861763	0.426086	140	0.852173
Native T1	MMP-13	-0.0673625	0.081518	0.410053	140	0.839756
Native T1	Stanniocalcin-1	0.0869376	0.0870924	0.319944	140	0.839756
Native T1	EPI	-0.170922	0.094658	0.07318	140	0.839756
Native T1	ARMEL	-0.00572707	0.0895601	0.949107	140	0.978087
Native T1	Carbonic anhydrase I	-0.10912	0.089862	0.226734	140	0.839756
Native T1	carbonic anhydrase II	-0.156795	0.0876285	0.0757898	140	0.839756
Native T1	DBNL	-0.0412895	0.0795178	0.604431	140	0.897681
Native T1	Elafin	-0.0611189	0.0936462	0.515079	140	0.885692
Native T1	FABPE	-0.107235	0.0814894	0.190409	140	0.839756
Native T1	GP1BA	-0.134014	0.0790221	0.0921921	140	0.839756
Native T1	GRN	0.0318426	0.0901268	0.724404	140	0.909702
Native T1	hnRNP K	-0.0361471	0.0868576	0.677945	140	0.909702
Native T1	Myokinase, human	-0.137758	0.0894925	0.126049	140	0.839756
Native T1	PARK7	-0.0816512	0.0769164	0.290318	140	0.839756
Native T1	Peroxiredoxin-5	-0.0257503	0.0771745	0.739147	140	0.909702
Native T1	sCD163	0.00348307	0.0967468	0.971334	140	0.98594
Native T1	SIRT2	-0.0167388	0.0802844	0.835156	140	0.954801
Native T1	Trypsin 2	-0.118594	0.0859009	0.169669	140	0.839756
Native T1	B7-H1	-0.0584241	0.0851455	0.493775	140	0.882909
Native T1	B7-H2	-0.013524	0.0811613	0.867908	140	0.955433
Native T1	CD244	-0.0304967	0.088137	0.729866	140	0.909702
Native T1	CD83	0.0634566	0.0834075	0.448092	140	0.85721
Native T1	CLM6	-0.0962767	0.0845883	0.257046	140	0.839756
Native T1	CRTAM	-0.0388044	0.0930712	0.677385	140	0.909702
Native T1	DAF	-0.0268566	0.095288	0.77849	140	0.91787
Native T1	DcR3	-0.258054	0.111613	0.022278	140	0.779579
Native T1	EphB6	-0.0821411	0.0851197	0.336254	140	0.839756
Native T1	GPNMB	-0.0402377	0.0861821	0.641325	140	0.909702
Native T1	IL-17B R	-0.0517273	0.0837698	0.537942	140	0.885692
Native T1	IL-7 Ra	-0.0428558	0.0953036	0.65366	140	0.909702
Native T1	ILT-2	-0.0767118	0.0924563	0.408158	140	0.839756
Native T1	ILT-4	-0.0694168	0.0892534	0.438068	140	0.85721
Native T1	LAG-3	0.0700287	0.0854591	0.413969	140	0.839756
Native T1	LIMP II	-0.143707	0.0923323	0.121934	140	0.839756
Native T1	NKp46	-0.0606703	0.0950045	0.524154	140	0.885692
Native T1	Notch-3	-0.0832449	0.0871322	0.341077	140	0.839756
Native T1	Nr-CAM	-0.0521711	0.088561	0.556773	140	0.885692
Native T1	OX2G	0.0523436	0.0812961	0.520748	140	0.885692
Native T1	RELT	0.00588314	0.0873566	0.946405	140	0.978087
Native T1	ROBO2	0.0855883	0.0886498	0.336025	140	0.839756
Native T1	sICAM-5	0.073145	0.0859942	0.396497	140	0.839756
Native T1	SREC-I	-0.0436631	0.0836008	0.602325	140	0.897681
Native T1	SREC-II	-0.139718	0.0832397	0.0955451	140	0.839756
Native T1	TIMD3	0.0891345	0.091821	0.3334	140	0.839756
Native T1	PCSK9	0.193304	0.0881095	0.0299408	140	0.826399
Native T1	JNK2	-0.0650299	0.0854377	0.447892	140	0.85721
Native T1	Coagulation Factor IXab	0.064948	0.0784007	0.40889	140	0.839756
Native T1	HVEM	0.089764	0.135546	0.508939	140	0.885692
Native T1	IL-1Ra	0.0521913	0.0932203	0.576489	140	0.897681
Native T1	Keratin 18	-0.075744	0.10138	0.456275	140	0.85721
Native T1	MIF	-0.0927545	0.0951264	0.331259	140	0.839756
Native T1	OMD	-0.141867	0.0880628	0.109504	140	0.839756
Native T1	BAFF Receptor	-0.0979724	0.0827721	0.23862	140	0.839756
Native T1	Fas, soluble	-0.0250546	0.0847992	0.768095	140	0.913593
Native T1	sLeptin R	-0.185016	0.0916073	0.0453828	140	0.839756
Native T1	DR6	0.00402686	0.090917	0.964737	140	0.985209
Native T1	RANK	0.0176386	0.0790787	0.82383	140	0.954801
Native T1	SHPS1	0.0351745	0.0871557	0.687154	140	0.909702
Native T1	ALCAM	-0.0299418	0.0954068	0.754129	140	0.909702
Native T1	ASGR1	0.182671	0.0865921	0.0367288	140	0.826399
Native T1	COLEC12	-0.0669309	0.0855459	0.435341	140	0.85721
Native T1	sICAM-2	-0.109451	0.0827998	0.188428	140	0.839756
Native T1	SLAF7	-0.0377055	0.0834733	0.652199	140	0.909702
Native T1	Stress-induced-phosphoprotein 1	-0.0888831	0.0940073	0.346085	140	0.839756
Native T1	Testican-1	-0.000252049	0.0876041	0.997709	140	0.997709
Native T1	Cathepsin D	-0.0921858	0.0790984	0.245874	140	0.839756
Native T1	TRAIL R2	0.10255	0.0801856	0.203108	140	0.839756
Native T1	NRP1	-0.131805	0.0891052	0.141398	140	0.839756
Native T1	Epo	0.196307	0.0820353	0.0180794	140	0.779579
Native T1	IFN-g R1	-0.109983	0.0794477	0.168519	140	0.839756
Native T1	LIF sR	0.0570001	0.0880978	0.518716	140	0.885692
Native T1	S100A12	0.0292845	0.0819556	0.721405	140	0.909702
Native T1	PSME1	-0.159786	0.0980269	0.10541	140	0.839756
Native T1	TNF-a	-0.067778	0.077593	0.383927	140	0.839756
Native T1	BMP-6	-0.0326296	0.0928866	0.725919	140	0.909702
Native T1	HGH	-0.0762094	0.0813718	0.350646	140	0.839756
Native T1	IGFBP-2	0.0328296	0.0932173	0.725246	140	0.909702
Native T1	ROR1	0.0405531	0.0962397	0.674145	140	0.909702
Native T1	MMP-10	0.0161046	0.0845386	0.849202	140	0.955352
Native T1	FBLN3	-0.075143	0.101494	0.460354	140	0.85721
Native T1	Leptin	0.104996	0.100673	0.298826	140	0.839756
Native T1	IL-17	-0.013993	0.0891755	0.875545	140	0.955433
Native T1	FAM3B	-0.00411332	0.0891049	0.963248	140	0.985209
Native T1	INGR2	-0.109195	0.0848006	0.200048	140	0.839756
Native T1	TFF1	-0.0287058	0.0870254	0.742017	140	0.909702
Native T1	Trefoil factor 2	0.0914614	0.101176	0.367603	140	0.839756
Native T1	LEG9	0.174196	0.0812009	0.0337094	140	0.826399
Native T1	PLXB2	0.0482834	0.093717	0.607247	140	0.897681
EF (%)	NSE	-0.0649274	0.0983785	0.510346	145	0.977279
EF (%)	IL-10 Ra	-0.0708981	0.0809733	0.382751	145	0.977279
EF (%)	c-Jun	0.0928847	0.0807137	0.251766	145	0.977279
EF (%)	PDGFRA	-0.0149635	0.0905858	0.869034	145	0.977279
EF (%)	REG4	-0.161635	0.0945313	0.0894921	145	0.804979
EF (%)	YKL-40	-0.149682	0.0838891	0.0765272	145	0.791028
EF (%)	CD38	-0.0374596	0.0891078	0.674844	145	0.977279
EF (%)	CD59	-0.153012	0.0873603	0.0820325	145	0.791028
EF (%)	FABPL	-0.00536817	0.0847976	0.949613	145	0.981194
EF (%)	PSP	-0.0549996	0.0928837	0.554709	145	0.977279
EF (%)	VEGF-D	-0.0688493	0.0855427	0.42226	145	0.977279
EF (%)	Osteopontin	0.0359104	0.0822598	0.663107	145	0.977279
EF (%)	FLRT2	-0.0746339	0.0927157	0.422189	145	0.977279
EF (%)	DSC2	-0.117993	0.0962915	0.22248	145	0.977279
EF (%)	GI24	-0.0203172	0.0799311	0.799724	145	0.977279
EF (%)	AMGO2	-0.0263815	0.0875668	0.763651	145	0.977279
EF (%)	C1QR1	-0.090279	0.0857256	0.294089	145	0.977279
EF (%)	Myostatin	0.00634991	0.0857626	0.941083	145	0.977279
EF (%)	Endostatin	-0.186507	0.084257	0.0284666	145	0.791028
EF (%)	TIMP-1	0.0142168	0.0837279	0.865413	145	0.977279
EF (%)	TGF-b1	0.110473	0.0953314	0.248483	145	0.977279
EF (%)	CXCL16, soluble	-0.0539114	0.0862504	0.532944	145	0.977279
EF (%)	Cadherin E	0.00526986	0.0876129	0.952122	145	0.981194
EF (%)	GFRa-2	-0.0546796	0.0900307	0.544599	145	0.977279
EF (%)	OPG	-0.0323324	0.0810706	0.690631	145	0.977279
EF (%)	PRL	-0.0351549	0.0849782	0.679727	145	0.977279
EF (%)	VEGF	0.0555784	0.0843061	0.510813	145	0.977279
EF (%)	4-1BB	0.0535834	0.0787556	0.497382	145	0.977279
EF (%)	CD30	0.041471	0.0806562	0.607938	145	0.977279
EF (%)	Cystatin C	-0.200932	0.0915025	0.0297321	145	0.791028
EF (%)	Dtk	0.112847	0.0828289	0.175239	145	0.977279
EF (%)	Ephrin-A4	-0.0559979	0.0861516	0.516755	145	0.977279
EF (%)	gp130, soluble	0.0178454	0.0847955	0.833619	145	0.977279
EF (%)	HO-2	0.0743261	0.0957188	0.438752	145	0.977279
EF (%)	IL-10 Rb	0.133154	0.078591	0.0924236	145	0.804979
EF (%)	IL-12 Rb1	-0.0534179	0.0760375	0.483512	145	0.977279
EF (%)	Layilin	-0.151994	0.108952	0.165195	145	0.977279
EF (%)	Lymphotoxin b R	0.0105739	0.0945007	0.911068	145	0.977279
EF (%)	P-Cadherin	0.0168563	0.0863561	0.845521	145	0.977279
EF (%)	suPAR	-0.130588	0.0888681	0.143935	145	0.977279
EF (%)	TNF sR-I	-0.0598238	0.0954147	0.531682	145	0.977279
EF (%)	Bone proteoglycan II	-0.0465972	0.0856681	0.587351	145	0.977279
EF (%)	PECAM-1	0.0121318	0.0951733	0.898749	145	0.977279
EF (%)	Persephin	0.0893955	0.084088	0.289545	145	0.977279
EF (%)	TACI	0.0137935	0.0778654	0.859648	145	0.977279
EF (%)	NovH	-0.00740752	0.0811072	0.92736	145	0.977279
EF (%)	Siglec-7	0.0470663	0.0831381	0.572211	145	0.977279
EF (%)	IGFBP-1	-0.238013	0.0880759	0.00773075	145	0.521826
EF (%)	IL-10	-0.0301705	0.0747353	0.687047	145	0.977279
EF (%)	IL-16	-0.0331839	0.096366	0.731094	145	0.977279
EF (%)	MMP-3	-0.113991	0.0982471	0.247911	145	0.977279
EF (%)	MMP-7	-0.0267328	0.0940299	0.776597	145	0.977279
EF (%)	ACE2	-0.0524876	0.0789734	0.507377	145	0.977279
EF (%)	ART	-0.0971853	0.0837669	0.247933	145	0.977279
EF (%)	BCAM	-0.0295115	0.0840665	0.726075	145	0.977279
EF (%)	Cadherin-5	-0.0364293	0.0843041	0.666315	145	0.977279
EF (%)	Fractalkine/CX3CL-1	-0.0380265	0.0822721	0.644647	145	0.977279
EF (%)	HAI-1	-0.0204936	0.0815278	0.801894	145	0.977279
EF (%)	Lipocalin 2	-0.137932	0.0796358	0.0854532	145	0.795599
EF (%)	SPINT2	0.0860631	0.0811256	0.290566	145	0.977279
EF (%)	CD22	-0.0284659	0.0778226	0.715077	145	0.977279
EF (%)	HCC-1	-0.102761	0.0847911	0.227565	145	0.977279
EF (%)	MPIF-1	-0.0880552	0.0827956	0.289362	145	0.977279
EF (%)	sRANKL	0.00373187	0.0774055	0.961616	145	0.982406
EF (%)	GX	-0.0274349	0.0799955	0.732142	145	0.977279
EF (%)	IGFBP-4	0.0182031	0.090841	0.841469	145	0.977279
EF (%)	VCAM-1	-0.113576	0.0835172	0.176027	145	0.977279
EF (%)	ALK-1	0.0205128	0.0865806	0.813062	145	0.977279
EF (%)	AREG	-0.089275	0.0880253	0.312226	145	0.977279
EF (%)	CTGF	0.021131	0.109087	0.846684	145	0.977279
EF (%)	EDAR	-0.00371659	0.0826897	0.964214	145	0.982406
EF (%)	ESAM	-0.0368171	0.0898219	0.682508	145	0.977279
EF (%)	Galectin-4	0.0668926	0.0835188	0.424521	145	0.977279
EF (%)	IL-1 sRI	-0.0180873	0.0821924	0.826143	145	0.977279
EF (%)	IL-17 sR	0.0787625	0.0846769	0.353881	145	0.977279
EF (%)	JAM-B	-0.0330644	0.0883412	0.708758	145	0.977279
EF (%)	PD-L2	-0.0259474	0.0859953	0.763303	145	0.977279
EF (%)	PTP-1B	0.0124277	0.0891859	0.889376	145	0.977279
EF (%)	TGF-b R III	-0.0529177	0.0863919	0.541173	145	0.977279
EF (%)	Ck-b-8-1	-0.0441129	0.0853411	0.606035	145	0.977279
EF (%)	DC-SIGN	-0.00863912	0.0851481	0.919329	145	0.977279
EF (%)	IL-19	0.080929	0.0813463	0.321504	145	0.977279
EF (%)	MIP-1a	-0.0313762	0.0961377	0.744631	145	0.977279
EF (%)	resistin	-0.112081	0.0821346	0.174551	145	0.977279
EF (%)	IL-4 sR	-0.237314	0.0764669	0.00231152	145	0.312055
EF (%)	BAFF	-0.0145292	0.0791442	0.854608	145	0.977279
EF (%)	Cathepsin B	-0.056929	0.091029	0.532723	145	0.977279
EF (%)	Galectin-3	-0.10809	0.0914314	0.239119	145	0.977279
EF (%)	IL-18 BPa	-0.0461043	0.0906809	0.611951	145	0.977279
EF (%)	PlGF	0.168513	0.0769789	0.0302362	145	0.791028
EF (%)	TIG2	-0.0929067	0.0915999	0.312193	145	0.977279
EF (%)	ULBP-2	-0.0147387	0.0859698	0.864123	145	0.977279
EF (%)	sCD4	-0.118155	0.12689	0.35336	145	0.977279
EF (%)	IL-2 sRa	0.0518728	0.0771188	0.502281	145	0.977279
EF (%)	TNF sR-II	-0.0499971	0.0921178	0.588158	145	0.977279
EF (%)	Cathepsin S	0.0543109	0.0805404	0.501205	145	0.977279
EF (%)	ASAH2	0.148646	0.0845117	0.0807669	145	0.791028
EF (%)	Nidogen	0.0201067	0.0852722	0.813935	145	0.977279
EF (%)	PIGR	0.0713832	0.0807348	0.37811	145	0.977279
EF (%)	ANGL3	-0.0115469	0.0785486	0.883339	145	0.977279
EF (%)	CD23	-0.0639748	0.0795572	0.422672	145	0.977279
EF (%)	CD48	0.0295176	0.0836005	0.724556	145	0.977279
EF (%)	CYTF	0.0391201	0.0852192	0.646903	145	0.977279
EF (%)	Cystatin M	-0.176815	0.0830539	0.0349993	145	0.791028
EF (%)	IGFBP-7	-0.0714159	0.0848914	0.401626	145	0.977279
EF (%)	MATN2	-0.0919903	0.0899562	0.308242	145	0.977279
EF (%)	PGRP-S	-0.103767	0.0814187	0.204585	145	0.977279
EF (%)	RGMB	-0.0818897	0.0889104	0.358605	145	0.977279
EF (%)	TSP2	-0.0691909	0.0850621	0.417351	145	0.977279
EF (%)	ABL1	-0.00661407	0.0764894	0.931215	145	0.977279
EF (%)	Aminoacylase-1	0.0581038	0.0809345	0.474	145	0.977279
EF (%)	CRDL1	-0.116684	0.10935	0.287766	145	0.977279
EF (%)	Dkk-4	0.0593885	0.0886186	0.503853	145	0.977279
EF (%)	LYNB	0.0212568	0.0856455	0.804345	145	0.977279
EF (%)	Carbonic anhydrase XIII	0.0201216	0.0824164	0.807473	145	0.977279
EF (%)	FSTL3	-0.0874302	0.100545	0.386017	145	0.977279
EF (%)	IL-15 Ra	-0.00911949	0.0843079	0.914016	145	0.977279
EF (%)	IL-18 Ra	0.0516515	0.0803778	0.521522	145	0.977279
EF (%)	IL-8	-0.0309453	0.0785222	0.694105	145	0.977279
EF (%)	LYN	0.0239393	0.0855288	0.779967	145	0.977279
EF (%)	PDGF Rb	-0.0126012	0.0838111	0.880701	145	0.977279
EF (%)	sE-Selectin	0.00748699	0.0818457	0.927244	145	0.977279
EF (%)	GCP-2	0.0687712	0.0816848	0.401265	145	0.977279
EF (%)	MIP-5	-0.0685368	0.0900325	0.447782	145	0.977279
EF (%)	Arylsulfatase A	-0.00345479	0.0888557	0.96904	145	0.983612
EF (%)	BASI	0.0180438	0.0962283	0.85153	145	0.977279
EF (%)	Cadherin-6	0.154713	0.0860372	0.0742833	145	0.791028
EF (%)	CLC7A	-0.0104278	0.0830737	0.900287	145	0.977279
EF (%)	MASP3	0.0540818	0.0874069	0.537088	145	0.977279
EF (%)	DKK3	-0.178613	0.0973159	0.0685547	145	0.791028
EF (%)	EphB4	0.0811704	0.0877325	0.356441	145	0.977279
EF (%)	OLR1	-0.0454064	0.0808757	0.575393	145	0.977279
EF (%)	SLAF5	0.00278188	0.0816136	0.972857	145	0.983788
EF (%)	Calcineurin B a	0.0269197	0.0882811	0.760868	145	0.977279
EF (%)	IGF-II receptor	0.155997	0.0816924	0.0582194	145	0.791028
EF (%)	Macrophage scavenger receptor	0.0204819	0.0798404	0.797912	145	0.977279
EF (%)	TNR4	-0.0503643	0.0861326	0.559664	145	0.977279
EF (%)	CSF-1	-0.000610553	0.0808281	0.993984	145	0.997679
EF (%)	ANGL4	-0.0151876	0.0841635	0.857055	145	0.977279
EF (%)	Cadherin-2	0.0160491	0.0868645	0.853682	145	0.977279
EF (%)	Endocan	-0.0355768	0.0814584	0.662962	145	0.977279
EF (%)	HSP 40	-0.177196	0.0952749	0.0649921	145	0.791028
EF (%)	Peroxiredoxin-1	-0.12989	0.0912457	0.156795	145	0.977279
EF (%)	SE6L2	-0.120357	0.0776097	0.123191	145	0.950334
EF (%)	Mesothelin	0.00627358	0.0830946	0.939924	145	0.977279
EF (%)	discoidin domain receptor 1	-0.0804842	0.0863655	0.352979	145	0.977279
EF (%)	HSP 70	-0.0465966	0.0852827	0.58567	145	0.977279
EF (%)	sRAGE	-0.150813	0.0824327	0.0694323	145	0.791028
EF (%)	Neurotrophin-3	-0.00653161	0.0794351	0.934584	145	0.977279
EF (%)	P-Selectin	0.0716623	0.0862574	0.407494	145	0.977279
EF (%)	Tenascin	-0.156244	0.0878104	0.0773399	145	0.791028
EF (%)	uPA	-0.13749	0.0879633	0.120287	145	0.950334
EF (%)	IGF-I sR	-0.111419	0.0855197	0.194752	145	0.977279
EF (%)	IL-1 R4	-0.180358	0.0909685	0.0493508	145	0.791028
EF (%)	NSF1C	-0.0395122	0.0843775	0.640308	145	0.977279
EF (%)	prostatic binding protein	-0.166547	0.0911272	0.0697192	145	0.791028
EF (%)	Spondin-1	0.0342779	0.0903255	0.704893	145	0.977279
EF (%)	BOC	-0.0514268	0.0847112	0.544771	145	0.977279
EF (%)	CLC1B	0.0104135	0.0807912	0.897625	145	0.977279
EF (%)	sICAM-1	0.0591283	0.0842391	0.483892	145	0.977279
EF (%)	MIC-1	-0.125831	0.102942	0.223616	145	0.977279
EF (%)	SP-D	-0.0507131	0.0804184	0.529313	145	0.977279
EF (%)	ENPP7	0.0656936	0.0838015	0.434402	145	0.977279
EF (%)	Sialoadhesin	-0.114087	0.0810832	0.161618	145	0.977279
EF (%)	SPARCL1	-0.147345	0.0834007	0.079441	145	0.791028
EF (%)	IL-3 Ra	-0.116224	0.0831285	0.164272	145	0.977279
EF (%)	IL-5 Ra	-0.0252589	0.0846322	0.765795	145	0.977279
EF (%)	CDON	-0.00440118	0.0898067	0.960983	145	0.982406
EF (%)	IL-6	-0.0141078	0.0779104	0.856566	145	0.977279
EF (%)	TFF3	-0.129042	0.100929	0.203159	145	0.977279
EF (%)	TRAIL R1	-9.65915e-06	0.0790686	0.999903	145	0.999903
EF (%)	Epithelial cell kinase	-0.111722	0.0963177	0.248035	145	0.977279
EF (%)	G-CSF	-0.0140417	0.0829882	0.865881	145	0.977279
EF (%)	VEGF121	0.092147	0.0854116	0.282493	145	0.977279
EF (%)	Angiogenin	-0.00796754	0.0850694	0.925513	145	0.977279
EF (%)	Coagulation Factor IX	0.00968776	0.0825951	0.906795	145	0.977279
EF (%)	MCP-3	0.127989	0.0880558	0.148308	145	0.977279
EF (%)	Endoglin	-0.0329537	0.0812445	0.685643	145	0.977279
EF (%)	Galectin-8	0.0440516	0.0929002	0.636104	145	0.977279
EF (%)	GIB	-0.0515929	0.0858496	0.548825	145	0.977279
EF (%)	HCC-4	-0.155115	0.0833813	0.0649243	145	0.791028
EF (%)	MMP-1	-0.0748078	0.0841259	0.375391	145	0.977279
EF (%)	MMP-13	0.0987209	0.0795841	0.216865	145	0.977279
EF (%)	Stanniocalcin-1	0.0574351	0.0857693	0.504178	145	0.977279
EF (%)	EPI	-0.0719985	0.0940389	0.44518	145	0.977279
EF (%)	ARMEL	-0.126313	0.0853007	0.140893	145	0.977279
EF (%)	Carbonic anhydrase I	-0.13144	0.0867917	0.132156	145	0.977279
EF (%)	carbonic anhydrase II	0.0383947	0.0876388	0.661983	145	0.977279
EF (%)	DBNL	-0.0977222	0.078378	0.214535	145	0.977279
EF (%)	Elafin	-0.159269	0.0897112	0.077996	145	0.791028
EF (%)	FABPE	0.0320061	0.0807166	0.692318	145	0.977279
EF (%)	GP1BA	-0.0415917	0.0791097	0.599889	145	0.977279
EF (%)	GRN	-0.0686501	0.0888349	0.440944	145	0.977279
EF (%)	hnRNP K	0.057569	0.0859869	0.504266	145	0.977279
EF (%)	Myokinase, human	-0.144032	0.0870679	0.100302	145	0.846297
EF (%)	PARK7	-0.0279961	0.0767552	0.715849	145	0.977279
EF (%)	Peroxiredoxin-5	-0.0121582	0.076836	0.874497	145	0.977279
EF (%)	sCD163	0.0108947	0.0918957	0.905797	145	0.977279
EF (%)	SIRT2	-0.0063242	0.0792099	0.936477	145	0.977279
EF (%)	Trypsin 2	-0.179854	0.0840783	0.0341485	145	0.791028
EF (%)	B7-H1	0.167258	0.0831594	0.0462005	145	0.791028
EF (%)	B7-H2	-0.0628138	0.0790901	0.42841	145	0.977279
EF (%)	CD244	-0.0238127	0.0875465	0.78602	145	0.977279
EF (%)	CD83	-0.0394356	0.0810281	0.627233	145	0.977279
EF (%)	CLM6	0.0260608	0.0824382	0.752375	145	0.977279
EF (%)	CRTAM	0.060099	0.0919046	0.514223	145	0.977279
EF (%)	DAF	-0.0395913	0.0905084	0.662467	145	0.977279
EF (%)	DcR3	-0.0214111	0.108786	0.844252	145	0.977279
EF (%)	EphB6	-0.156407	0.0822575	0.0592864	145	0.791028
EF (%)	GPNMB	-0.129183	0.0823197	0.118822	145	0.950334
EF (%)	IL-17B R	-0.0151328	0.0825464	0.854806	145	0.977279
EF (%)	IL-7 Ra	0.0162653	0.0911705	0.858661	145	0.977279
EF (%)	ILT-2	0.0578578	0.0900813	0.521732	145	0.977279
EF (%)	ILT-4	-0.115435	0.0854349	0.178814	145	0.977279
EF (%)	LAG-3	-0.0130572	0.0841859	0.876965	145	0.977279
EF (%)	LIMP II	-0.0944402	0.092011	0.30646	145	0.977279
EF (%)	NKp46	-0.266461	0.084164	0.0018945	145	0.312055
EF (%)	Notch-3	-0.111406	0.085216	0.193227	145	0.977279
EF (%)	Nr-CAM	0.0648513	0.0872803	0.458704	145	0.977279
EF (%)	OX2G	0.0804777	0.0798195	0.315064	145	0.977279
EF (%)	RELT	-0.159456	0.0849127	0.0624625	145	0.791028
EF (%)	ROBO2	0.0391921	0.0863701	0.650693	145	0.977279
EF (%)	sICAM-5	-0.0412924	0.0845125	0.625887	145	0.977279
EF (%)	SREC-I	0.0290965	0.0830752	0.726679	145	0.977279
EF (%)	SREC-II	-0.00198673	0.0832759	0.981	145	0.988321
EF (%)	TIMD3	-0.104118	0.0895193	0.246764	145	0.977279
EF (%)	PCSK9	0.0649477	0.088494	0.464215	145	0.977279
EF (%)	JNK2	-0.102732	0.0846323	0.226828	145	0.977279
EF (%)	Coagulation Factor IXab	0.0227878	0.0770552	0.767869	145	0.977279
EF (%)	HVEM	-0.0996024	0.133636	0.457315	145	0.977279
EF (%)	IL-1Ra	0.0323394	0.0921305	0.7261	145	0.977279
EF (%)	Keratin 18	0.0303545	0.0879763	0.730586	145	0.977279
EF (%)	MIF	-0.201903	0.0906201	0.0274631	145	0.791028
EF (%)	OMD	0.0166077	0.0870603	0.848987	145	0.977279
EF (%)	BAFF Receptor	0.0163051	0.081949	0.842575	145	0.977279
EF (%)	Fas, soluble	0.0416145	0.0838201	0.620333	145	0.977279
EF (%)	sLeptin R	-0.0133459	0.0900491	0.882391	145	0.977279
EF (%)	DR6	-0.0866075	0.0883781	0.328782	145	0.977279
EF (%)	RANK	-0.046758	0.0780564	0.550115	145	0.977279
EF (%)	SHPS1	-0.0669017	0.0839192	0.426666	145	0.977279
EF (%)	ALCAM	0.0288297	0.0888569	0.746078	145	0.977279
EF (%)	ASGR1	-0.00781988	0.0840797	0.926031	145	0.977279
EF (%)	COLEC12	0.103241	0.0838761	0.220421	145	0.977279
EF (%)	sICAM-2	0.0194161	0.0820464	0.813274	145	0.977279
EF (%)	SLAF7	0.0414622	0.0823721	0.615502	145	0.977279
EF (%)	Stress-induced-phosphoprotein 1	-0.176145	0.0910069	0.0549283	145	0.791028
EF (%)	Testican-1	-0.0489182	0.0819171	0.551354	145	0.977279
EF (%)	Cathepsin D	-0.0670314	0.078023	0.391731	145	0.977279
EF (%)	TRAIL R2	0.0150953	0.0800951	0.850781	145	0.977279
EF (%)	NRP1	-0.0675582	0.0883225	0.445608	145	0.977279
EF (%)	Epo	0.0162178	0.0823022	0.84407	145	0.977279
EF (%)	IFN-g R1	0.0129533	0.0795522	0.870887	145	0.977279
EF (%)	LIF sR	-0.0230897	0.0856068	0.787772	145	0.977279
EF (%)	S100A12	-0.0519042	0.0802577	0.518865	145	0.977279
EF (%)	PSME1	-0.134165	0.097231	0.169815	145	0.977279
EF (%)	TNF-a	-0.0440946	0.0772025	0.568804	145	0.977279
EF (%)	BMP-6	0.0577046	0.0904827	0.524676	145	0.977279
EF (%)	HGH	0.0367326	0.0805521	0.649084	145	0.977279
EF (%)	IGFBP-2	-0.246146	0.089071	0.00648277	145	0.521826
EF (%)	ROR1	-0.0924254	0.0934682	0.324434	145	0.977279
EF (%)	MMP-10	-0.0775856	0.0822124	0.346926	145	0.977279
EF (%)	FBLN3	-0.0344075	0.100416	0.732373	145	0.977279
EF (%)	Leptin	0.124959	0.097798	0.203444	145	0.977279
EF (%)	IL-17	-0.00862877	0.088179	0.922186	145	0.977279
EF (%)	FAM3B	-0.0526599	0.0866268	0.544236	145	0.977279
EF (%)	INGR2	-0.0893947	0.0838843	0.288385	145	0.977279
EF (%)	TFF1	0.0434283	0.0838462	0.605304	145	0.977279
EF (%)	Trefoil factor 2	-0.0709644	0.0993493	0.476228	145	0.977279
EF (%)	LEG9	-0.0984962	0.0804723	0.223003	145	0.977279
EF (%)	PLXB2	-0.0507016	0.0909644	0.578152	145	0.977279
logEcv	NSE	-0.137427	0.0966527	0.157354	140	0.494017
logEcv	IL-10 Ra	-0.0761857	0.0803325	0.344618	140	0.662467
logEcv	c-Jun	0.0397607	0.0797993	0.619106	140	0.848521
logEcv	PDGFRA	0.0326202	0.0900042	0.717593	140	0.892858
logEcv	REG4	0.265387	0.0956073	0.00628275	140	0.101818
logEcv	YKL-40	0.119046	0.0851563	0.164396	140	0.504398
logEcv	CD38	-0.0279981	0.0933625	0.764722	140	0.924224
logEcv	CD59	0.106829	0.0875528	0.224514	140	0.578091
logEcv	FABPL	0.0724727	0.0838151	0.388741	140	0.709189
logEcv	PSP	0.190457	0.0908993	0.0380025	140	0.213764
logEcv	VEGF-D	0.179054	0.0843234	0.0355291	140	0.207863
logEcv	Osteopontin	-0.129953	0.0820369	0.115499	140	0.394744
logEcv	FLRT2	0.156815	0.091119	0.0875271	140	0.344964
logEcv	DSC2	0.17266	0.0967297	0.0764952	140	0.317749
logEcv	GI24	0.00664507	0.0793252	0.933363	140	0.973003
logEcv	AMGO2	0.0345874	0.0869079	0.691271	140	0.874646
logEcv	C1QR1	0.256423	0.0834016	0.00254846	140	0.0852325
logEcv	Myostatin	-0.013949	0.0848274	0.869629	140	0.966463
logEcv	Endostatin	0.190907	0.0840468	0.0246908	140	0.180176
logEcv	TIMP-1	0.0771638	0.082008	0.348409	140	0.662467
logEcv	TGF-b1	-0.181315	0.0926129	0.0523039	140	0.271578
logEcv	CXCL16, soluble	0.146728	0.0857719	0.0894211	140	0.344964
logEcv	Cadherin E	0.00783735	0.0870186	0.928368	140	0.973003
logEcv	GFRa-2	0.00528153	0.0900428	0.953312	140	0.975233
logEcv	OPG	0.176729	0.0795785	0.0280181	140	0.189122
logEcv	PRL	0.15726	0.083748	0.0625535	140	0.292003
logEcv	VEGF	-0.0077796	0.0848677	0.927097	140	0.973003
logEcv	4-1BB	0.0294101	0.0775131	0.704967	140	0.881209
logEcv	CD30	0.0166818	0.0799923	0.835117	140	0.946009
logEcv	Cystatin C	0.172546	0.0917501	0.0621635	140	0.292003
logEcv	Dtk	-0.0124223	0.0829483	0.881176	140	0.971092
logEcv	Ephrin-A4	0.189501	0.0845906	0.0266998	140	0.184845
logEcv	gp130, soluble	0.0616034	0.0841751	0.46552	140	0.78517
logEcv	HO-2	-0.102303	0.0938368	0.277542	140	0.624328
logEcv	IL-10 Rb	0.0863885	0.0783348	0.272057	140	0.622504
logEcv	IL-12 Rb1	-0.0665875	0.0744379	0.372614	140	0.693833
logEcv	Layilin	0.376686	0.105353	0.000484641	140	0.0464811
logEcv	Lymphotoxin b R	-0.00871031	0.0964388	0.928166	140	0.973003
logEcv	P-Cadherin	-0.0965322	0.0849538	0.257834	140	0.605348
logEcv	suPAR	0.127024	0.0889278	0.155472	140	0.494017
logEcv	TNF sR-I	0.226856	0.0936968	0.0167895	140	0.146231
logEcv	Bone proteoglycan II	-0.0073183	0.0853949	0.931831	140	0.973003
logEcv	PECAM-1	0.0105617	0.0941235	0.910822	140	0.973003
logEcv	Persephin	-0.0533599	0.0838491	0.525598	140	0.798983
logEcv	TACI	-0.0117164	0.0768064	0.878984	140	0.971092
logEcv	NovH	-0.207208	0.0793943	0.0100727	140	0.108975
logEcv	Siglec-7	0.141817	0.0832384	0.0907127	140	0.344964
logEcv	IGFBP-1	0.305558	0.0858976	0.000516456	140	0.0464811
logEcv	IL-10	-0.0729938	0.0730212	0.319267	140	0.657565
logEcv	IL-16	0.155441	0.0947512	0.103208	140	0.364975
logEcv	MMP-3	-0.0431842	0.0976134	0.658902	140	0.864593
logEcv	MMP-7	0.220177	0.0905482	0.0163337	140	0.146231
logEcv	ACE2	-0.134259	0.0771318	0.0840086	140	0.338542
logEcv	ART	0.251801	0.0806954	0.00220597	140	0.0852325
logEcv	BCAM	0.136659	0.0823153	0.0991813	140	0.357053
logEcv	Cadherin-5	0.195112	0.0831762	0.0204335	140	0.162266
logEcv	Fractalkine/CX3CL-1	0.184679	0.0797667	0.0220969	140	0.168009
logEcv	HAI-1	0.148147	0.0806353	0.068357	140	0.297684
logEcv	Lipocalin 2	0.0189935	0.0795535	0.811658	140	0.946009
logEcv	SPINT2	-0.168832	0.0795286	0.0355733	140	0.207863
logEcv	CD22	-0.0616775	0.0762571	0.420037	140	0.744191
logEcv	HCC-1	0.166063	0.0829537	0.0472874	140	0.255352
logEcv	MPIF-1	0.195827	0.0805265	0.0163235	140	0.146231
logEcv	sRANKL	0.0578745	0.0759535	0.447396	140	0.77434
logEcv	GX	0.0027047	0.0784686	0.972554	140	0.982831
logEcv	IGFBP-4	0.255615	0.087174	0.00394987	140	0.0928123
logEcv	VCAM-1	0.0735159	0.0840383	0.38323	140	0.703892
logEcv	ALK-1	0.0333364	0.0856053	0.697574	140	0.876024
logEcv	AREG	-0.0623666	0.0879038	0.479237	140	0.786209
logEcv	CTGF	-0.147105	0.106042	0.167638	140	0.508566
logEcv	EDAR	-0.0405971	0.0832058	0.626398	140	0.85418
logEcv	ESAM	0.0013344	0.088732	0.988023	140	0.991696
logEcv	Galectin-4	0.0186574	0.0822728	0.820939	140	0.946009
logEcv	IL-1 sRI	0.224723	0.0787582	0.00500333	140	0.0964927
logEcv	IL-17 sR	-0.0212274	0.0835073	0.799726	140	0.946009
logEcv	JAM-B	-0.0379706	0.0893623	0.671577	140	0.874646
logEcv	PD-L2	0.0632362	0.0862351	0.464637	140	0.78517
logEcv	PTP-1B	-0.0520206	0.090289	0.565461	140	0.820831
logEcv	TGF-b R III	0.22969	0.0856553	0.00823571	140	0.102515
logEcv	Ck-b-8-1	0.213607	0.0822858	0.0104702	140	0.108975
logEcv	DC-SIGN	0.100837	0.0875813	0.251606	140	0.605348
logEcv	IL-19	-0.0530156	0.0812077	0.514962	140	0.798983
logEcv	MIP-1a	-0.0926807	0.0962166	0.337132	140	0.662467
logEcv	resistin	0.0458314	0.0817387	0.575921	140	0.826589
logEcv	IL-4 sR	-0.139487	0.0766564	0.0710139	140	0.29959
logEcv	BAFF	0.0318354	0.0791588	0.688189	140	0.874646
logEcv	Cathepsin B	0.113332	0.0896116	0.208142	140	0.567828
logEcv	Galectin-3	0.1637	0.0922673	0.0782694	140	0.320193
logEcv	IL-18 BPa	0.188226	0.0883619	0.0349581	140	0.207863
logEcv	PlGF	0.0620554	0.0765605	0.419046	140	0.744191
logEcv	TIG2	-0.0425236	0.0915707	0.643119	140	0.859614
logEcv	ULBP-2	-0.0450178	0.0853393	0.598695	140	0.833395
logEcv	sCD4	-0.085593	0.125427	0.49614	140	0.797368
logEcv	IL-2 sRa	0.0357618	0.0756827	0.637311	140	0.859614
logEcv	TNF sR-II	0.240094	0.0895391	0.00823838	140	0.102515
logEcv	Cathepsin S	-0.0866138	0.0800143	0.280955	140	0.624328
logEcv	ASAH2	0.014666	0.0848362	0.863007	140	0.966463
logEcv	Nidogen	-0.0457493	0.0835164	0.584735	140	0.826589
logEcv	PIGR	0.0935797	0.0817157	0.254143	140	0.605348
logEcv	ANGL3	-0.04745	0.0769859	0.538696	140	0.799164
logEcv	CD23	0.016678	0.0783366	0.831722	140	0.946009
logEcv	CD48	0.258279	0.0792142	0.00140549	140	0.0852325
logEcv	CYTF	-0.0280629	0.0847174	0.740963	140	0.909364
logEcv	Cystatin M	0.0835939	0.0876093	0.341692	140	0.662467
logEcv	IGFBP-7	0.08367	0.0842425	0.322374	140	0.657565
logEcv	MATN2	0.210876	0.0880255	0.0179537	140	0.151485
logEcv	PGRP-S	-0.0379871	0.081731	0.642831	140	0.859614
logEcv	RGMB	0.223606	0.0861647	0.0104939	140	0.108975
logEcv	TSP2	0.0539861	0.0846227	0.52457	140	0.798983
logEcv	ABL1	0.0775739	0.0747269	0.301066	140	0.636211
logEcv	Aminoacylase-1	-0.124068	0.0796314	0.12155	140	0.405166
logEcv	CRDL1	0.288563	0.10542	0.00702382	140	0.101818
logEcv	Dkk-4	-0.112061	0.0872031	0.200958	140	0.567828
logEcv	LYNB	-0.0213249	0.085786	0.804059	140	0.946009
logEcv	Carbonic anhydrase XIII	-0.0482057	0.0831786	0.56318	140	0.820831
logEcv	FSTL3	0.210613	0.0989401	0.0350822	140	0.207863
logEcv	IL-15 Ra	0.219794	0.0821181	0.00835306	140	0.102515
logEcv	IL-18 Ra	-0.11701	0.0795534	0.143644	140	0.470326
logEcv	IL-8	0.0350947	0.077113	0.649757	140	0.864209
logEcv	LYN	-0.00755653	0.0863274	0.930376	140	0.973003
logEcv	PDGF Rb	-0.0521461	0.0839662	0.535615	140	0.798983
logEcv	sE-Selectin	0.0324548	0.0821008	0.693238	140	0.874646
logEcv	GCP-2	0.0855156	0.0799568	0.286728	140	0.624328
logEcv	MIP-5	0.0560014	0.0899364	0.534539	140	0.798983
logEcv	Arylsulfatase A	-0.107248	0.0875379	0.222633	140	0.578091
logEcv	BASI	0.0494256	0.0951343	0.604232	140	0.836629
logEcv	Cadherin-6	-0.055269	0.0879318	0.530702	140	0.798983
logEcv	CLC7A	-0.0334789	0.0822866	0.684752	140	0.874646
logEcv	MASP3	-0.0452384	0.0896888	0.614802	140	0.846921
logEcv	DKK3	0.109052	0.0981686	0.268586	140	0.619815
logEcv	EphB4	-0.0180712	0.0882583	0.838071	140	0.946009
logEcv	OLR1	0.0105651	0.0810467	0.896475	140	0.972082
logEcv	SLAF5	-0.0362363	0.0806789	0.654044	140	0.864593
logEcv	Calcineurin B a	-0.0145022	0.08832	0.869817	140	0.966463
logEcv	IGF-II receptor	0.0658983	0.08177	0.421708	140	0.744191
logEcv	Macrophage scavenger receptor	-0.133807	0.0817732	0.104086	140	0.364975
logEcv	TNR4	0.108067	0.0862431	0.212336	140	0.567828
logEcv	CSF-1	0.0762649	0.0794701	0.338926	140	0.662467
logEcv	ANGL4	0.0456269	0.0829233	0.583064	140	0.826589
logEcv	Cadherin-2	-0.100167	0.0854194	0.242988	140	0.601897
logEcv	Endocan	0.0581722	0.0803368	0.470246	140	0.78517
logEcv	HSP 40	-0.011442	0.0958276	0.905133	140	0.973003
logEcv	Peroxiredoxin-1	-0.117045	0.0910538	0.20082	140	0.567828
logEcv	SE6L2	-0.138792	0.0759112	0.0696896	140	0.29867
logEcv	Mesothelin	-0.106173	0.0833957	0.205146	140	0.567828
logEcv	discoidin domain receptor 1	0.0805139	0.0968215	0.407109	140	0.737714
logEcv	HSP 70	0.00508104	0.0870899	0.953561	140	0.975233
logEcv	sRAGE	0.15417	0.0826367	0.0642463	140	0.294008
logEcv	Neurotrophin-3	0.0193634	0.078129	0.804632	140	0.946009
logEcv	P-Selectin	-0.160081	0.0847831	0.061139	140	0.292003
logEcv	Tenascin	0.236836	0.0867419	0.00716499	140	0.101818
logEcv	uPA	0.239872	0.0853914	0.00570079	140	0.101818
logEcv	IGF-I sR	0.194353	0.0841404	0.0224012	140	0.168009
logEcv	IL-1 R4	-0.000130274	0.0916348	0.998868	140	0.998868
logEcv	NSF1C	0.0339048	0.0846465	0.689383	140	0.874646
logEcv	prostatic binding protein	-0.0404403	0.0916263	0.659652	140	0.864593
logEcv	Spondin-1	0.183372	0.0882157	0.0395265	140	0.217799
logEcv	BOC	0.113027	0.0832288	0.176705	140	0.530116
logEcv	CLC1B	-0.0703256	0.0797811	0.379612	140	0.702022
logEcv	sICAM-1	0.166434	0.0853903	0.0533415	140	0.27174
logEcv	MIC-1	0.252098	0.0999625	0.0128246	140	0.123666
logEcv	SP-D	-0.00543676	0.0797128	0.945723	140	0.974796
logEcv	ENPP7	0.0525459	0.0826247	0.525872	140	0.798983
logEcv	Sialoadhesin	-0.0755634	0.0801559	0.347503	140	0.662467
logEcv	SPARCL1	0.138092	0.0831484	0.0990586	140	0.357053
logEcv	IL-3 Ra	-0.0499332	0.0834585	0.550635	140	0.807997
logEcv	IL-5 Ra	-0.0341973	0.0833634	0.68229	140	0.874646
logEcv	CDON	0.0118469	0.0894291	0.894807	140	0.972082
logEcv	IL-6	-0.0794723	0.0766423	0.301611	140	0.636211
logEcv	TFF3	0.119805	0.0998671	0.232364	140	0.59187
logEcv	TRAIL R1	-0.134131	0.0791474	0.0924202	140	0.346576
logEcv	Epithelial cell kinase	0.277094	0.0931136	0.00345889	140	0.0928123
logEcv	G-CSF	-0.0225441	0.0818853	0.783494	140	0.940193
logEcv	VEGF121	0.0515735	0.0861351	0.550335	140	0.807997
logEcv	Angiogenin	0.0183761	0.0849247	0.829015	140	0.946009
logEcv	Coagulation Factor IX	-0.0453504	0.0844847	0.592291	140	0.832909
logEcv	MCP-3	-0.0992636	0.0889129	0.266214	140	0.619635
logEcv	Endoglin	0.146987	0.0796587	0.0671827	140	0.297366
logEcv	Galectin-8	-0.0922567	0.0912019	0.313542	140	0.652549
logEcv	GIB	-0.0909211	0.0849808	0.286559	140	0.624328
logEcv	HCC-4	-0.0965111	0.0843837	0.25475	140	0.605348
logEcv	MMP-1	0.00722287	0.0841257	0.931705	140	0.973003
logEcv	MMP-13	-0.0940819	0.0791838	0.236847	140	0.59765
logEcv	Stanniocalcin-1	0.177234	0.0837665	0.0361836	140	0.207863
logEcv	EPI	-0.123008	0.0926927	0.186714	140	0.553986
logEcv	ARMEL	0.0989011	0.0868153	0.256617	140	0.605348
logEcv	Carbonic anhydrase I	-0.0716093	0.0877799	0.416051	140	0.744191
logEcv	carbonic anhydrase II	-0.167644	0.0851396	0.0509802	140	0.269895
logEcv	DBNL	-0.0270683	0.0774885	0.727389	140	0.896781
logEcv	Elafin	0.129287	0.0906744	0.156207	140	0.494017
logEcv	FABPE	-0.00542833	0.0798691	0.945913	140	0.974796
logEcv	GP1BA	-0.0488204	0.0776605	0.53064	140	0.798983
logEcv	GRN	0.194422	0.0862225	0.0257384	140	0.182878
logEcv	hnRNP K	-0.0177434	0.0846353	0.834258	140	0.946009
logEcv	Myokinase, human	-0.111679	0.0873942	0.203471	140	0.567828
logEcv	PARK7	0.00317439	0.075222	0.966401	140	0.982831
logEcv	Peroxiredoxin-5	-0.0575463	0.0750329	0.444442	140	0.77419
logEcv	sCD163	-0.0123146	0.0942212	0.896207	140	0.972082
logEcv	SIRT2	0.0162375	0.0781932	0.835806	140	0.946009
logEcv	Trypsin 2	0.011898	0.0842414	0.887891	140	0.972082
logEcv	B7-H1	0.0786981	0.0827964	0.343544	140	0.662467
logEcv	B7-H2	0.00920892	0.0790514	0.907434	140	0.973003
logEcv	CD244	-0.02308	0.0858562	0.788475	140	0.941983
logEcv	CD83	0.104366	0.0809142	0.199295	140	0.567828
logEcv	CLM6	0.0816583	0.0824797	0.323912	140	0.657565
logEcv	CRTAM	-0.09609	0.0903298	0.289319	140	0.624928
logEcv	DAF	0.176744	0.0915875	0.0557156	140	0.278578
logEcv	DcR3	-0.120623	0.110338	0.276234	140	0.624328
logEcv	EphB6	0.136946	0.0823528	0.0986315	140	0.357053
logEcv	GPNMB	0.211439	0.0820245	0.011009	140	0.11009
logEcv	IL-17B R	-0.0250536	0.0816738	0.759501	140	0.924224
logEcv	IL-7 Ra	-0.0330329	0.0928468	0.722558	140	0.894911
logEcv	ILT-2	0.0810831	0.0900075	0.369261	140	0.693833
logEcv	ILT-4	-0.0654738	0.0869406	0.4527	140	0.778528
logEcv	LAG-3	0.128968	0.0827021	0.12122	140	0.405166
logEcv	LIMP II	-0.0589409	0.0905836	0.516351	140	0.798983
logEcv	NKp46	0.12994	0.0919961	0.160101	140	0.496864
logEcv	Notch-3	0.195909	0.0834732	0.02037	140	0.162266
logEcv	Nr-CAM	0.10135	0.0859257	0.240256	140	0.60064
logEcv	OX2G	0.0901434	0.0789214	0.255381	140	0.605348
logEcv	RELT	0.0913171	0.0847214	0.283008	140	0.624328
logEcv	ROBO2	0.268493	0.0835208	0.0016313	140	0.0852325
logEcv	sICAM-5	0.104567	0.0834966	0.212592	140	0.567828
logEcv	SREC-I	0.0448941	0.0814138	0.582243	140	0.826589
logEcv	SREC-II	-0.0733366	0.0816651	0.370763	140	0.693833
logEcv	TIMD3	0.151634	0.0887915	0.0899647	140	0.344964
logEcv	PCSK9	0.0629272	0.0871529	0.471514	140	0.78517
logEcv	JNK2	0.0397801	0.0833194	0.633815	140	0.859614
logEcv	Coagulation Factor IXab	-0.0963617	0.0761037	0.207609	140	0.567828
logEcv	HVEM	0.0265912	0.132209	0.840897	140	0.946009
logEcv	IL-1Ra	-0.0382737	0.0908374	0.67417	140	0.874646
logEcv	Keratin 18	-0.119993	0.0984051	0.224813	140	0.578091
logEcv	MIF	-0.00314767	0.0929714	0.973041	140	0.982831
logEcv	OMD	-0.0456131	0.086495	0.59881	140	0.833395
logEcv	BAFF Receptor	-0.0849491	0.0807021	0.29438	140	0.630814
logEcv	Fas, soluble	-0.0655418	0.0824254	0.427903	140	0.75022
logEcv	sLeptin R	-0.0269029	0.0905198	0.766764	140	0.924224
logEcv	DR6	0.237062	0.0861846	0.00675838	140	0.101818
logEcv	RANK	-0.0775288	0.0767455	0.31419	140	0.652549
logEcv	SHPS1	-0.060866	0.0847757	0.47401	140	0.78517
logEcv	ALCAM	0.135333	0.092228	0.144582	140	0.470326
logEcv	ASGR1	0.0195583	0.0856888	0.819796	140	0.946009
logEcv	COLEC12	0.0790452	0.0832293	0.343935	140	0.662467
logEcv	sICAM-2	0.054111	0.0810267	0.505382	140	0.798983
logEcv	SLAF7	0.173022	0.0799957	0.0322985	140	0.207633
logEcv	Stress-induced-phosphoprotein 1	-0.0626433	0.0917018	0.495693	140	0.797368
logEcv	Testican-1	0.0618591	0.0851571	0.468835	140	0.78517
logEcv	Cathepsin D	0.0023771	0.0774215	0.975551	140	0.982831
logEcv	TRAIL R2	0.0511048	0.0784429	0.515829	140	0.798983
logEcv	NRP1	0.0544998	0.0873545	0.533743	140	0.798983
logEcv	Epo	0.174342	0.0801814	0.0314095	140	0.206843
logEcv	IFN-g R1	0.00559904	0.07792	0.942822	140	0.974796
logEcv	LIF sR	0.157059	0.084873	0.0664094	140	0.297366
logEcv	S100A12	0.0173191	0.0798444	0.828603	140	0.946009
logEcv	PSME1	-0.0678353	0.0962259	0.482041	140	0.786209
logEcv	TNF-a	0.0227252	0.0757585	0.764658	140	0.924224
logEcv	BMP-6	0.167683	0.0893587	0.0627265	140	0.292003
logEcv	HGH	-0.0557777	0.0793633	0.483373	140	0.786209
logEcv	IGFBP-2	0.317181	0.0866628	0.000359959	140	0.0464811
logEcv	ROR1	0.282577	0.09061	0.00221841	140	0.0852325
logEcv	MMP-10	0.0775441	0.0820786	0.34646	140	0.662467
logEcv	FBLN3	0.25149	0.0966735	0.0103111	140	0.108975
logEcv	Leptin	-0.122069	0.097884	0.214513	140	0.567828
logEcv	IL-17	-0.0494503	0.0867569	0.569627	140	0.822456
logEcv	FAM3B	0.24283	0.0842496	0.00459031	140	0.0953372
logEcv	INGR2	-0.103358	0.0826197	0.21308	140	0.567828
logEcv	TFF1	-0.0529337	0.0846709	0.532907	140	0.798983
logEcv	Trefoil factor 2	0.290719	0.0956407	0.00284108	140	0.0852325
logEcv	LEG9	0.227618	0.078008	0.00412499	140	0.0928123
logEcv	PLXB2	0.146212	0.0905005	0.108499	140	0.375574
logDT	NSE	-0.242798	0.0961515	0.0126872	143	0.933242
logDT	IL-10 Ra	-0.044605	0.08047	0.58026	143	0.999323
logDT	c-Jun	0.0583128	0.0805113	0.470111	143	0.999323
logDT	PDGFRA	-0.143702	0.089324	0.109934	143	0.999323
logDT	REG4	-0.0419722	0.0953685	0.660544	143	0.999323
logDT	YKL-40	-0.0347472	0.0847949	0.682598	143	0.999323
logDT	CD38	0.00337484	0.106285	0.974715	143	0.999323
logDT	CD59	-0.0284504	0.0885691	0.748525	143	0.999323
logDT	FABPL	0.0336717	0.0845875	0.69119	143	0.999323
logDT	PSP	-0.0438952	0.0922894	0.635088	143	0.999323
logDT	VEGF-D	-0.13105	0.0844193	0.122849	143	0.999323
logDT	Osteopontin	-0.131849	0.0827167	0.113211	143	0.999323
logDT	FLRT2	0.00931798	0.0928826	0.920235	143	0.999323
logDT	DSC2	0.0258419	0.0973633	0.791081	143	0.999323
logDT	GI24	-9.20726e-05	0.080124	0.999085	143	0.999323
logDT	AMGO2	-0.0619723	0.0906509	0.495343	143	0.999323
logDT	C1QR1	-0.0243884	0.0858739	0.776831	143	0.999323
logDT	Myostatin	0.0889385	0.0851008	0.297793	143	0.999323
logDT	Endostatin	-0.0166776	0.0866733	0.847695	143	0.999323
logDT	TIMP-1	0.100374	0.0834196	0.230929	143	0.999323
logDT	TGF-b1	-0.0156217	0.0948343	0.869399	143	0.999323
logDT	CXCL16, soluble	0.167695	0.0847344	0.0497847	143	0.999323
logDT	Cadherin E	-0.0272669	0.08809	0.757379	143	0.999323
logDT	GFRa-2	7.60378e-05	0.0894359	0.999323	143	0.999323
logDT	OPG	0.0917863	0.0808662	0.258312	143	0.999323
logDT	PRL	0.0240439	0.0842438	0.775756	143	0.999323
logDT	VEGF	0.0875428	0.0841484	0.299989	143	0.999323
logDT	4-1BB	0.0179143	0.0781751	0.819085	143	0.999323
logDT	CD30	-0.0254836	0.0800573	0.750722	143	0.999323
logDT	Cystatin C	-0.0824769	0.0932152	0.377792	143	0.999323
logDT	Dtk	-0.0208268	0.0826785	0.80149	143	0.999323
logDT	Ephrin-A4	0.000262578	0.0858385	0.997564	143	0.999323
logDT	gp130, soluble	8.47913e-05	0.0857727	0.999213	143	0.999323
logDT	HO-2	-0.00650979	0.0951967	0.945579	143	0.999323
logDT	IL-10 Rb	0.115584	0.0781721	0.141516	143	0.999323
logDT	IL-12 Rb1	0.00132955	0.0772931	0.986301	143	0.999323
logDT	Layilin	-0.0301308	0.108731	0.782104	143	0.999323
logDT	Lymphotoxin b R	0.00469303	0.0939932	0.96025	143	0.999323
logDT	P-Cadherin	0.0426513	0.0863285	0.622045	143	0.999323
logDT	suPAR	-0.221771	0.0880285	0.0128904	143	0.933242
logDT	TNF sR-I	-0.014166	0.0949408	0.881605	143	0.999323
logDT	Bone proteoglycan II	-0.119526	0.0849124	0.16147	143	0.999323
logDT	PECAM-1	0.0900638	0.0940431	0.339884	143	0.999323
logDT	Persephin	-0.00707521	0.083794	0.932831	143	0.999323
logDT	TACI	0.0217901	0.0771699	0.778084	143	0.999323
logDT	NovH	-0.0436603	0.0827724	0.598706	143	0.999323
logDT	Siglec-7	-0.00797265	0.0825503	0.9232	143	0.999323
logDT	IGFBP-1	-0.0448688	0.0899266	0.618604	143	0.999323
logDT	IL-10	0.131887	0.0732311	0.0738755	143	0.999323
logDT	IL-16	0.145366	0.0951403	0.128807	143	0.999323
logDT	MMP-3	-0.0926869	0.109598	0.399172	143	0.999323
logDT	MMP-7	-0.0639015	0.0930794	0.493525	143	0.999323
logDT	ACE2	0.0279801	0.0783531	0.721557	143	0.999323
logDT	ART	0.114737	0.0840971	0.174665	143	0.999323
logDT	BCAM	-0.00578751	0.0841314	0.945255	143	0.999323
logDT	Cadherin-5	0.0424535	0.0835623	0.612227	143	0.999323
logDT	Fractalkine/CX3CL-1	-0.0141007	0.0821269	0.863928	143	0.999323
logDT	HAI-1	0.0249098	0.0818181	0.761238	143	0.999323
logDT	Lipocalin 2	-0.0862439	0.0801168	0.283578	143	0.999323
logDT	SPINT2	0.0729013	0.0812722	0.371269	143	0.999323
logDT	CD22	0.00554971	0.0772089	0.942801	143	0.999323
logDT	HCC-1	-0.0329046	0.085382	0.700544	143	0.999323
logDT	MPIF-1	0.0357952	0.0823711	0.664555	143	0.999323
logDT	sRANKL	-0.0264151	0.07665	0.730902	143	0.999323
logDT	GX	-0.0477422	0.0791374	0.547304	143	0.999323
logDT	IGFBP-4	0.0241386	0.0901425	0.789263	143	0.999323
logDT	VCAM-1	-0.12517	0.0855267	0.145582	143	0.999323
logDT	ALK-1	0.021318	0.0857677	0.804071	143	0.999323
logDT	AREG	0.00682597	0.0881816	0.93841	143	0.999323
logDT	CTGF	0.0766118	0.108495	0.481288	143	0.999323
logDT	EDAR	-0.0310297	0.084037	0.712512	143	0.999323
logDT	ESAM	0.126467	0.0892667	0.158799	143	0.999323
logDT	Galectin-4	0.160926	0.0831119	0.0548654	143	0.999323
logDT	IL-1 sRI	0.00127319	0.0814755	0.987555	143	0.999323
logDT	IL-17 sR	-0.0839113	0.0838209	0.318528	143	0.999323
logDT	JAM-B	0.00334328	0.0885718	0.969944	143	0.999323
logDT	PD-L2	0.0156887	0.0854092	0.854526	143	0.999323
logDT	PTP-1B	0.0233039	0.0884688	0.792622	143	0.999323
logDT	TGF-b R III	0.0547749	0.0860988	0.525701	143	0.999323
logDT	Ck-b-8-1	0.0437338	0.0844944	0.605564	143	0.999323
logDT	DC-SIGN	-0.0340074	0.0857384	0.69224	143	0.999323
logDT	IL-19	0.0166342	0.0825168	0.840535	143	0.999323
logDT	MIP-1a	-0.222229	0.0945641	0.0201786	143	0.999323
logDT	resistin	-0.0482902	0.0828584	0.560969	143	0.999323
logDT	IL-4 sR	-0.103206	0.0778357	0.187033	143	0.999323
logDT	BAFF	-0.0271334	0.0787128	0.730831	143	0.999323
logDT	Cathepsin B	-0.149303	0.0902418	0.100287	143	0.999323
logDT	Galectin-3	-0.0571502	0.091888	0.53499	143	0.999323
logDT	IL-18 BPa	-0.0611673	0.0904283	0.4999	143	0.999323
logDT	PlGF	0.0616981	0.0773246	0.426283	143	0.999323
logDT	TIG2	-0.0315193	0.0916526	0.731442	143	0.999323
logDT	ULBP-2	0.0900054	0.0849585	0.291253	143	0.999323
logDT	sCD4	-0.152283	0.125362	0.226524	143	0.999323
logDT	IL-2 sRa	0.00593241	0.0765059	0.938304	143	0.999323
logDT	TNF sR-II	-0.111934	0.0908807	0.220157	143	0.999323
logDT	Cathepsin S	0.0443449	0.0822513	0.590653	143	0.999323
logDT	ASAH2	0.0885042	0.0844841	0.296649	143	0.999323
logDT	Nidogen	-0.186377	0.0836045	0.0274005	143	0.999323
logDT	PIGR	-0.131919	0.0795673	0.0995811	143	0.999323
logDT	ANGL3	-0.0159637	0.0778483	0.837824	143	0.999323
logDT	CD23	-0.059872	0.0794922	0.452615	143	0.999323
logDT	CD48	-0.0306746	0.0831813	0.712861	143	0.999323
logDT	CYTF	0.0724743	0.0856392	0.398854	143	0.999323
logDT	Cystatin M	0.0944739	0.0836991	0.260955	143	0.999323
logDT	IGFBP-7	-0.0510769	0.0855041	0.551237	143	0.999323
logDT	MATN2	-0.0016694	0.0901398	0.98525	143	0.999323
logDT	PGRP-S	-0.0495391	0.081544	0.544501	143	0.999323
logDT	RGMB	0.0354681	0.0894983	0.692492	143	0.999323
logDT	TSP2	-0.0826548	0.084138	0.327624	143	0.999323
logDT	ABL1	0.0276752	0.075867	0.715826	143	0.999323
logDT	Aminoacylase-1	-0.0828047	0.0811461	0.309293	143	0.999323
logDT	CRDL1	0.128971	0.109198	0.239589	143	0.999323
logDT	Dkk-4	0.0803922	0.0876114	0.360418	143	0.999323
logDT	LYNB	-0.0889968	0.0865691	0.305715	143	0.999323
logDT	Carbonic anhydrase XIII	-0.100753	0.0832967	0.228498	143	0.999323
logDT	FSTL3	-0.00704279	0.100632	0.944305	143	0.999323
logDT	IL-15 Ra	0.00496652	0.083552	0.952685	143	0.999323
logDT	IL-18 Ra	-0.102108	0.0810896	0.210068	143	0.999323
logDT	IL-8	-0.119292	0.0771469	0.124308	143	0.999323
logDT	LYN	-0.0626077	0.0864213	0.470009	143	0.999323
logDT	PDGF Rb	-0.0602678	0.0834003	0.47112	143	0.999323
logDT	sE-Selectin	0.111603	0.080585	0.1683	143	0.999323
logDT	GCP-2	0.0630267	0.0812465	0.439216	143	0.999323
logDT	MIP-5	-0.0737066	0.0925725	0.427271	143	0.999323
logDT	Arylsulfatase A	0.0155486	0.0885812	0.860919	143	0.999323
logDT	BASI	0.0712692	0.0957196	0.457794	143	0.999323
logDT	Cadherin-6	0.157861	0.0853196	0.0664027	143	0.999323
logDT	CLC7A	0.0763505	0.0823634	0.355536	143	0.999323
logDT	MASP3	0.0136886	0.0881243	0.876784	143	0.999323
logDT	DKK3	-0.0515442	0.0973977	0.597501	143	0.999323
logDT	EphB4	-0.0065995	0.0879986	0.940326	143	0.999323
logDT	OLR1	-0.00386965	0.0804153	0.961689	143	0.999323
logDT	SLAF5	-0.0394351	0.0834252	0.637168	143	0.999323
logDT	Calcineurin B a	-0.0178198	0.0884592	0.840644	143	0.999323
logDT	IGF-II receptor	0.0822642	0.0826306	0.321191	143	0.999323
logDT	Macrophage scavenger receptor	0.01923	0.0791965	0.808508	143	0.999323
logDT	TNR4	-0.079841	0.091564	0.384729	143	0.999323
logDT	CSF-1	0.0379676	0.0800404	0.635991	143	0.999323
logDT	ANGL4	-0.164821	0.0831583	0.0494493	143	0.999323
logDT	Cadherin-2	-0.0410298	0.0860614	0.634289	143	0.999323
logDT	Endocan	-0.0662923	0.0812356	0.415868	143	0.999323
logDT	HSP 40	-0.114388	0.0961147	0.23603	143	0.999323
logDT	Peroxiredoxin-1	0.0459703	0.0915214	0.616258	143	0.999323
logDT	SE6L2	-0.129081	0.0768399	0.095228	143	0.999323
logDT	Mesothelin	0.0276407	0.0822885	0.737453	143	0.999323
logDT	discoidin domain receptor 1	0.0553896	0.0885664	0.532732	143	0.999323
logDT	HSP 70	-0.00405479	0.0863798	0.962627	143	0.999323
logDT	sRAGE	-0.0114259	0.084025	0.892033	143	0.999323
logDT	Neurotrophin-3	-0.0230491	0.0791043	0.771199	143	0.999323
logDT	P-Selectin	-0.0307072	0.0897464	0.732751	143	0.999323
logDT	Tenascin	-0.261611	0.0854186	0.00263458	143	0.711337
logDT	uPA	-0.0940587	0.0889933	0.292382	143	0.999323
logDT	IGF-I sR	-0.0197002	0.0858796	0.818901	143	0.999323
logDT	IL-1 R4	-0.0711285	0.0933437	0.447347	143	0.999323
logDT	NSF1C	-0.0750354	0.0845635	0.376436	143	0.999323
logDT	prostatic binding protein	-0.019269	0.0921308	0.834638	143	0.999323
logDT	Spondin-1	-0.0543136	0.0898009	0.546283	143	0.999323
logDT	BOC	-0.0413395	0.084055	0.623626	143	0.999323
logDT	CLC1B	-0.0138563	0.081038	0.864484	143	0.999323
logDT	sICAM-1	0.0786725	0.0836121	0.348376	143	0.999323
logDT	MIC-1	-0.154526	0.101648	0.13073	143	0.999323
logDT	SP-D	0.0495572	0.0804702	0.539004	143	0.999323
logDT	ENPP7	-0.140445	0.0823106	0.0901881	143	0.999323
logDT	Sialoadhesin	-0.0809232	0.0943355	0.392467	143	0.999323
logDT	SPARCL1	0.0603236	0.0863896	0.486173	143	0.999323
logDT	IL-3 Ra	-0.0904397	0.0828612	0.276959	143	0.999323
logDT	IL-5 Ra	-0.0360789	0.0844384	0.669836	143	0.999323
logDT	CDON	-0.0327377	0.090209	0.717224	143	0.999323
logDT	IL-6	-0.00681453	0.0771976	0.929786	143	0.999323
logDT	TFF3	0.033712	0.100779	0.738497	143	0.999323
logDT	TRAIL R1	0.087529	0.0780043	0.263752	143	0.999323
logDT	Epithelial cell kinase	-0.0532454	0.0957151	0.578907	143	0.999323
logDT	G-CSF	0.0627438	0.0821286	0.44618	143	0.999323
logDT	VEGF121	0.113886	0.0857768	0.186452	143	0.999323
logDT	Angiogenin	-0.018464	0.0843724	0.827096	143	0.999323
logDT	Coagulation Factor IX	0.119696	0.081516	0.144263	143	0.999323
logDT	MCP-3	0.0927107	0.0878092	0.292882	143	0.999323
logDT	Endoglin	0.0326499	0.081045	0.687669	143	0.999323
logDT	Galectin-8	0.0191137	0.0921408	0.83597	143	0.999323
logDT	GIB	-0.0495081	0.0852382	0.562302	143	0.999323
logDT	HCC-4	-0.0393529	0.0843802	0.641676	143	0.999323
logDT	MMP-1	-0.107846	0.0834906	0.1986	143	0.999323
logDT	MMP-13	-0.0305909	0.0791792	0.699828	143	0.999323
logDT	Stanniocalcin-1	0.0785122	0.0852108	0.358444	143	0.999323
logDT	EPI	0.0206131	0.09664	0.831407	143	0.999323
logDT	ARMEL	-0.0379127	0.08576	0.659119	143	0.999323
logDT	Carbonic anhydrase I	-0.0327252	0.0869853	0.707331	143	0.999323
logDT	carbonic anhydrase II	-0.128316	0.086302	0.139326	143	0.999323
logDT	DBNL	-0.0468902	0.0780286	0.548862	143	0.999323
logDT	Elafin	0.106156	0.0907772	0.244239	143	0.999323
logDT	FABPE	0.0569445	0.0799096	0.477281	143	0.999323
logDT	GP1BA	-0.00911109	0.0803243	0.909854	143	0.999323
logDT	GRN	-0.127821	0.0879077	0.14819	143	0.999323
logDT	hnRNP K	0.0903181	0.0849296	0.289423	143	0.999323
logDT	Myokinase, human	-0.0144358	0.0874028	0.869055	143	0.999323
logDT	PARK7	-0.0259862	0.0760169	0.732982	143	0.999323
logDT	Peroxiredoxin-5	0.0950987	0.0756702	0.210951	143	0.999323
logDT	sCD163	-0.0443921	0.091611	0.628743	143	0.999323
logDT	SIRT2	-0.0210679	0.0790226	0.790168	143	0.999323
logDT	Trypsin 2	-0.207175	0.0830893	0.0138258	143	0.933242
logDT	B7-H1	-0.0796248	0.0834042	0.341394	143	0.999323
logDT	B7-H2	-0.00119963	0.0814452	0.988269	143	0.999323
logDT	CD244	0.0895741	0.0864632	0.30201	143	0.999323
logDT	CD83	0.0522859	0.0803637	0.516368	143	0.999323
logDT	CLM6	-0.0414493	0.0817708	0.613031	143	0.999323
logDT	CRTAM	-0.0662367	0.0911112	0.468456	143	0.999323
logDT	DAF	0.0407323	0.0898658	0.651071	143	0.999323
logDT	DcR3	0.0115411	0.107927	0.914996	143	0.999323
logDT	EphB6	0.0182203	0.0826567	0.825857	143	0.999323
logDT	GPNMB	-0.0901313	0.0824575	0.276257	143	0.999323
logDT	IL-17B R	-0.0195683	0.082237	0.81227	143	0.999323
logDT	IL-7 Ra	-0.0366513	0.0903086	0.68548	143	0.999323
logDT	ILT-2	-0.156592	0.0885754	0.0792719	143	0.999323
logDT	ILT-4	-0.149911	0.0849046	0.0796511	143	0.999323
logDT	LAG-3	-0.140126	0.0852697	0.102576	143	0.999323
logDT	LIMP II	-0.0994939	0.0916661	0.279626	143	0.999323
logDT	NKp46	-0.0813265	0.0861047	0.346549	143	0.999323
logDT	Notch-3	-0.114907	0.0853346	0.180318	143	0.999323
logDT	Nr-CAM	0.00269417	0.0884483	0.975744	143	0.999323
logDT	OX2G	0.0640241	0.079334	0.421034	143	0.999323
logDT	RELT	-0.0432567	0.0853899	0.613253	143	0.999323
logDT	ROBO2	0.00615223	0.0874163	0.943994	143	0.999323
logDT	sICAM-5	-0.0192079	0.0841564	0.819795	143	0.999323
logDT	SREC-I	-0.0549998	0.083111	0.509219	143	0.999323
logDT	SREC-II	-0.0277291	0.0825793	0.737538	143	0.999323
logDT	TIMD3	-0.0786898	0.0888538	0.377357	143	0.999323
logDT	PCSK9	0.0717669	0.0910253	0.431789	143	0.999323
logDT	JNK2	-0.0433121	0.0843841	0.608575	143	0.999323
logDT	Coagulation Factor IXab	0.086817	0.0760938	0.255864	143	0.999323
logDT	HVEM	0.111511	0.132729	0.402271	143	0.999323
logDT	IL-1Ra	-0.0873589	0.091157	0.339558	143	0.999323
logDT	Keratin 18	-0.0857445	0.0869731	0.325908	143	0.999323
logDT	MIF	0.0261182	0.0915841	0.775929	143	0.999323
logDT	OMD	-0.172427	0.0852641	0.0450669	143	0.999323
logDT	BAFF Receptor	-0.0396301	0.0815372	0.627707	143	0.999323
logDT	Fas, soluble	0.01822	0.0834542	0.827497	143	0.999323
logDT	sLeptin R	-0.0267133	0.0895006	0.765789	143	0.999323
logDT	DR6	0.00218507	0.0881199	0.980253	143	0.999323
logDT	RANK	0.019407	0.0786904	0.805563	143	0.999323
logDT	SHPS1	-0.0196765	0.0842163	0.815607	143	0.999323
logDT	ALCAM	-0.0791999	0.0881741	0.370621	143	0.999323
logDT	ASGR1	0.0105166	0.0832857	0.899699	143	0.999323
logDT	COLEC12	0.0383032	0.085352	0.654299	143	0.999323
logDT	sICAM-2	0.0211479	0.0816654	0.796051	143	0.999323
logDT	SLAF7	-0.0754719	0.082856	0.363935	143	0.999323
logDT	Stress-induced-phosphoprotein 1	-0.0291023	0.0927085	0.754058	143	0.999323
logDT	Testican-1	0.0496256	0.0814634	0.543402	143	0.999323
logDT	Cathepsin D	-0.0801833	0.0773715	0.301842	143	0.999323
logDT	TRAIL R2	0.0258076	0.0792861	0.745292	143	0.999323
logDT	NRP1	-0.11811	0.0871995	0.177782	143	0.999323
logDT	Epo	-0.0630747	0.0815012	0.440298	143	0.999323
logDT	IFN-g R1	-0.0644043	0.0788644	0.415528	143	0.999323
logDT	LIF sR	-0.0444409	0.0864807	0.60815	143	0.999323
logDT	S100A12	0.0581879	0.0816693	0.477361	143	0.999323
logDT	PSME1	-0.109996	0.0970571	0.259033	143	0.999323
logDT	TNF-a	-0.00868599	0.0765733	0.90985	143	0.999323
logDT	BMP-6	-0.154227	0.0890843	0.0856269	143	0.999323
logDT	HGH	-0.061312	0.0797778	0.443473	143	0.999323
logDT	IGFBP-2	-0.049238	0.0905594	0.587512	143	0.999323
logDT	ROR1	0.0731782	0.092672	0.431079	143	0.999323
logDT	MMP-10	-0.00543369	0.0818078	0.947139	143	0.999323
logDT	FBLN3	-0.0395515	0.0994185	0.691367	143	0.999323
logDT	Leptin	0.0769531	0.0976182	0.43186	143	0.999323
logDT	IL-17	0.0266941	0.0873869	0.760465	143	0.999323
logDT	FAM3B	0.0426133	0.0862509	0.622042	143	0.999323
logDT	INGR2	-0.170889	0.082122	0.0392772	143	0.999323
logDT	TFF1	-0.157269	0.0824203	0.0584356	143	0.999323
logDT	Trefoil factor 2	-0.125927	0.0993973	0.207308	143	0.999323
logDT	LEG9	0.036058	0.0802949	0.654081	143	0.999323
logDT	PLXB2	-0.0584944	0.0911926	0.522295	143	0.999323
logEa	NSE	-0.0374485	0.0962045	0.697689	141	0.975674
logEa	IL-10 Ra	-0.0750675	0.0801901	0.350859	141	0.975674
logEa	c-Jun	0.080668	0.0793083	0.310878	141	0.975674
logEa	PDGFRA	0.00139641	0.0888616	0.987485	141	0.995502
logEa	REG4	-0.0168749	0.0934725	0.857001	141	0.995036
logEa	YKL-40	0.0614323	0.0835701	0.463535	141	0.975674
logEa	CD38	-0.0577416	0.0868008	0.507029	141	0.975674
logEa	CD59	-0.04254	0.0877581	0.628634	141	0.975674
logEa	FABPL	-0.0530301	0.0827359	0.522622	141	0.975674
logEa	PSP	-0.00285409	0.0909284	0.975006	141	0.995036
logEa	VEGF-D	0.135768	0.0843244	0.109685	141	0.975674
logEa	Osteopontin	-0.153527	0.079223	0.0546908	141	0.868618
logEa	FLRT2	0.0676253	0.092586	0.466389	141	0.975674
logEa	DSC2	0.0111742	0.0947595	0.906302	141	0.995036
logEa	GI24	-0.0786176	0.0788424	0.320451	141	0.975674
logEa	AMGO2	-0.0221027	0.085695	0.796854	141	0.993362
logEa	C1QR1	0.027538	0.0839539	0.743402	141	0.983915
logEa	Myostatin	-0.0209532	0.0847818	0.805168	141	0.993362
logEa	Endostatin	9.06714e-05	0.0836267	0.999136	141	0.999136
logEa	TIMP-1	-0.037638	0.0817559	0.64598	141	0.975674
logEa	TGF-b1	-0.0523585	0.0930766	0.574673	141	0.975674
logEa	CXCL16, soluble	0.0327493	0.0850509	0.700794	141	0.975674
logEa	Cadherin E	0.0764164	0.0856551	0.373882	141	0.975674
logEa	GFRa-2	-0.0714406	0.0889762	0.423413	141	0.975674
logEa	OPG	0.0633983	0.0801388	0.43025	141	0.975674
logEa	PRL	0.146673	0.0825151	0.0777007	141	0.953599
logEa	VEGF	-0.159814	0.0815648	0.0521029	141	0.868618
logEa	4-1BB	0.0792831	0.0765758	0.302328	141	0.975674
logEa	CD30	-0.101333	0.0783747	0.198211	141	0.975674
logEa	Cystatin C	-0.0143912	0.0907224	0.874194	141	0.995036
logEa	Dtk	-0.00429587	0.0825147	0.958555	141	0.995036
logEa	Ephrin-A4	0.0408544	0.0848784	0.631051	141	0.975674
logEa	gp130, soluble	0.0208757	0.082939	0.80165	141	0.993362
logEa	HO-2	-0.0345469	0.0934856	0.712294	141	0.975674
logEa	IL-10 Rb	0.0852541	0.0774909	0.273182	141	0.975674
logEa	IL-12 Rb1	-0.0636864	0.0738757	0.390152	141	0.975674
logEa	Layilin	0.00660401	0.107537	0.951121	141	0.995036
logEa	Lymphotoxin b R	0.0222064	0.0931772	0.811985	141	0.993362
logEa	P-Cadherin	-0.0192316	0.0862535	0.823894	141	0.995036
logEa	suPAR	-0.0195586	0.0890915	0.826561	141	0.995036
logEa	TNF sR-I	0.00793486	0.0933402	0.932378	141	0.995036
logEa	Bone proteoglycan II	0.0666253	0.085926	0.439452	141	0.975674
logEa	PECAM-1	-0.238977	0.0902958	0.00908263	141	0.613077
logEa	Persephin	-0.00965178	0.0821938	0.906694	141	0.995036
logEa	TACI	-0.0454431	0.0756579	0.549073	141	0.975674
logEa	NovH	-0.043598	0.0802861	0.58799	141	0.975674
logEa	Siglec-7	-0.00806005	0.0819302	0.921777	141	0.995036
logEa	IGFBP-1	0.0328479	0.0891114	0.712983	141	0.975674
logEa	IL-10	-0.112892	0.0721128	0.119775	141	0.975674
logEa	IL-16	-0.0161087	0.0938065	0.863909	141	0.995036
logEa	MMP-3	-0.0149116	0.0974893	0.878658	141	0.995036
logEa	MMP-7	0.152312	0.0907643	0.0956056	141	0.975674
logEa	ACE2	-0.0513403	0.0771527	0.50689	141	0.975674
logEa	ART	0.0427949	0.082192	0.603437	141	0.975674
logEa	BCAM	0.0937529	0.0990137	0.345373	141	0.975674
logEa	Cadherin-5	0.0650708	0.0840351	0.440071	141	0.975674
logEa	Fractalkine/CX3CL-1	0.0282734	0.080197	0.724968	141	0.975674
logEa	HAI-1	0.0818724	0.0807904	0.312659	141	0.975674
logEa	Lipocalin 2	-0.0137455	0.0794355	0.862875	141	0.995036
logEa	SPINT2	-0.168848	0.0781026	0.0323653	141	0.79442
logEa	CD22	-0.152288	0.0797298	0.0582164	141	0.873246
logEa	HCC-1	0.00653988	0.0837538	0.937875	141	0.995036
logEa	MPIF-1	0.025826	0.081247	0.751068	141	0.989211
logEa	sRANKL	0.0377971	0.0756201	0.617998	141	0.975674
logEa	GX	-0.118689	0.0772401	0.126691	141	0.975674
logEa	IGFBP-4	0.00973373	0.0884038	0.912487	141	0.995036
logEa	VCAM-1	0.0303763	0.0825661	0.713513	141	0.975674
logEa	ALK-1	0.162063	0.0835919	0.0545883	141	0.868618
logEa	AREG	-0.0241969	0.0878469	0.78339	141	0.993362
logEa	CTGF	-0.0886587	0.105874	0.403828	141	0.975674
logEa	EDAR	-0.0442524	0.0819993	0.590302	141	0.975674
logEa	ESAM	-0.204275	0.0862796	0.0193027	141	0.651467
logEa	Galectin-4	-0.0946434	0.0847345	0.265975	141	0.975674
logEa	IL-1 sRI	0.0320102	0.0810082	0.693349	141	0.975674
logEa	IL-17 sR	0.0945631	0.0828904	0.255935	141	0.975674
logEa	JAM-B	-0.0539022	0.0859724	0.531722	141	0.975674
logEa	PD-L2	0.0181231	0.085214	0.831895	141	0.995036
logEa	PTP-1B	0.0163356	0.0883098	0.853517	141	0.995036
logEa	TGF-b R III	-0.0438122	0.0856282	0.609715	141	0.975674
logEa	Ck-b-8-1	0.115019	0.0833238	0.169717	141	0.975674
logEa	DC-SIGN	0.0201824	0.0845591	0.811712	141	0.993362
logEa	IL-19	0.0728144	0.0817145	0.374447	141	0.975674
logEa	MIP-1a	0.035453	0.0951436	0.710003	141	0.975674
logEa	resistin	-0.0747962	0.0832422	0.370476	141	0.975674
logEa	IL-4 sR	-0.0188398	0.0770519	0.807203	141	0.993362
logEa	BAFF	0.108454	0.080783	0.181641	141	0.975674
logEa	Cathepsin B	-0.0776044	0.0889793	0.384646	141	0.975674
logEa	Galectin-3	-0.0136279	0.0908596	0.880994	141	0.995036
logEa	IL-18 BPa	0.0758214	0.0891414	0.39649	141	0.975674
logEa	PlGF	-0.00627693	0.0763088	0.934562	141	0.995036
logEa	TIG2	-0.116267	0.0895122	0.196163	141	0.975674
logEa	ULBP-2	-0.0334333	0.0837654	0.690419	141	0.975674
logEa	sCD4	-0.0677472	0.123699	0.584806	141	0.975674
logEa	IL-2 sRa	0.0690428	0.0948626	0.467966	141	0.975674
logEa	TNF sR-II	-0.0923312	0.0902801	0.308243	141	0.975674
logEa	Cathepsin S	0.00512459	0.0794637	0.948674	141	0.995036
logEa	ASAH2	0.0553643	0.0837701	0.509781	141	0.975674
logEa	Nidogen	-0.156947	0.0839761	0.063765	141	0.889574
logEa	PIGR	0.10221	0.0816602	0.212832	141	0.975674
logEa	ANGL3	-0.0991096	0.0769306	0.199813	141	0.975674
logEa	CD23	-0.123696	0.0772788	0.111758	141	0.975674
logEa	CD48	-0.046103	0.0821745	0.575688	141	0.975674
logEa	CYTF	0.0339536	0.0830891	0.683441	141	0.975674
logEa	Cystatin M	-0.00246451	0.0839017	0.976609	141	0.995036
logEa	IGFBP-7	0.115345	0.0831047	0.167406	141	0.975674
logEa	MATN2	0.0339271	0.0895377	0.705338	141	0.975674
logEa	PGRP-S	-0.0365953	0.0811937	0.652907	141	0.975674
logEa	RGMB	-0.0129515	0.0889702	0.884474	141	0.995036
logEa	TSP2	0.198631	0.0822182	0.0170141	141	0.651467
logEa	ABL1	-0.0949862	0.0741436	0.202319	141	0.975674
logEa	Aminoacylase-1	-0.00244509	0.0794732	0.975501	141	0.995036
logEa	CRDL1	0.0729134	0.107771	0.499826	141	0.975674
logEa	Dkk-4	-0.116391	0.0865949	0.181141	141	0.975674
logEa	LYNB	-0.0928444	0.0836192	0.268804	141	0.975674
logEa	Carbonic anhydrase XIII	-0.0461962	0.0806904	0.567914	141	0.975674
logEa	FSTL3	0.0636997	0.0982907	0.518021	141	0.975674
logEa	IL-15 Ra	-0.150631	0.0812479	0.0658943	141	0.889574
logEa	IL-18 Ra	-0.00896607	0.0791281	0.90995	141	0.995036
logEa	IL-8	-0.0449996	0.0764981	0.557337	141	0.975674
logEa	LYN	-0.0751572	0.0836217	0.370348	141	0.975674
logEa	PDGF Rb	0.0804004	0.0813987	0.325023	141	0.975674
logEa	sE-Selectin	0.0425322	0.0797224	0.59455	141	0.975674
logEa	GCP-2	0.0189948	0.0799617	0.812587	141	0.993362
logEa	MIP-5	-0.0320602	0.0923306	0.72895	141	0.975674
logEa	Arylsulfatase A	-0.144156	0.0870318	0.0999379	141	0.975674
logEa	BASI	-0.0945606	0.0941227	0.316836	141	0.975674
logEa	Cadherin-6	-0.0791527	0.0851021	0.35396	141	0.975674
logEa	CLC7A	-0.0867569	0.0811199	0.28673	141	0.975674
logEa	MASP3	0.0285872	0.0869914	0.742944	141	0.983915
logEa	DKK3	-0.0389146	0.0964287	0.687167	141	0.975674
logEa	EphB4	0.0461166	0.0868977	0.596486	141	0.975674
logEa	OLR1	-0.0167209	0.0801731	0.835101	141	0.995036
logEa	SLAF5	-0.112775	0.0793859	0.157708	141	0.975674
logEa	Calcineurin B a	0.0550458	0.0871738	0.528799	141	0.975674
logEa	IGF-II receptor	-0.00121702	0.081063	0.988043	141	0.995502
logEa	Macrophage scavenger receptor	0.056748	0.0816958	0.488467	141	0.975674
logEa	TNR4	0.0509261	0.085008	0.550113	141	0.975674
logEa	CSF-1	0.103727	0.0783748	0.187883	141	0.975674
logEa	ANGL4	0.0515815	0.0820172	0.530454	141	0.975674
logEa	Cadherin-2	0.0807784	0.0846857	0.341834	141	0.975674
logEa	Endocan	0.0699942	0.0793082	0.37902	141	0.975674
logEa	HSP 40	-0.142733	0.0943081	0.132463	141	0.975674
logEa	Peroxiredoxin-1	-0.0521445	0.0927206	0.574774	141	0.975674
logEa	SE6L2	-0.08249	0.0759617	0.279411	141	0.975674
logEa	Mesothelin	-0.0316789	0.0855784	0.711824	141	0.975674
logEa	discoidin domain receptor 1	-0.25541	0.0814636	0.00210136	141	0.283683
logEa	HSP 70	0.0446457	0.0861236	0.605022	141	0.975674
logEa	sRAGE	0.0164024	0.0829235	0.843493	141	0.995036
logEa	Neurotrophin-3	-0.0293432	0.0772257	0.704559	141	0.975674
logEa	P-Selectin	-0.120682	0.0838845	0.152526	141	0.975674
logEa	Tenascin	0.108894	0.088429	0.220271	141	0.975674
logEa	uPA	0.0515301	0.0891362	0.564142	141	0.975674
logEa	IGF-I sR	0.0972635	0.0849221	0.254071	141	0.975674
logEa	IL-1 R4	0.103886	0.0895967	0.248274	141	0.975674
logEa	NSF1C	-0.0626646	0.0823136	0.447791	141	0.975674
logEa	prostatic binding protein	-0.0454453	0.090915	0.617972	141	0.975674
logEa	Spondin-1	0.0854995	0.0878704	0.332259	141	0.975674
logEa	BOC	0.170873	0.0849965	0.0463567	141	0.868618
logEa	CLC1B	-0.185923	0.0774857	0.0177647	141	0.651467
logEa	sICAM-1	0.184567	0.0816369	0.0253465	141	0.693879
logEa	MIC-1	0.0367577	0.101034	0.716557	141	0.975674
logEa	SP-D	0.0773399	0.0784868	0.326171	141	0.975674
logEa	ENPP7	-0.0997776	0.0815425	0.223193	141	0.975674
logEa	Sialoadhesin	-0.183844	0.0815161	0.0256992	141	0.693879
logEa	SPARCL1	0.037292	0.0836694	0.656513	141	0.975674
logEa	IL-3 Ra	-0.0676264	0.0828145	0.415574	141	0.975674
logEa	IL-5 Ra	-0.0139485	0.0841043	0.868522	141	0.995036
logEa	CDON	0.0116935	0.0878457	0.894299	141	0.995036
logEa	IL-6	0.00245388	0.0760256	0.974298	141	0.995036
logEa	TFF3	-0.0610249	0.100042	0.542877	141	0.975674
logEa	TRAIL R1	0.0323832	0.0769698	0.674614	141	0.975674
logEa	Epithelial cell kinase	0.0452801	0.0950611	0.634601	141	0.975674
logEa	G-CSF	0.135696	0.0800511	0.0923244	141	0.975674
logEa	VEGF121	-0.0427288	0.0835441	0.609858	141	0.975674
logEa	Angiogenin	0.0254975	0.0849966	0.764645	141	0.992568
logEa	Coagulation Factor IX	-0.0907982	0.0824002	0.27243	141	0.975674
logEa	MCP-3	-0.177165	0.0857977	0.040817	141	0.847738
logEa	Endoglin	0.082912	0.0793569	0.297956	141	0.975674
logEa	Galectin-8	-0.0958398	0.0901468	0.289583	141	0.975674
logEa	GIB	-0.00348411	0.084387	0.967127	141	0.995036
logEa	HCC-4	-0.0294793	0.0824908	0.721369	141	0.975674
logEa	MMP-1	-0.0590693	0.0825658	0.475567	141	0.975674
logEa	MMP-13	-0.0236395	0.0779499	0.762148	141	0.992568
logEa	Stanniocalcin-1	0.147417	0.0827681	0.077115	141	0.953599
logEa	EPI	-0.054604	0.0922326	0.554809	141	0.975674
logEa	ARMEL	-0.0752599	0.0844371	0.374324	141	0.975674
logEa	Carbonic anhydrase I	0.0556517	0.0885603	0.530785	141	0.975674
logEa	carbonic anhydrase II	-0.0295641	0.0854702	0.729949	141	0.975674
logEa	DBNL	-0.0684037	0.0764805	0.372679	141	0.975674
logEa	Elafin	-0.00528632	0.0891285	0.952791	141	0.995036
logEa	FABPE	0.0123035	0.0787726	0.876113	141	0.995036
logEa	GP1BA	-0.120026	0.076606	0.11947	141	0.975674
logEa	GRN	0.0359303	0.0873017	0.681302	141	0.975674
logEa	hnRNP K	-0.0231071	0.0839075	0.783433	141	0.993362
logEa	Myokinase, human	-0.0358336	0.0876994	0.683474	141	0.975674
logEa	PARK7	-0.0607196	0.0745536	0.416805	141	0.975674
logEa	Peroxiredoxin-5	-0.0688241	0.0745032	0.357228	141	0.975674
logEa	sCD163	-0.0157059	0.0903518	0.862256	141	0.995036
logEa	SIRT2	0.0949653	0.0843503	0.2622	141	0.975674
logEa	Trypsin 2	0.0314291	0.0830385	0.705654	141	0.975674
logEa	B7-H1	0.0551049	0.0823782	0.504669	141	0.975674
logEa	B7-H2	-0.0544616	0.0777787	0.484982	141	0.975674
logEa	CD244	0.0593534	0.0850236	0.486309	141	0.975674
logEa	CD83	-0.0546839	0.0800487	0.495677	141	0.975674
logEa	CLM6	0.0384658	0.0805395	0.633694	141	0.975674
logEa	CRTAM	0.131729	0.0889178	0.140779	141	0.975674
logEa	DAF	-0.0463915	0.0890924	0.603408	141	0.975674
logEa	DcR3	0.0907547	0.105941	0.393131	141	0.975674
logEa	EphB6	-0.070573	0.0833703	0.39875	141	0.975674
logEa	GPNMB	0.0471429	0.0807417	0.560265	141	0.975674
logEa	IL-17B R	-0.0902612	0.0820682	0.273335	141	0.975674
logEa	IL-7 Ra	-0.133083	0.0884567	0.134756	141	0.975674
logEa	ILT-2	0.0790849	0.0881825	0.371382	141	0.975674
logEa	ILT-4	0.0071463	0.084514	0.932737	141	0.995036
logEa	LAG-3	0.0349368	0.0828763	0.674011	141	0.975674
logEa	LIMP II	-0.062386	0.0898798	0.488792	141	0.975674
logEa	NKp46	0.0649063	0.0853377	0.448214	141	0.975674
logEa	Notch-3	0.174163	0.0821946	0.0359022	141	0.8078
logEa	Nr-CAM	0.233765	0.0841137	0.00621614	141	0.559452
logEa	OX2G	-0.0584402	0.0788338	0.459774	141	0.975674
logEa	RELT	-0.0454082	0.0841806	0.590477	141	0.975674
logEa	ROBO2	0.12755	0.0840399	0.131387	141	0.975674
logEa	sICAM-5	-0.0239725	0.0831175	0.773464	141	0.993362
logEa	SREC-I	-0.101289	0.0810863	0.213739	141	0.975674
logEa	SREC-II	-0.00539551	0.081202	0.94712	141	0.995036
logEa	TIMD3	-0.0101121	0.0889837	0.90969	141	0.995036
logEa	PCSK9	-0.0126065	0.0907237	0.88969	141	0.995036
logEa	JNK2	0.0671375	0.0826384	0.417957	141	0.975674
logEa	Coagulation Factor IXab	-0.0983603	0.0752518	0.193374	141	0.975674
logEa	HVEM	-0.131282	0.132452	0.323353	141	0.975674
logEa	IL-1Ra	-0.0744725	0.0918186	0.418725	141	0.975674
logEa	Keratin 18	0.00441177	0.0857286	0.959032	141	0.995036
logEa	MIF	-0.105714	0.090419	0.244371	141	0.975674
logEa	OMD	-0.0334605	0.0860612	0.698028	141	0.975674
logEa	BAFF Receptor	-0.0133687	0.0804709	0.868298	141	0.995036
logEa	Fas, soluble	0.0586384	0.0815988	0.4736	141	0.975674
logEa	sLeptin R	0.086179	0.0875721	0.326805	141	0.975674
logEa	DR6	-0.0267027	0.0868855	0.759058	141	0.992568
logEa	RANK	-0.020304	0.0764952	0.791078	141	0.993362
logEa	SHPS1	0.0565467	0.0841826	0.502896	141	0.975674
logEa	ALCAM	0.00664702	0.0869617	0.939184	141	0.995036
logEa	ASGR1	0.0532297	0.0826325	0.520539	141	0.975674
logEa	COLEC12	0.291399	0.078471	0.000296615	141	0.080086
logEa	sICAM-2	-0.000930477	0.0799197	0.990728	141	0.995502
logEa	SLAF7	0.000847775	0.0824882	0.991815	141	0.995502
logEa	Stress-induced-phosphoprotein 1	-0.0643118	0.0942975	0.496384	141	0.975674
logEa	Testican-1	0.0743624	0.0825506	0.36927	141	0.975674
logEa	Cathepsin D	0.00813686	0.0763055	0.915234	141	0.995036
logEa	TRAIL R2	-0.122179	0.07723	0.115951	141	0.975674
logEa	NRP1	0.214206	0.0854734	0.0133766	141	0.651467
logEa	Epo	0.0852669	0.0803929	0.290725	141	0.975674
logEa	IFN-g R1	-0.0718671	0.0771385	0.35315	141	0.975674
logEa	LIF sR	0.0847026	0.0847246	0.319199	141	0.975674
logEa	S100A12	0.0319014	0.0784133	0.684763	141	0.975674
logEa	PSME1	-0.024013	0.0973395	0.805515	141	0.993362
logEa	TNF-a	-0.0399699	0.0752219	0.596029	141	0.975674
logEa	BMP-6	0.0394424	0.0893832	0.659711	141	0.975674
logEa	HGH	-0.0183379	0.0789899	0.816764	141	0.993362
logEa	IGFBP-2	0.0210943	0.090352	0.815747	141	0.993362
logEa	ROR1	-0.0673331	0.0925168	0.467982	141	0.975674
logEa	MMP-10	0.0816478	0.0815988	0.318785	141	0.975674
logEa	FBLN3	0.0930228	0.0976163	0.342297	141	0.975674
logEa	Leptin	-0.0768364	0.0958263	0.42404	141	0.975674
logEa	IL-17	0.00460649	0.0860723	0.957396	141	0.995036
logEa	FAM3B	0.123082	0.0841823	0.146006	141	0.975674
logEa	INGR2	-0.0356791	0.0821453	0.664724	141	0.975674
logEa	TFF1	0.0315721	0.0826673	0.703114	141	0.975674
logEa	Trefoil factor 2	-0.0595117	0.0970696	0.540838	141	0.975674
logEa	LEG9	0.0857516	0.0786652	0.27759	141	0.975674
logEa	PLXB2	0.0944477	0.0888238	0.28951	141	0.975674
logEe	NSE	-0.110125	0.0860967	0.202983	144	0.680112
logEe	IL-10 Ra	-0.0178918	0.0701325	0.79901	144	0.942064
logEe	c-Jun	0.0487425	0.0698118	0.486211	144	0.841519
logEe	PDGFRA	0.0497149	0.0780538	0.52521	144	0.86745
logEe	REG4	0.0390448	0.0822681	0.635809	144	0.922687
logEe	YKL-40	0.0558357	0.0736965	0.449937	144	0.818137
logEe	CD38	0.0527486	0.0767299	0.492932	144	0.847717
logEe	CD59	-0.0114585	0.0764961	0.881144	144	0.970668
logEe	FABPL	0.1625	0.0722986	0.0261638	144	0.261638
logEe	PSP	-0.0742222	0.0799183	0.354629	144	0.787768
logEe	VEGF-D	0.0546999	0.0739589	0.460782	144	0.82044
logEe	Osteopontin	-0.0566197	0.0707932	0.425187	144	0.802681
logEe	FLRT2	0.0148141	0.0801126	0.853562	144	0.961594
logEe	DSC2	0.0707347	0.0838169	0.400154	144	0.787768
logEe	GI24	-0.230168	0.0661436	0.000669275	144	0.0451761
logEe	AMGO2	0.0469686	0.0753953	0.534321	144	0.869077
logEe	C1QR1	0.0943035	0.0738675	0.203837	144	0.680112
logEe	Myostatin	-0.0190201	0.0739087	0.79729	144	0.942064
logEe	Endostatin	0.0582748	0.0737986	0.43107	144	0.802681
logEe	TIMP-1	0.0604539	0.0719931	0.402498	144	0.787768
logEe	TGF-b1	-0.0317982	0.082517	0.70056	144	0.922687
logEe	CXCL16, soluble	-0.06119	0.0742676	0.41139	144	0.787768
logEe	Cadherin E	0.0391845	0.075549	0.604814	144	0.902737
logEe	GFRa-2	-0.0333645	0.0790029	0.673439	144	0.922687
logEe	OPG	0.0897635	0.0695235	0.198789	144	0.680112
logEe	PRL	-0.0533861	0.0732315	0.467216	144	0.82044
logEe	VEGF	-0.0290975	0.0727372	0.68974	144	0.922687
logEe	4-1BB	0.0276232	0.0680021	0.685208	144	0.922687
logEe	CD30	0.0439108	0.0697653	0.530108	144	0.86745
logEe	Cystatin C	0.107568	0.0802519	0.182293	144	0.680112
logEe	Dtk	0.0667549	0.071879	0.354637	144	0.787768
logEe	Ephrin-A4	0.109168	0.0739618	0.142187	144	0.658801
logEe	gp130, soluble	0.0460362	0.0730871	0.529799	144	0.86745
logEe	HO-2	0.0101241	0.0830034	0.903096	144	0.970668
logEe	IL-10 Rb	0.176021	0.0668492	0.00941157	144	0.169408
logEe	IL-12 Rb1	-0.0257245	0.0656187	0.695632	144	0.922687
logEe	Layilin	0.0491532	0.0950295	0.605804	144	0.902737
logEe	Lymphotoxin b R	0.162227	0.0802945	0.0452495	144	0.339371
logEe	P-Cadherin	0.0273825	0.0744335	0.713519	144	0.922687
logEe	suPAR	-0.0550687	0.0771265	0.476413	144	0.82988
logEe	TNF sR-I	0.0626411	0.0825401	0.449178	144	0.818137
logEe	Bone proteoglycan II	0.0234449	0.0741965	0.752485	144	0.935691
logEe	PECAM-1	-0.116796	0.0814504	0.153814	144	0.658801
logEe	Persephin	0.131879	0.071925	0.0688424	144	0.453352
logEe	TACI	0.152495	0.0658944	0.0221101	144	0.238789
logEe	NovH	0.0405906	0.0698657	0.562188	144	0.882504
logEe	Siglec-7	0.0728851	0.0716664	0.310905	144	0.767381
logEe	IGFBP-1	-0.132381	0.0771012	0.0881953	144	0.517668
logEe	IL-10	-0.0818733	0.0640805	0.203482	144	0.680112
logEe	IL-16	0.0186847	0.083196	0.822628	144	0.952291
logEe	MMP-3	0.00969337	0.0851718	0.909552	144	0.970668
logEe	MMP-7	0.128019	0.080461	0.113849	144	0.582081
logEe	ACE2	0.019348	0.0681576	0.776928	144	0.942064
logEe	ART	0.0957693	0.0723472	0.187745	144	0.680112
logEe	BCAM	0.125482	0.0717385	0.0824553	144	0.510809
logEe	Cadherin-5	0.0739479	0.0727742	0.311321	144	0.767381
logEe	Fractalkine/CX3CL-1	0.0651544	0.0711772	0.361565	144	0.787768
logEe	HAI-1	0.160568	0.0691298	0.021636	144	0.238789
logEe	Lipocalin 2	-0.0463332	0.0696108	0.50676	144	0.865982
logEe	SPINT2	-0.19459	0.0687713	0.00534744	144	0.111062
logEe	CD22	-0.0072945	0.067114	0.913605	144	0.971155
logEe	HCC-1	0.0412526	0.0772213	0.594042	144	0.902737
logEe	MPIF-1	0.0124897	0.0716522	0.861873	144	0.961594
logEe	sRANKL	0.0788182	0.0664322	0.237456	144	0.717426
logEe	GX	-0.105567	0.0684652	0.125353	144	0.615371
logEe	IGFBP-4	0.131084	0.0776776	0.0937254	144	0.527134
logEe	VCAM-1	0.145046	0.0715918	0.0446629	144	0.339371
logEe	ALK-1	-0.026607	0.0746149	0.721935	144	0.922687
logEe	AREG	0.072144	0.0760657	0.344538	144	0.787768
logEe	CTGF	-0.0683184	0.0938703	0.467954	144	0.82044
logEe	EDAR	-0.190428	0.0694315	0.00689108	144	0.132899
logEe	ESAM	-0.0848103	0.0771383	0.273456	144	0.753502
logEe	Galectin-4	0.202687	0.0701726	0.00448793	144	0.100978
logEe	IL-1 sRI	0.0895353	0.0704666	0.205976	144	0.680112
logEe	IL-17 sR	0.0142149	0.0732697	0.846451	144	0.961594
logEe	JAM-B	0.026557	0.0761773	0.727897	144	0.922687
logEe	PD-L2	0.0614951	0.0743528	0.409604	144	0.787768
logEe	PTP-1B	0.0119787	0.0768916	0.876425	144	0.970668
logEe	TGF-b R III	-0.0285389	0.0748022	0.703393	144	0.922687
logEe	Ck-b-8-1	0.0272283	0.0741416	0.713989	144	0.922687
logEe	DC-SIGN	-0.0781677	0.0733749	0.288565	144	0.757265
logEe	IL-19	0.0640663	0.0701762	0.362846	144	0.787768
logEe	MIP-1a	0.0103567	0.082943	0.90081	144	0.970668
logEe	resistin	-0.0425454	0.0714314	0.552396	144	0.877336
logEe	IL-4 sR	-0.107302	0.0675172	0.11426	144	0.582081
logEe	BAFF	0.117897	0.0675769	0.0832429	144	0.510809
logEe	Cathepsin B	0.0355037	0.0786005	0.652186	144	0.922687
logEe	Galectin-3	-0.0780396	0.0790798	0.325421	144	0.777554
logEe	IL-18 BPa	0.105557	0.0785067	0.180942	144	0.680112
logEe	PlGF	0.139611	0.0664524	0.0374404	144	0.306331
logEe	TIG2	0.030617	0.0792788	0.699939	144	0.922687
logEe	ULBP-2	0.00571868	0.0741124	0.938605	144	0.980374
logEe	sCD4	-0.13687	0.109112	0.211788	144	0.688948
logEe	IL-2 sRa	0.0570031	0.0667979	0.394913	144	0.787768
logEe	TNF sR-II	0.0602622	0.0798127	0.45149	144	0.818137
logEe	Cathepsin S	0.0632201	0.0694811	0.364445	144	0.787768
logEe	ASAH2	0.022992	0.0736859	0.755484	144	0.935691
logEe	Nidogen	-0.102948	0.0729954	0.160657	144	0.658801
logEe	PIGR	0.116215	0.0692764	0.095665	144	0.527134
logEe	ANGL3	-0.0612065	0.0675155	0.3662	144	0.787768
logEe	CD23	-0.0723594	0.068549	0.292975	144	0.757265
logEe	CD48	0.04448	0.0721355	0.538488	144	0.869763
logEe	CYTF	-0.0253175	0.0736395	0.73151	144	0.922933
logEe	Cystatin M	0.0327226	0.0726771	0.65323	144	0.922687
logEe	IGFBP-7	0.147442	0.0722871	0.0432638	144	0.339371
logEe	MATN2	0.0766324	0.0776065	0.325126	144	0.777554
logEe	PGRP-S	-0.0627636	0.0704375	0.37443	144	0.787768
logEe	RGMB	-0.0642698	0.0770766	0.40579	144	0.787768
logEe	TSP2	0.217624	0.071445	0.00277174	144	0.0935464
logEe	ABL1	-0.0769568	0.065609	0.242803	144	0.720405
logEe	Aminoacylase-1	0.146948	0.0687758	0.0343674	144	0.299329
logEe	CRDL1	0.000431645	0.0947183	0.99637	144	0.996677
logEe	Dkk-4	-0.059115	0.07699	0.443883	144	0.818137
logEe	LYNB	-0.281561	0.0699444	9.27275e-05	144	0.0250364
logEe	Carbonic anhydrase XIII	-0.202809	0.0692251	0.00396286	144	0.0976025
logEe	FSTL3	0.211795	0.0855597	0.0145015	144	0.195771
logEe	IL-15 Ra	-0.0201395	0.0727802	0.782405	144	0.942064
logEe	IL-18 Ra	0.133063	0.0689334	0.0555907	144	0.375237
logEe	IL-8	-0.00935951	0.0677798	0.89037	144	0.970668
logEe	LYN	-0.251373	0.0706573	0.000511276	144	0.0451761
logEe	PDGF Rb	0.0446659	0.0729212	0.541186	144	0.869763
logEe	sE-Selectin	0.0909874	0.0707825	0.200757	144	0.680112
logEe	GCP-2	0.166379	0.0693758	0.0177924	144	0.208867
logEe	MIP-5	-0.000515076	0.0780326	0.994743	144	0.996677
logEe	Arylsulfatase A	-0.13041	0.0759009	0.0879779	144	0.517668
logEe	BASI	-0.102328	0.0825814	0.217377	144	0.698713
logEe	Cadherin-6	-0.00564986	0.0750687	0.940113	144	0.980374
logEe	CLC7A	-0.175505	0.0701254	0.0134738	144	0.19147
logEe	MASP3	0.0442373	0.0753475	0.558075	144	0.881171
logEe	DKK3	-0.125644	0.0842161	0.137968	144	0.653532
logEe	EphB4	0.0418324	0.0757673	0.581748	144	0.892547
logEe	OLR1	-0.0672738	0.0697237	0.336277	144	0.787768
logEe	SLAF5	-0.229759	0.0676113	0.0008835	144	0.047709
logEe	Calcineurin B a	0.0483456	0.0760124	0.5258	144	0.86745
logEe	IGF-II receptor	-0.0249226	0.0713207	0.727281	144	0.922687
logEe	Macrophage scavenger receptor	-0.015265	0.0688688	0.824907	144	0.952291
logEe	TNR4	0.145828	0.0733342	0.0487018	144	0.355391
logEe	CSF-1	-0.000664284	0.0697977	0.99242	144	0.996677
logEe	ANGL4	0.0413018	0.0731385	0.573177	144	0.889838
logEe	Cadherin-2	0.0315054	0.0748543	0.674481	144	0.922687
logEe	Endocan	0.00256518	0.070365	0.970971	144	0.989291
logEe	HSP 40	-0.0896985	0.0827761	0.280392	144	0.75706
logEe	Peroxiredoxin-1	0.0210616	0.0794003	0.791201	144	0.942064
logEe	SE6L2	-0.0756108	0.0671798	0.262304	144	0.745495
logEe	Mesothelin	-0.0903905	0.0712306	0.206553	144	0.680112
logEe	discoidin domain receptor 1	-0.0817437	0.074355	0.273493	144	0.753502
logEe	HSP 70	0.160649	0.0728684	0.0291118	144	0.271041
logEe	sRAGE	-0.00726267	0.0721238	0.919935	144	0.974049
logEe	Neurotrophin-3	-0.0570482	0.0683046	0.405027	144	0.787768
logEe	P-Selectin	-0.255793	0.0715665	0.000482536	144	0.0451761
logEe	Tenascin	0.0772753	0.0762566	0.312637	144	0.767381
logEe	uPA	0.0344121	0.076598	0.653942	144	0.922687
logEe	IGF-I sR	0.0647537	0.0740109	0.383115	144	0.787768
logEe	IL-1 R4	0.0356521	0.0795976	0.654914	144	0.922687
logEe	NSF1C	-0.212318	0.0706529	0.00314701	144	0.0944103
logEe	prostatic binding protein	-0.113006	0.0789306	0.154454	144	0.658801
logEe	Spondin-1	0.0343842	0.0780139	0.660078	144	0.922687
logEe	BOC	0.0726125	0.0731599	0.322657	144	0.777554
logEe	CLC1B	-0.198451	0.0677637	0.0039764	144	0.0976025
logEe	sICAM-1	0.108212	0.0721784	0.136066	144	0.653532
logEe	MIC-1	0.0460138	0.0896334	0.608512	144	0.902737
logEe	SP-D	-0.0575996	0.0692906	0.407233	144	0.787768
logEe	ENPP7	-0.00968776	0.0723857	0.893725	144	0.970668
logEe	Sialoadhesin	0.0159636	0.0703699	0.820869	144	0.952291
logEe	SPARCL1	-0.000303801	0.0728096	0.996677	144	0.996677
logEe	IL-3 Ra	-0.0614648	0.0721395	0.395654	144	0.787768
logEe	IL-5 Ra	-0.0444136	0.0734906	0.546593	144	0.873255
logEe	CDON	-0.0613446	0.0772448	0.428447	144	0.802681
logEe	IL-6	-0.130307	0.0662511	0.0511764	144	0.363622
logEe	TFF3	-0.0484934	0.0878457	0.581808	144	0.892547
logEe	TRAIL R1	-0.0976158	0.0676547	0.151296	144	0.658801
logEe	Epithelial cell kinase	0.0329177	0.0838227	0.695133	144	0.922687
logEe	G-CSF	0.172397	0.070391	0.0155554	144	0.19781
logEe	VEGF121	-0.0297792	0.0738818	0.687515	144	0.922687
logEe	Angiogenin	0.140972	0.0723978	0.0535146	144	0.370486
logEe	Coagulation Factor IX	0.112497	0.0707072	0.113859	144	0.582081
logEe	MCP-3	-0.0905943	0.0761232	0.236021	144	0.717426
logEe	Endoglin	0.0901533	0.0701759	0.201027	144	0.680112
logEe	Galectin-8	0.0113708	0.0801562	0.887396	144	0.970668
logEe	GIB	-0.0614107	0.0739777	0.407882	144	0.787768
logEe	HCC-4	0.0188777	0.0727296	0.795584	144	0.942064
logEe	MMP-1	-0.0535177	0.0725795	0.462134	144	0.82044
logEe	MMP-13	0.026066	0.0693444	0.707567	144	0.922687
logEe	Stanniocalcin-1	0.108055	0.0741954	0.147532	144	0.658801
logEe	EPI	0.0991094	0.0838044	0.238961	144	0.717426
logEe	ARMEL	-0.0897347	0.0738205	0.226191	144	0.717426
logEe	Carbonic anhydrase I	0.0204706	0.0757302	0.78732	144	0.942064
logEe	carbonic anhydrase II	-0.0856135	0.075334	0.257709	144	0.740228
logEe	DBNL	-0.170556	0.0663824	0.0112371	144	0.178472
logEe	Elafin	0.139806	0.0778264	0.0745895	144	0.479504
logEe	FABPE	0.0595982	0.0694275	0.392125	144	0.787768
logEe	GP1BA	-0.167353	0.0668094	0.0133936	144	0.19147
logEe	GRN	0.00709625	0.0768009	0.926514	144	0.977183
logEe	hnRNP K	-0.0994405	0.0737557	0.179758	144	0.680112
logEe	Myokinase, human	-0.0671768	0.075616	0.375853	144	0.787768
logEe	PARK7	-0.103246	0.0656111	0.117836	144	0.589182
logEe	Peroxiredoxin-5	-0.0196621	0.0662163	0.766955	144	0.937003
logEe	sCD163	0.104159	0.078862	0.18873	144	0.680112
logEe	SIRT2	0.04403	0.0683072	0.520249	144	0.86745
logEe	Trypsin 2	0.00316348	0.0738238	0.965881	144	0.989291
logEe	B7-H1	-0.00308217	0.0727001	0.966244	144	0.989291
logEe	B7-H2	-0.0914423	0.0678977	0.180232	144	0.680112
logEe	CD244	-0.0599462	0.0753087	0.427376	144	0.802681
logEe	CD83	0.05943	0.0698544	0.39635	144	0.787768
logEe	CLM6	0.0185863	0.0715076	0.795307	144	0.942064
logEe	CRTAM	0.164648	0.0781221	0.0368509	144	0.306331
logEe	DAF	-0.0403491	0.0780947	0.606203	144	0.902737
logEe	DcR3	-0.149207	0.09297	0.110772	144	0.582081
logEe	EphB6	-0.0107823	0.0720848	0.881312	144	0.970668
logEe	GPNMB	0.0783666	0.0712784	0.273462	144	0.753502
logEe	IL-17B R	-0.00418422	0.0713922	0.953347	144	0.989291
logEe	IL-7 Ra	-0.2344	0.076108	0.00249354	144	0.0935464
logEe	ILT-2	0.0819401	0.0774531	0.291909	144	0.757265
logEe	ILT-4	-0.0314624	0.0744178	0.673104	144	0.922687
logEe	LAG-3	0.0749635	0.0724076	0.302315	144	0.76285
logEe	LIMP II	-0.0665064	0.0794855	0.404181	144	0.787768
logEe	NKp46	0.113103	0.0779266	0.148904	144	0.658801
logEe	Notch-3	-0.00234006	0.073929	0.974794	144	0.989453
logEe	Nr-CAM	0.127245	0.0746388	0.0904487	144	0.519599
logEe	OX2G	-0.0664728	0.0691418	0.338009	144	0.787768
logEe	RELT	0.0550179	0.0743438	0.460511	144	0.82044
logEe	ROBO2	0.222534	0.0721662	0.00246397	144	0.0935464
logEe	sICAM-5	0.0779912	0.0727919	0.285821	144	0.757265
logEe	SREC-I	-0.0911324	0.0714219	0.204078	144	0.680112
logEe	SREC-II	-0.0275695	0.0717446	0.701359	144	0.922687
logEe	TIMD3	0.0235979	0.0778332	0.762198	144	0.937003
logEe	PCSK9	0.0880105	0.0760959	0.249416	144	0.731983
logEe	JNK2	0.0245232	0.0733068	0.738482	144	0.924357
logEe	Coagulation Factor IXab	0.0144813	0.0664856	0.827894	144	0.952291
logEe	HVEM	-0.0253637	0.115467	0.826454	144	0.952291
logEe	IL-1Ra	-0.0239098	0.0794184	0.763814	144	0.937003
logEe	Keratin 18	0.00567901	0.0758619	0.940433	144	0.980374
logEe	MIF	0.0172267	0.0795374	0.828846	144	0.952291
logEe	OMD	-0.078325	0.0747969	0.296826	144	0.757265
logEe	BAFF Receptor	-0.0445139	0.0705431	0.529058	144	0.86745
logEe	Fas, soluble	-0.0240865	0.0722894	0.739486	144	0.924357
logEe	sLeptin R	-0.0845657	0.077414	0.276541	144	0.754203
logEe	DR6	-0.0400966	0.0766256	0.601607	144	0.902737
logEe	RANK	-0.0138052	0.0673544	0.837899	144	0.958613
logEe	SHPS1	-0.0296564	0.0724545	0.682937	144	0.922687
logEe	ALCAM	0.0495066	0.0767861	0.520155	144	0.86745
logEe	ASGR1	0.0262194	0.0727543	0.719104	144	0.922687
logEe	COLEC12	0.0410488	0.0727426	0.573451	144	0.889838
logEe	sICAM-2	0.0990403	0.0702891	0.16104	144	0.658801
logEe	SLAF7	0.0125938	0.0714901	0.860422	144	0.961594
logEe	Stress-induced-phosphoprotein 1	-0.0290721	0.0795309	0.715256	144	0.922687
logEe	Testican-1	0.0296643	0.0707705	0.67574	144	0.922687
logEe	Cathepsin D	0.143532	0.0664993	0.0326021	144	0.293419
logEe	TRAIL R2	-0.0976687	0.0685513	0.156454	144	0.658801
logEe	NRP1	0.079721	0.0762045	0.297297	144	0.757265
logEe	Epo	0.178971	0.0694085	0.0109549	144	0.178472
logEe	IFN-g R1	-0.0786769	0.0684453	0.252316	144	0.73253
logEe	LIF sR	0.176519	0.07247	0.0161179	144	0.19781
logEe	S100A12	-0.0597826	0.0691338	0.388662	144	0.787768
logEe	PSME1	-0.0336631	0.0843316	0.690373	144	0.922687
logEe	TNF-a	-0.0030121	0.0666193	0.964001	144	0.989291
logEe	BMP-6	-0.029861	0.0780634	0.702654	144	0.922687
logEe	HGH	-0.0923887	0.0690538	0.18309	144	0.680112
logEe	IGFBP-2	-0.065832	0.0787447	0.404569	144	0.787768
logEe	ROR1	-0.0327974	0.0810157	0.686222	144	0.922687
logEe	MMP-10	0.0682003	0.0737528	0.356706	144	0.787768
logEe	FBLN3	0.102868	0.0866916	0.237396	144	0.717426
logEe	Leptin	0.190293	0.0833701	0.023966	144	0.248878
logEe	IL-17	-0.0136498	0.0759971	0.857719	144	0.961594
logEe	FAM3B	0.0131446	0.0747954	0.860751	144	0.961594
logEe	INGR2	0.00269566	0.0726126	0.970439	144	0.989291
logEe	TFF1	0.00941345	0.0723572	0.896677	144	0.970668
logEe	Trefoil factor 2	-0.00986745	0.0858222	0.908629	144	0.970668
logEe	LEG9	0.151443	0.0686339	0.0289758	144	0.271041
logEe	PLXB2	0.0923673	0.0781337	0.239142	144	0.717426
logLAVi	NSE	0.0238631	0.10254	0.816347	133	0.999212
logLAVi	IL-10 Ra	0.0400236	0.0810265	0.622177	133	0.999212
logLAVi	c-Jun	0.0880942	0.082327	0.286594	133	0.999212
logLAVi	PDGFRA	-0.000141302	0.101411	0.99889	133	0.999212
logLAVi	REG4	-0.0220906	0.101982	0.828853	133	0.999212
logLAVi	YKL-40	-0.0532771	0.0879728	0.545839	133	0.999212
logLAVi	CD38	0.134749	0.0891397	0.133066	133	0.999212
logLAVi	CD59	-0.0582889	0.095876	0.544282	133	0.999212
logLAVi	FABPL	0.124338	0.0853322	0.147517	133	0.999212
logLAVi	PSP	0.0257671	0.0968474	0.790619	133	0.999212
logLAVi	VEGF-D	0.0338247	0.0863657	0.695966	133	0.999212
logLAVi	Osteopontin	0.00493992	0.0827639	0.952497	133	0.999212
logLAVi	FLRT2	0.11809	0.0961839	0.221777	133	0.999212
logLAVi	DSC2	0.0777584	0.107236	0.469696	133	0.999212
logLAVi	GI24	-0.158543	0.0853628	0.0655518	133	0.869717
logLAVi	AMGO2	-0.0414353	0.0934784	0.65832	133	0.999212
logLAVi	C1QR1	0.0622857	0.0907143	0.493558	133	0.999212
logLAVi	Myostatin	-0.00795413	0.0890305	0.928949	133	0.999212
logLAVi	Endostatin	0.0702897	0.0895138	0.433753	133	0.999212
logLAVi	TIMP-1	-0.040856	0.0874645	0.641206	133	0.999212
logLAVi	TGF-b1	-0.13907	0.179916	0.440952	133	0.999212
logLAVi	CXCL16, soluble	-0.0171507	0.090809	0.850495	133	0.999212
logLAVi	Cadherin E	-0.0336927	0.0884796	0.703981	133	0.999212
logLAVi	GFRa-2	-0.0163109	0.0985255	0.86877	133	0.999212
logLAVi	OPG	0.174441	0.0805719	0.032225	133	0.869717
logLAVi	PRL	0.0501652	0.0856333	0.559024	133	0.999212
logLAVi	VEGF	0.0525324	0.0893392	0.557553	133	0.999212
logLAVi	4-1BB	-0.0127357	0.0779817	0.870525	133	0.999212
logLAVi	CD30	-0.0225956	0.0808286	0.780271	133	0.999212
logLAVi	Cystatin C	-0.106812	0.0992039	0.283626	133	0.999212
logLAVi	Dtk	0.106643	0.0990249	0.28352	133	0.999212
logLAVi	Ephrin-A4	0.00691872	0.0892302	0.938316	133	0.999212
logLAVi	gp130, soluble	0.0568726	0.0894074	0.525835	133	0.999212
logLAVi	HO-2	-0.22527	0.106207	0.0358319	133	0.869717
logLAVi	IL-10 Rb	0.054946	0.0789949	0.487953	133	0.999212
logLAVi	IL-12 Rb1	-0.0425112	0.0756288	0.575021	133	0.999212
logLAVi	Layilin	-0.022203	0.113874	0.845717	133	0.999212
logLAVi	Lymphotoxin b R	0.085561	0.0961148	0.375018	133	0.999212
logLAVi	P-Cadherin	0.0134739	0.0886215	0.879394	133	0.999212
logLAVi	suPAR	-0.183103	0.0913418	0.0471002	133	0.869717
logLAVi	TNF sR-I	-0.0702642	0.0987884	0.478208	133	0.999212
logLAVi	Bone proteoglycan II	0.12972	0.0889908	0.14736	133	0.999212
logLAVi	PECAM-1	-0.227396	0.0942293	0.0172176	133	0.869717
logLAVi	Persephin	-0.0693628	0.0847567	0.414652	133	0.999212
logLAVi	TACI	-0.0332074	0.0839999	0.693255	133	0.999212
logLAVi	NovH	0.0994033	0.0838871	0.238209	133	0.999212
logLAVi	Siglec-7	-0.0259333	0.0839372	0.75785	133	0.999212
logLAVi	IGFBP-1	-0.0881936	0.0918723	0.338872	133	0.999212
logLAVi	IL-10	-0.0407448	0.0741971	0.583857	133	0.999212
logLAVi	IL-16	-0.0189097	0.0971264	0.84594	133	0.999212
logLAVi	MMP-3	-0.104515	0.116074	0.369579	133	0.999212
logLAVi	MMP-7	0.127214	0.0961343	0.188078	133	0.999212
logLAVi	ACE2	-0.129515	0.0843037	0.126917	133	0.999212
logLAVi	ART	0.178146	0.0854649	0.0390926	133	0.869717
logLAVi	BCAM	0.05711	0.0838479	0.49702	133	0.999212
logLAVi	Cadherin-5	-0.05566	0.0862616	0.519913	133	0.999212
logLAVi	Fractalkine/CX3CL-1	0.0775474	0.0844973	0.360462	133	0.999212
logLAVi	HAI-1	-0.0320359	0.0834626	0.701732	133	0.999212
logLAVi	Lipocalin 2	-0.114667	0.0823237	0.166052	133	0.999212
logLAVi	SPINT2	-0.101517	0.0825526	0.221039	133	0.999212
logLAVi	CD22	0.0606752	0.081747	0.459296	133	0.999212
logLAVi	HCC-1	0.00865993	0.0891147	0.922736	133	0.999212
logLAVi	MPIF-1	-0.0738238	0.0870018	0.397713	133	0.999212
logLAVi	sRANKL	0.0319994	0.0766677	0.677096	133	0.999212
logLAVi	GX	0.00922533	0.0813989	0.909941	133	0.999212
logLAVi	IGFBP-4	-0.0449055	0.0942711	0.634635	133	0.999212
logLAVi	VCAM-1	0.0906404	0.0868871	0.298808	133	0.999212
logLAVi	ALK-1	0.0107873	0.0871491	0.901682	133	0.999212
logLAVi	AREG	-0.0439659	0.0994604	0.659197	133	0.999212
logLAVi	CTGF	-0.133415	0.109428	0.224993	133	0.999212
logLAVi	EDAR	-0.082536	0.0863961	0.341202	133	0.999212
logLAVi	ESAM	-0.188945	0.0970092	0.0536225	133	0.869717
logLAVi	Galectin-4	0.0219407	0.0854348	0.797733	133	0.999212
logLAVi	IL-1 sRI	0.182757	0.0821095	0.0277661	133	0.869717
logLAVi	IL-17 sR	-0.0342346	0.0887932	0.700462	133	0.999212
logLAVi	JAM-B	-0.14172	0.101256	0.164027	133	0.999212
logLAVi	PD-L2	0.00716398	0.0923729	0.938302	133	0.999212
logLAVi	PTP-1B	-0.0643736	0.0960711	0.504016	133	0.999212
logLAVi	TGF-b R III	-0.0482138	0.0946146	0.611216	133	0.999212
logLAVi	Ck-b-8-1	-0.0327795	0.0892238	0.713934	133	0.999212
logLAVi	DC-SIGN	0.0487208	0.0881848	0.581572	133	0.999212
logLAVi	IL-19	0.175773	0.0851725	0.0410487	133	0.869717
logLAVi	MIP-1a	-0.0668771	0.0973823	0.493475	133	0.999212
logLAVi	resistin	-0.173673	0.0855981	0.0445234	133	0.869717
logLAVi	IL-4 sR	-0.0360306	0.0827295	0.663911	133	0.999212
logLAVi	BAFF	0.0687008	0.0787843	0.384822	133	0.999212
logLAVi	Cathepsin B	-0.00993894	0.093681	0.915673	133	0.999212
logLAVi	Galectin-3	-0.0661966	0.0975406	0.498571	133	0.999212
logLAVi	IL-18 BPa	0.0918351	0.0943989	0.332453	133	0.999212
logLAVi	PlGF	0.0373836	0.0774002	0.629921	133	0.999212
logLAVi	TIG2	-0.0504704	0.0963923	0.60146	133	0.999212
logLAVi	ULBP-2	-0.0288533	0.0859954	0.737777	133	0.999212
logLAVi	sCD4	-0.235742	0.124592	0.0607181	133	0.869717
logLAVi	IL-2 sRa	-0.0383556	0.0762095	0.615617	133	0.999212
logLAVi	TNF sR-II	-0.0583829	0.0961613	0.544828	133	0.999212
logLAVi	Cathepsin S	-0.0929748	0.0818452	0.25807	133	0.999212
logLAVi	ASAH2	-0.0136752	0.0901848	0.879712	133	0.999212
logLAVi	Nidogen	-0.0846802	0.0878006	0.336619	133	0.999212
logLAVi	PIGR	0.107416	0.0830212	0.198034	133	0.999212
logLAVi	ANGL3	-0.0829904	0.113154	0.464627	133	0.999212
logLAVi	CD23	-0.0635641	0.0802021	0.429496	133	0.999212
logLAVi	CD48	-0.0101813	0.0846923	0.9045	133	0.999212
logLAVi	CYTF	-0.120052	0.0862379	0.166287	133	0.999212
logLAVi	Cystatin M	-0.0238123	0.0874569	0.785846	133	0.999212
logLAVi	IGFBP-7	0.0280531	0.08882	0.752633	133	0.999212
logLAVi	MATN2	0.00122564	0.0947953	0.989704	133	0.999212
logLAVi	PGRP-S	-0.0660573	0.0828626	0.426805	133	0.999212
[truncated: 703 more rows]

## Sheet: ST03
Supplementary Data 3: LASSO model coefficients to generate the proteomic signatures of cardiac remodeling, derived in the AS Biomarker Study
OlinkID	UniProt	Assay	pc1coef	pc2coef	pc3coef
(Intercept)	NA	NA	-3.12433e-19	-5.67427e-18	6.50331e-18
OID20071	O95183	VAMP5	0	0	0
OID20072	Q6UWL2	SUSD1	0	0	0
OID20074	P01375	TNF	0	0	0
OID20075	P35218	CA5A	0	0	0
OID20076	P51161	FABP6	0	0	0.00830591
OID20077	Q15831	STK11	0	0	0
OID20079	P62736	ACTA2	0	0	0
OID20081	O43854	EDIL3	0	0	0
OID20082	Q13105	ZBTB17	0	0	0
OID20084	O95684	CEP43	0	0	0
OID20086	P21964	COMT	0	0	0
OID20087	P09237	MMP7	0	0	0
OID20051	P61978	HNRNPK	0	0	0
OID20089	Q8TE57	ADAMTS16	0	0	0
OID20090	P55259	GP2	0	0	0
OID20092	Q99549	MPHOSPH8	0	0	0
OID20094	Q9H5Y7	SLITRK6	0	0	0
OID20095	O15354	GPR37	0	0	0
OID20098	P40225	THPO	0	0	0
OID20099	Q8NC01	CLEC1A	0	0	0
OID20100	O75354	ENTPD6	0	0	0
OID20101	P05231	IL6	0	0	0
OID20102	P31997	CEACAM8	0	0	0
OID20103	P25815	S100P	0	0	0
OID20104	O75356	ENTPD5	0	0	-0.0309728
OID20105	Q9BYF1	ACE2	0.0967716	0	0
OID20106	P07585	DCN	0	0	0.091817
OID20107	Q04760	GLO1	0	0	0
OID20108	Q9NWQ8	PAG1	0	0	0
OID20109	Q13444	ADAM15	0	0	0
OID20110	P40818	USP8	0	0	0
OID20111	P22004	BMP6	0	0	0
OID20113	P09668	CTSH	0	0	0
OID20114	P46379	BAG6	0	0	0
OID20115	O14793	MSTN	0	0	-0.00346421
OID20116	Q9BWV1	BOC	0	0	0
OID20117	P08319	ADH4	0	0	0
OID20068	P31483	TIA1	0	0	0
OID20069	Q9Y2B0	CNPY2	0	0	0.00171721
OID20208	P02462	COL4A1	0.0245023	0	0
OID20209	A6NI73	LILRA5	0	0	0
OID20210	Q9UEW3	MARCO	0	0	0
OID20211	O95841	ANGPTL1	0	0	0
OID20212	Q9BQR3	PRSS27	0	0	0
OID20213	Q99523	SORT1	0	0	0
OID20214	P35247	SFTPD	0	0	0
OID20215	P20711	DDC	0	0	0
OID20216	P31431	SDC4	0	0	0
OID20217	P09601	HMOX1	0	0	0
OID20219	Q8IW75	SERPINA12	0	0	0
OID20220	P01241	GH1	0	0	0
OID20221	Q9BUD6	SPON2	0	0	0
OID20222	Q92692	NECTIN2	0	0	0
OID20223	Q6WN34	CHRDL2	0	0	0
OID20224	Q01973	ROR1	0	0	0
OID20225	Q8N1Q1	CA13	0	0	0
OID20121	Q9Y4X3	CCL27	0	0	0
OID20122	P00568	AK1	0	0	0
OID20123	P09525	ANXA4	0	0	0
OID20126	Q05315	CLC	0	0	-0.0259463
OID20128	P48357	LEPR	0	0	0
OID20129	P01222	TSHB	0	0	0.00609245
OID20130	P31949	S100A11	0	0	0
OID20131	Q9H7M9	VSIR	0	0	0
OID20132	O14917	PCDH17	0	0	0
OID20133	P16234	PDGFRA	0	0	0
OID20134	Q12864	CDH17	0	0	0
OID20135	Q9Y5X1	SNX9	0	0	0
OID20136	Q16620	NTRK2	0	0	0
OID20137	Q03154	ACY1	0	0	0
OID20139	P21549	AGXT	0	0	0.00124418
OID20142	Q9UHL4	DPP7	0	0	0
OID20143	O60664	PLIN3	0	0	0
OID20144	O94903	PLPBP	0	0	0
OID20145	Q9UMF0	ICAM5	0	0	0.0773716
OID20146	P10644	PRKAR1A	0	0	0
OID20147	P40189	IL6ST	0	0	0
OID20148	Q9H773	DCTPP1	0	0	0
OID20149	Q6GTS8	PM20D1	0	0	0
OID20150	Q53H82	LACTB2	0	0	0
OID20151	Q13158	FADD	0	0	0
OID20152	Q99674	CGREF1	0	0	0
OID20153	P10145	CXCL8	0	0	0
OID20154	P09382	LGALS1	0	0	0
OID20155	Q8WX77	IGFBPL1	0	0	0
OID20156	P41218	MNDA	0	0	0
OID20157	P55285	CDH6	0	0	0
OID20158	Q9UHD0	IL19	0	0	0
OID20159	P16112	ACAN	0	0	0
OID20160	Q9ULL4	PLXNB3	0	0	0
OID20161	Q06418	TYRO3	0	0	0
OID20162	Q13541	EIF4EBP1	0	0	0
OID20163	O75340	PDCD6	0	0	0.0131836
OID20164	P51693	APLP1	0	0	0
OID20165	Q9NY25	CLEC5A	0	0	0
OID20166	P08263	GSTA1	0	0	0
OID20167	Q969P0	IGSF8	0	0	0
OID20168	Q16820	MEP1B	0	0	0
OID20169	P18827	SDC1	0	0	0
OID20170	P19022	CDH2	0	0	0
OID20171	Q8NI22	MCFD2	0	0	0
OID20172	Q96LA6	FCRL1	0	0	0
OID20173	Q14956	GPNMB	0	0	0
OID20174	P09417	QDPR	0	0	0
OID20175	Q9UBU3	GHRL	0	0	0
OID20176	P41236	PPP1R2	0	0	0
OID20177	Q9Y5K6	CD2AP	0	0	0
OID20178	O95544	NADK	0	0	0
OID20179	P27352	CBLIF	0	0	0
OID20180	Q9GZM7	TINAGL1	0	0	0
OID20181	Q8WVQ1	CANT1	0	0	0
OID20182	Q8WTU2	SSC4D	0	0	0
OID20183	P78380	OLR1	0	0	0.068623
OID20185	Q86VZ4	LRP11	0	0	0
OID20186	Q13275	SEMA3F	0	0	0
OID20187	P41159	LEP	-0.164552	0	0
OID20188	P06858	LPL	0	0	0
OID20189	Q8IZP9	ADGRG2	0	0.083549	0
OID20190	Q9Y286	SIGLEC7	0	0	0
OID20191	O95502	NPTXR	0	0	0
OID20193	Q9HBB8	CDHR5	0	0	0
OID20194	P52888	THOP1	0	0	0
OID20195	P35754	GLRX	0	0	0
OID20196	P21583	KITLG	0	0	0
OID20197	Q9UKJ0	PILRB	0	0	0
OID20198	Q15846	CLUL1	0	0	0
OID20199	P23526	AHCY	0	0	0
OID20200	P12104	FABP2	0	0	0
OID20201	P00797	REN	0	0	0
OID20202	Q9UK05	GDF2	0	0	0.00522111
OID20204	Q9BQB4	SOST	0	0	0
OID20205	Q9NQX5	NPDC1	0	0	0
OID20207	P42830	CXCL5	0	0	0
OID20226	Q76M96	CCDC80	0	0	0
OID20228	P07711	CTSL	0	0	0
OID20229	Q92823	NRCAM	0	0	0
OID20230	P04792	HSPB1	0	0	0
OID20231	P07204	THBD	0	0	0
OID20232	Q16773	KYAT1	0	0	0
OID20233	Q92520	FAM3C	0	0	0
OID20234	P19971	TYMP	0	0	0
OID20235	Q8NBP7	PCSK9	0	0	0.019635
OID20236	Q16270	IGFBP7	0	0	0
OID20237	P07911	UMOD	0	0	-0.0318273
OID20238	P55058	PLTP	0	0	0
OID20239	Q13361	MFAP5	0	0	0
OID20240	P01130	LDLR	0	0	0
OID20241	P22748	CA4	0	0	0
OID20242	P54760	EPHB4	0	0	0
OID20243	P33151	CDH5	0	0	0
OID20244	P23141	CES1	0	0	0
OID20245	P15090	FABP4	0	0	0
OID20246	P08833	IGFBP1	0	0	0
OID20248	P13598	ICAM2	0	0	0
OID20249	Q76LX8	ADAMTS13	0	0	0
OID20250	Q01638	IL1RL1	0	0	0
OID20251	Q99988	GDF15	0	0	0
OID20252	P04054	PLA2G1B	0	0.00857802	0
OID20253	Q9UM47	NOTCH3	0	0	0
OID20254	Q14767	LTBP2	0	0	0.0340365
OID20255	Q03167	TGFBR3	0	0	0
OID20257	Q5VY43	PEAR1	0	0	0
OID20258	Q06141	REG3A	0	0	0
OID20259	P55808	XG	0	0	0
OID20260	P48960	ADGRE5	0	0	0
OID20261	P04066	FUCA1	0	0	0
OID20262	Q9NNX6	CD209	0	0	0
OID20263	P02144	MB	0	0	0
OID20264	Q9UBP4	DKK3	0	0	0
OID20265	O14798	TNFRSF10C	0	0	0
OID20266	P48304	REG1B	0	0	0
OID20267	P01589	IL2RA	0	0	0
OID20268	P09619	PDGFRB	0	0	0
OID20269	P08581	MET	0	0	0
OID20270	Q96AP7	ESAM	0	0	0
OID20271	P07451	CA3	0	0	0
OID20272	Q9Y275	TNFSF13B	0	0	0
OID20273	Q13740	ALCAM	0	0	0
OID20275	P08118	MSMB	0	0	0
OID20276	P07858	CTSB	0	0	0
OID20277	P32942	ICAM3	0	0	0
OID20278	Q07507	DPT	0	0	0
OID20279	Q9NQ79	CRTAC1	0	0	0
OID20280	P15085	CPA1	0	0	0
OID20281	Q86U17	SERPINA11	0	0	0
OID20282	Q9H2A7	CXCL16	0	0	0
OID20283	O75326	SEMA7A	0	0	0
OID20284	P17931	LGALS3	0	-0.00351862	0
OID20285	Q9H1U4	MEGF9	0	0	0
OID20287	P17813	ENG	0	0	0
OID20288	Q13822	ENPP2	0	0	0
OID20289	P15086	CPB1	0	0	0
OID20290	P16581	SELE	0	0	0
OID20291	P19021	PAM	0	0	0
OID20292	P12111	COL6A3	0	0	0
OID20293	Q15828	CST6	0	0	0
OID20294	P04080	CSTB	0	0	0
OID20295	P80370	DLK1	0	0	0
OID20296	P08236	GUSB	0	0	-0.0102664
OID20297	Q14162	SCARF1	0	0	0
OID20298	P09093	CELA3A	0	0	0
OID20299	P48745	CCN3	0	0	0
OID20300	Q9Y4L1	HYOU1	0	0	0
OID20301	Q8N423	LILRB2	0	0	0
OID20302	P15907	ST6GAL1	0	0	0
OID20303	P35590	TIE1	0	0	0
OID20304	P78324	SIRPA	0	0	0
OID20306	Q13332	PTPRS	0	0	0
OID20307	Q12860	CNTN1	0	0	0
OID20308	Q8TDL5	BPIFB1	0	0	0
OID20309	P20160	AZU1	0	0	0
OID20310	P10586	PTPRF	0	0	0
OID20311	P46531	NOTCH1	0	0	0
OID20312	Q13231	CHIT1	0	0	0
OID20313	P04085	PDGFA	0	0	0
OID20314	P13686	ACP5	0	0	0
OID20315	P05107	ITGB2	0	0	0
OID20316	P25445	FAS	0	0	0
OID20317	O15031	PLXNB2	0	0	0
OID20318	Q14393	GAS6	0	0	0
OID20319	P00533	EGFR	0	0	0
OID20320	Q16769	QPCT	0	0	0
OID20321	O00584	RNASET2	0	0	0
OID20322	P10451	SPP1	0	0	0.0404654
OID20323	Q8NHL6	LILRB1	0	0	0
OID20324	O75023	LILRB5	0	0	0
OID20325	P18065	IGFBP2	0	0	0
OID20326	P19957	PI3	0	0	0
OID20327	Q9HD89	RETN	0	0	0
OID20328	Q16663	CCL15	0	0	0
OID20329	P24158	PRTN3	0	0	0
OID20330	Q12884	FAP	-0.00751655	0	0
OID20332	P39060	COL18A1	0	0	0
OID20333	P04746	AMY2A	0	0	0
OID20334	O15467	CCL16	0	0	0
OID20335	P02452	COL1A1	0	0	0
OID20337	P42785	PRCP	0	0	0
OID20338	O75594	PGLYRP1	0	0	0
OID20339	P13987	CD59	0	0	0
OID20340	P19961	AMY2B	0	0.0100102	0
OID20341	P20062	TCN2	0	0	0
OID20342	P05121	SERPINE1	0	0	0
OID20343	P43121	MCAM	0	0	0
OID20345	Q6EMK4	VASN	0	0	0
OID20346	Q13508	ART3	0	0	-0.0132219
OID20347	Q96KN2	CNDP1	0	0	0
OID20348	O95998	IL18BP	0	0	0
OID20349	P00740	F9	0	0	0
OID20350	P15144	ANPEP	0	0	0
OID20351	A1L4H1	SSC5D	0	0	0
OID20352	Q06033	ITIH3	0	0	0
OID20353	P12830	CDH1	0	0	0
OID20354	P13591	NCAM1	0	0	0
OID20356	Q99650	OSMR	0	0	0
OID20357	Q12794	HYAL1	0	0	0
OID20358	P07339	CTSD	0	0	0
OID20359	P24821	TNC	0	0	0
OID20360	Q86VB7	CD163	0	0	0
OID20361	Q14515	SPARCL1	0	0	0
OID20362	P14543	NID1	0	0	0
OID20363	P30530	AXL	0	0	0
OID20364	P07478	PRSS2	0	0	0
OID20365	Q9UBR2	CTSZ	0	0	0
OID20366	O00533	CHL1	0	0	0
OID20368	P35443	THBS4	0	0	0
OID20369	P02786	TFRC	0	0	0
OID20370	P10721	KIT	0	0	0
OID20371	Q07654	TFF3	0	0	0
OID20372	P08709	F7	0	0	0
OID20373	Q99969	RARRES2	0	0	0
OID20374	O95445	APOM	0	0	0
OID20375	Q96H15	TIMD4	0	0	0
OID20376	P05556	ITGB1	0	0	0
OID20377	P08174	CD55	0	0	0
OID20379	P16109	SELP	0	0	0
OID20380	P15529	CD46	0	0	0
OID20381	P07359	GP1BA	0	0	0
OID20382	Q15485	FCN2	0	0	0
OID20383	P98160	HSPG2	0	0	0
OID20384	Q15113	PCOLCE	0	0	0
OID20385	P08887	IL6R	0	0	0
OID20387	O75015	FCGR3B	0	0	0
OID20388	P10646	TFPI	0	0	0
OID20389	Q16853	AOC3	0	-0.0777379	0
OID20390	O14786	NRP1	0	0	0
OID20391	P12318	FCGR2A	0	0	0
OID20392	P80188	LCN2	0	0	0
OID20393	P20023	CR2	0	0	0
OID20394	Q9NZK5	ADA2	0	0	0
OID20396	P19320	VCAM1	0	0	0
OID20397	Q9NPY3	CD93	0	0	0
OID20398	P17936	IGFBP3	0	0	0
OID20399	P36222	CHI3L1	0	0	0
OID20400	P01034	CST3	0	0	0
OID20401	Q16627	CCL14	0	0	0.00914146
OID20402	P04070	PROC	0	0	0
OID20403	P03950	ANG	0	0	0
OID20404	Q9UGM5	FETUB	0	0	0
OID20405	P49747	COMP	0	0	0
OID20406	P27487	DPP4	0	0	-0.0139807
OID20407	Q9Y5C1	ANGPTL3	0	0	0
OID20408	P41222	PTGDS	0	0	0
OID20409	P00915	CA1	0	0	0
OID20410	P06681	C2	0	0	0
OID20411	P05362	ICAM1	0	0	0
OID20412	P13501	CCL5	0	0	0
OID20413	P24592	IGFBP6	0	0	0
OID20414	Q12805	EFEMP1	0	0	0
OID20415	P05451	REG1A	0	0	0
OID20416	Q92820	GGH	0	0	0
OID20417	Q15582	TGFBI	0	0	0
OID20418	P01033	TIMP1	0	0	0
OID20431	P22301	IL10	0	0	0
OID20437	Q9NP70	AMBN	0	0	0
OID20438	Q6UXK5	LRRN1	0	0	-0.0495346
OID20442	O60934	NBN	0	0	0
OID20443	Q96P31	FCRL3	0	0	0
OID20444	Q9Y478	PRKAB1	0	0	0
OID20447	Q5R372	RABGAP1L	0	0	0
OID20449	Q8N6P7	IL22RA1	0	0	0
OID20457	O76038	SCGN	0	0	0
OID20459	Q03426	MVK	0	0	0
OID20460	O14904	WNT9A	0	0	0
OID20461	P26951	IL3RA	0	0	0
OID20464	P48061	CXCL12	0	0	0
OID20469	Q16552	IL17A	0	0	0
OID20471	Q14435	GALNT3	0	0	0
OID20477	Q9P0M4	IL17C	0	0	0
OID20480	Q96RJ3	TNFRSF13C	0	0	0
OID20481	Q8TAD2	IL17D	0	0	0
OID20482	Q7Z6M3	MILR1	0	0	0
OID20485	P51617	IRAK1	0	0	0
OID20486	P42701	IL12RB1	0	0	0
OID20487	Q9HB29	IL1RL2	0	0	0
OID20490	P12034	FGF5	0	0	0
OID20491	P09919	CSF3	0	0	0
OID20492	Q9BXJ7	AMN	0	0	0
OID20493	P18564	ITGB6	0	0	0
OID20494	P01591	JCHAIN	0	0	0
OID20496	Q13291	SLAMF1	0	0	0
OID20497	Q8N8S7	ENAH	0	0	0
OID20498	Q13261	IL15RA	0	0	0
OID20420	Q13651	IL10RA	0	0	0
OID20421	Q13219	PAPPA	0	0	0
OID20424	P05412	JUN	0	0	0
OID20429	Q8NHJ6	LILRB4	0	0	0
OID20609	Q8WXI8	CLEC4D	0	0	0
OID20610	P10147	CCL3	0	0	0.016309
OID20500	P09874	PARP1	0	0	0
OID20501	Q0Z7S8	FABP9	0	0	0
OID20504	O43736	ITM2A	0	0	0
OID20505	O14867	BACH1	0	0	0
OID20506	Q8IU57	IFNLR1	0	0	0
OID20507	Q12933	TRAF2	0	0	0
OID20508	Q06520	SULT2A1	0	0	0
OID20509	O60575	SPINK4	0	0	0
OID20510	Q9Y5A7	NUB1	0	0	0
OID20511	O60542	PSPN	0	0	0
OID20512	P30838	ALDH3A1	0	0	0
OID20513	O43521-2	BCL2L11	0	0	0
OID20515	Q12778	FOXO1	0	0	0
OID20517	P55957	BID	0	0	0
OID20519	Q6UB28	METAP1D	0	0	0
OID20520	P01903	HLA-DRA	0	0	0.00403468
OID20521	Q92609	TBC1D5	0	0	0
OID20522	P01588	EPO	0	0	0.0261342
OID20523	P80098	CCL7	0	0	0
OID20525	Q9UNE0	EDAR	0	0	0
OID20527	Q8N608	DPP10	0	0	0
OID20528	P23229	ITGA6	0	0	0
OID20529	Q6DN72	FCRL6	0	0.011988	0
OID20530	P33241	LSP1	0	0	0
OID20531	Q9UNK0	STX8	0	0	0
OID20532	P13747	HLA-E	0	0	0
OID20533	P19474	TRIM21	0	0	0
OID20534	O75475	PSIP1	0	0	0
OID20535	P13232	IL7	0	0	0
OID20536	Q8IVG5	SAMD9L	0	0	0
OID20537	Q96LC7	SIGLEC10	0	0	0
OID20538	B1AKI9	ISM1	0	0	0
OID20539	Q6ZMH5	SLC39A5	0	0	0
OID20540	P78410	BTN3A2	0	0	0
OID20541	P12872	MLN	0	0	0
OID20543	P58294	PROK1	0	0	0
OID20545	O95644	NFATC1	0	0	0
OID20546	Q9Y258	CCL26	0	0	-0.000502332
OID20547	Q8WTT0	CLEC4C	0	0	0
OID20548	Q3KPI0	CEACAM21	0	0	0
OID20549	Q9BT73	PSMG3	0	0	0
OID20550	P20849	COL9A1	0	0	0
OID20554	Q9NZN5	ARHGEF12	0	0	0
OID20556	Q9UHC6	CNTNAP2	0	0	0
OID20557	P45984	MAPK9	0	0	0
OID20558	P11274	BCR	0	0	0
OID20559	Q9UDT6	CLIP2	0	0	0
OID20560	Q14242	SELPLG	0	0	0
OID20561	P78310	CXADR	0	0	0
OID20562	P40933	IL15	0	0	0
OID20564	P24071	FCAR	0	0	0
OID20565	Q01151	CD83	0	0	0
OID20566	O76036	NCR1	0	0	0
OID20567	P19878	NCF2	0	0	0
OID20568	P23582	NPPC	0	0	0
OID20569	Q9NRJ3	CCL28	0	0	0
OID20570	P26022	PTX3	0	0	0
OID20571	Q03431	PTH1R	0	0	0
OID20572	Q9GZT9	EGLN1	0	0	0
OID20573	Q9UMR7	CLEC4A	0	0	0
OID20574	P13725	OSM	0	0	0
OID20575	P28845	HSD11B1	0	0	0
OID20576	P24394	IL4R	0	0	0
OID20577	Q9NWZ3	IRAK4	0	0	0
OID20578	Q14773	ICAM4	0	0	0
OID20579	Q16698	DECR1	0	0	0
OID20580	O60449	LY75	0	0	0
OID20581	Q9UKX5	ITGA11	0	0	0
OID20582	O15169	AXIN1	0	0	0
OID20584	P01730	CD4	0	0	0
OID20585	Q9NRM6	IL17RB	0	0	0.00175287
OID20586	P01374	LTA	0	0	0
OID20587	Q6ZUJ8	PIK3AP1	0	0	0
OID20589	O94992	HEXIM1	0	0	0
OID20590	Q6UXB4	CLEC4G	0	0	0
OID20591	P20783	NTF3	0	0	0
OID20592	O14788	TNFSF11	0	0	-0.0207492
OID20593	Q29980_Q29983	MICB_MICA	0	0	0
OID20595	Q8TD46	CD200R1	0	0	0
OID20596	P08727	KRT19	0	0	0
OID20598	P28827	PTPRM	0	0	0
OID20599	P32970	CD70	0	0	0
OID20600	P01135	TGFA	0	0	0
OID20601	Q01344	IL5RA	0	0	0
OID20602	Q9NQ25	SLAMF7	0	0	0
OID20603	P41217	CD200	0	0	0
OID20604	P10144	GZMB	0	0	0
OID20605	P24001	IL32	0	0	0
OID20606	P42702	LIFR	0	0	0
OID20607	Q9UIB8	CD84	0	0	0
OID20608	P20340	RAB6A	0	0	0
OID20611	P50591	TNFSF10	0	0	0
OID20612	O15455	TLR3	0	0	0
OID20613	P80162	CXCL6	0	0	0
OID20614	Q08174	PCDH1	0	0	0
OID20615	P37235	HPCAL1	0	0	0
OID20616	P29965	CD40LG	0	0	0
OID20617	Q07065	CKAP4	0	0	0
OID20619	P22304	IDS	0	0	0
OID20620	O00273	DFFA	0	0	0
OID20621	P01137	TGFB1	0	0	0
OID20622	Q6UXB2	CXCL17	0	0	0
OID20623	Q9Y266	NUDC	0	0	0
OID20624	O43508	TNFSF12	0	0	0
OID20625	Q04637	EIF4G1	0	0	0
OID20626	P35613	BSG	0	0	0
OID20627	O60884	DNAJA2	0	0	0
OID20628	Q9BZW8	CD244	0	0	0
OID20629	Q12918	KLRB1	0	0	0
OID20630	P50452	SERPINB8	0	0	0.00410298
OID20632	Q13241	KLRD1	0	0	0
OID20633	Q14005	IL16	0	0	0
OID20634	O94856	NFASC	0	0	0
OID20635	P40259	CD79B	0	0	0
OID20636	Q9BXN2	CLEC7A	0	0	0
OID20637	P20273	CD22	0	0	0
OID20638	Q9UQV4	LAMP3	0	0	0
OID20639	Q96LA5	FCRL2	0	0	0
OID20640	O43561	LAT	0	0	0
OID20641	P36959	GMPR	0	-0.0116303	0
OID20642	Q15661	TPSAB1	0	0	0
OID20643	Q96SB3	PPP1R9B	0	0	0
OID20644	P30044	PRDX5	0	0	0
OID20645	P00813	ADA	0	0	0
OID20646	Q9Y6Q6	TNFRSF11A	0	0	0
OID20647	O95971	CD160	0	0	0
OID20648	P14317	HCLS1	0	0	0
OID20649	P30203	CD6	0	0	0
OID20650	P15692	VEGFA	0	0	0
OID20651	O75077	ADAM23	0	0	0
OID20652	Q13478	IL18R1	0	0	0
OID20653	P43489	TNFRSF4	0	0	0
OID20654	P02745	C1QA	0	0	0.00995336
OID20655	Q99616	CCL13	0	0	0
OID20656	P14210	HGF	0	0	0
OID20657	Q12866	MERTK	0	0	0
OID20658	O00253	AGRP	0	0	0
OID20660	P43234	CTSO	0	0	0
OID20661	P49771	FLT3LG	0	0	-0.0520017
OID20662	O43915	VEGFD	0	0	0.171406
OID20664	Q9H4D0	CLSTN2	0	0	0
OID20665	P48023	FASLG	0	0	0
OID20666	P29460	IL12B	0	0	0
OID20667	Q15517	CDSN	0	0	0
OID20668	P51671	CCL11	0	0	0
OID20669	Q16719	KYNU	0	0	0
OID20670	Q9HBG7	LY9	0	0	0
OID20671	P78556	CCL20	0	0	0
OID20672	P03956	MMP1	0	0	0
OID20673	P49763	PGF	0	0	0
OID20674	O15444	CCL25	0	0	0
OID20675	Q07325	CXCL9	0	0	0
OID20676	Q92484	SMPDL3A	0	0	0
OID20677	P21709	EPHA1	0	0	0
OID20678	P15260	IFNGR1	0	0	0
OID20679	P53634	CTSC	0	0	0
OID20680	Q5ZPR3	CD276	0	0	0
OID20681	Q9UJU6	DBNL	0	0	0
OID20682	P30613	PKLR	0	0	0
OID20683	O43639	NCK2	0	0	0
OID20686	O00585	CCL21	0	0	0
OID20687	P09238	MMP10	0	0	0
OID20688	P11684	SCGB1A1	0	0	0
OID20689	Q6UWV6	ENPP7	0	0	0
OID20690	Q9BZZ2	SIGLEC1	0	0	0
OID20691	P25116	F2R	0	0	0
OID20692	P09326	CD48	0	0	0
OID20693	P55773	CCL23	0.00520414	0	0
OID20694	Q14116	IL18	0	0	0
OID20695	P13236	CCL4	0	0	0
OID20696	Q08334	IL10RB	0	0	0
OID20697	P02778	CXCL10	0	0	0
OID20699	O75462	CRLF1	0	0	0
OID20700	P18510	IL1RN	0	0	0
OID20701	Q9NZV1	CRIM1	0	0	0
OID20702	O14836	TNFRSF13B	0	0	0
OID20703	Q9BY76	ANGPTL4	0	0	0
OID20704	O76096	CST7	0	0	0
OID20705	P21860	ERBB3	0	0	0
OID20706	Q99435	NELL2	0	0	-0.00135827
OID20708	Q14210	LY6D	0	0	0
OID20709	P29279	CCN2	0	0	0
OID20710	Q9HC38	GLOD4	0	0	0
OID20712	Q8NFT8	DNER	0	0	0
OID20713	Q7KYR7	BTN2A1	0	0	0
OID20714	P34896	SHMT1	0	0	0
OID20715	O95750	FGF19	0	0	0
OID20716	P19256	CD58	0	0	0
OID20718	P0DMV8	HSPA1A	0	0	0
OID20719	P09603	CSF1	0	0	0
OID20720	O43291	SPINT2	0	0	0
OID20722	Q9Y3D6	FIS1	0	0	0
OID20723	Q96PL1	SCGB3A2	0	0	0
OID20724	P25942	CD40	0	0	0
OID20725	Q99983	OMD	0	0	0.0150076
OID20726	Q9UKU9	ANGPTL2	0	0	0
OID20727	P22466	GAL	0	0	0
OID20728	Q8WXD2	SCG3	0	0	0
OID20730	Q9H3U7	SMOC2	0	0	0
OID20731	Q9NZC2	TREM2	0	0	0
OID20732	Q8WU39	MZB1	0	0	0
OID20733	O75888	TNFSF13	0	0	0
OID20734	Q9Y6N7	ROBO1	0	0	0
OID20735	O00300	TNFRSF11B	0	0	0
OID20736	Q9UJA9	ENPP5	0	0	0
OID20737	Q6GTX8	LAIR1	0	0	0
OID20738	Q5KU26	COLEC12	0	0	0
OID20739	O00241	SIRPB1	0	0	0
OID20740	Q15389	ANGPT1	0	0	0
OID20741	P01127	PDGFB	0	0	0
OID20743	P16422	EPCAM	0	0	0
OID20744	O43598	DNPH1	0	0	0
OID20745	Q92583	CCL17	0	0	0
OID20746	Q96KG7	MEGF10	0	0	0
OID20747	P24387	CRHBP	0	0	0
OID20748	P56470	LGALS4	0	0	0
OID20749	Q9H008	LHPP	0	0	0
OID20750	O14773	TPP1	0	0	0
OID20751	Q6UXH1	CRELD2	0	0	0
OID20752	Q99895	CTRC	0	0	0
OID20753	Q9NQ76	MEPE	0	0	0
OID20754	Q4KMG0	CDON	0	0	0
OID20755	Q9UHX3	ADGRE2	0	0	0
OID20756	Q15109	AGER	0	0	0.0331933
OID20757	P27930	IL1R2	0	0	0
OID20758	Q9NQ30	ESM1	0	0	0
OID20759	Q9HCB6	SPON1	0	0	0
OID20762	P09341	CXCL1	0	0	0
OID20763	Q16651	PRSS8	0	0	0
OID20764	Q03405	PLAUR	0	0	0
OID20766	P51888	PRELP	0	0	0
OID20767	O00339	MATN2	0	0	0
OID20768	P36941	LTBR	0	0	0
OID20769	Q16363	LAMA4	0	0	0
OID20770	P19883	FST	0	0	0
OID20771	Q9BU40	CHRDL1	0	0	0
OID20772	O00175	CCL24	0	0	-0.00559209
OID20773	Q99538	LGMN	0	0	0
OID20774	Q14118	DAG1	0	0	0
OID20775	P54317	PNLIPRP2	0	0	0
OID20776	Q8IYS5	OSCAR	0	0	0
OID20777	Q15166	PON3	0	0	0
OID20778	P07148	FABP1	0	0	0
OID20780	P15291	B4GALT1	0	0	0
OID20781	O00182	LGALS9	0	0	0
OID20782	O95633	FSTL3	0	0	0
OID20783	Q92956	TNFRSF14	0	0	0
OID20784	Q9BYZ8	REG4	0	0	0
OID20785	Q8TEU8	WFIKKN2	0	0	0
OID20786	O00468	AGRN	0	0	0
OID20787	Q03403	TFF2	0	0	0
OID20788	P19876	CXCL3	0	0	0
OID20789	Q13232	NME3	0	0	0
OID20851	Q6UX27	VSTM1	0	0	0
OID20852	Q15043	SLC39A14	0	0	0
OID20855	Q9H0C8	ILKAP	0	0	0
OID20856	Q07812	BAX	0	0	0
OID20859	Q9Y2V2	CARHSP1	0	0	-0.000968585
OID20861	P39905	GDNF	0	0	0
OID20862	O94813	SLIT2	0	0	0
OID20863	P29475	NOS1	0	0	0
OID20793	A1E959	ODAM	0	0	-0.00706394
OID20799	P53985	SLC16A1	0	0	0
OID20804	Q9NSK7	C19orf12	0	0	0
OID20818	P05455	SSB	0	0	0
OID20822	P49023	PXN	-0.0524086	0	0
OID20868	Q16762	TST	0	0	0
OID20870	Q15633	TARBP2	0	0	0
OID20871	P07196	NEFL	0	0	0
OID20872	P49789	FHIT	0	0	-0.00801106
OID20873	Q6UWL6	KIRREL2	0	0	0
OID20874	O94985	CLSTN1	0	0	0
OID20875	Q9Y2W6	TDRKH	0	0	0
OID20881	P23276	KEL	0	0	0
OID20883	Q8WUW1	BRK1	0	0	0
OID20884	O95466	FMNL1	0	0	0
OID20885	Q9NS71	GKN1	0	0	0
OID20886	Q9UJ72	ANXA10	0	0	0
OID20887	P30519	HMOX2	0	0	0
OID20888	Q86Z14	KLB	0	0	0
OID20895	Q96B36	AKT1S1	0	0	0
OID20827	P51452	DUSP3	0	0	-0.0247698
OID20828	P09769	FGR	0	0	0
OID20832	Q9UM07	PADI4	0	0	0
OID20834	P29474	NOS3	0	0	0
OID20835	O60240	PLIN1	-0.0019476	0	0
OID20839	P30039	PBLD	0	0	0
OID20844	Q9HA65	TBC1D17	0	-0.027647	0
OID20847	Q03393	PTS	0	0	0
OID20849	P58417	NXPH1	0	0	0
OID20807	P45452	MMP13	0	0	0
OID20808	Q96JP9	CDHR1	0	0	0
OID20812	Q6ZMC9	SIGLEC15	0	0	0
OID20958	Q6P1N0	CC2D1A	0	0	0
OID20959	Q8WV92	MITD1	0	0	0
OID20960	Q02790	FKBP4	0	0	0
OID20961	P06748	NPM1	0	0	0
OID20962	Q06830	PRDX1	0	0	0
OID20963	P22079	LPO	0	0	0
OID20964	O95407	TNFRSF6B	0	0	0
OID20965	Q6ISS4	LAIR2	0	0	0
OID20966	Q9NZQ7	CD274	0	0	0
OID20967	O00220	TNFRSF10A	0	0	0
OID20968	Q92765	FRZB	0	0	0
OID20969	Q06323	PSME1	0	0	0
OID20970	Q6UX15	LAYN	0	0	0
OID20971	O76070	SNCG	0	0	0
OID20972	O95817	BAG3	0	0	-0.00851815
OID20973	O14618	CCS	0	0	0
OID20974	O60242	ADGRB3	0	0	0
OID20975	P50135	HNMT	0	0	0
OID20976	P78423	CX3CL1	0	0	0
OID20897	P16444	DPEP1	0	0	0
OID20899	Q9Y4K4	MAP4K5	0	0	0
OID20900	O95256	IL18RAP	0	0	0
OID20901	P52943	CRIP2	0	0	0
OID20902	P63098	PPP3R1	0	0	0
OID20903	P14868	DARS1	0	0	0
OID20904	Q9Y6D9	MAD1L1	0	0	0
OID20905	O14944	EREG	0	0	0
OID20906	Q86WV1	SKAP1	-0.0037897	0	0
OID20908	P18031	PTPN1	0	0	0
OID20909	P36269	GGT5	0	0	0
OID20910	Q16740	CLPP	0	0	0
OID20912	Q92932	PTPRN2	0	0	0
OID20913	Q9HAN9	NMNAT1	0	0	0
OID20914	O95727	CRTAM	0	0	0
OID20915	P15509	CSF2RA	0	0	-0.0233104
OID20916	P11464	PSG1	0	0	0
OID20917	Q8NBI3	DRAXIN	0	0	0
OID20918	O00559	EBAG9	0	0	0
OID20919	Q9BZM5	ULBP2	0	0	0
OID20921	Q96IU4	ABHD14B	0	0	0
OID20922	Q8TCT1	PHOSPHO1	0	0	0
OID20923	P78560	CRADD	0	0	0
OID20924	Q08629	SPOCK1	0.00813223	0	0
OID20925	P09466	PAEP	0.0233626	0	0
OID20926	O00308	WWP2	0	0	0
OID20927	P07741	APRT	0	0	0
OID20928	Q8IUN9	CLEC10A	0	0	-0.0188741
OID20930	Q9HD42	CHMP1A	0	0	0
OID20931	Q02083	NAAA	0	0	0
OID20932	P50453	SERPINB9	0	0	0
OID20933	O60609	GFRA3	0	0	0
OID20934	Q9UBT3	DKK4	0	0	0
OID20935	P52798	EFNA4	0	0	0
OID20936	Q2TAL6	VWC2	0	0	0
OID20937	Q13451	FKBP5	0	0	0
OID20938	Q2MKA7	RSPO1	0	0	0
OID20939	Q96NZ8	WFIKKN1	0	0	0
OID20940	Q9H5V8	CDCP1	0	0	0
OID20941	P38484	IFNGR2	0	0	0
OID20942	Q15814	TBCC	0	0	0
OID20943	Q14108	SCARB2	0	0	0
OID20944	P78333	GPC5	0	0	0
OID20945	Q9Y6Y9	LY96	0	0	0
OID20946	O43155	FLRT2	0	0	0
OID20947	Q9H3S3	TMPRSS5	0	0	0
OID20948	Q53H47	SETMAR	0	0	0
OID20949	P16278	GLB1	0	0	0
OID20951	Q8NFP4	MDGA1	0	0	0
OID20952	P40222	TXLNA	0	0	0
OID20953	O43557	TNFSF14	0	0	0
OID20954	P48740	MASP1	0	0	0
OID20955	O95630	STAMBP	0	0	0
OID20956	Q6XZF7	DNMBP	0	0	0
OID20977	Q8WWN9	IPCEF1	0	0	0
OID20978	P02771	AFP	0	0	0
OID20979	O15232	MATN3	0	0	0
OID20980	Q9NPH6	OBP2B	0	0	0
OID20981	O14763	TNFRSF10B	0	0	0
OID20982	O15197	EPHB6	0	0	0
OID20983	P01258	CALCA	0	0	0
OID20984	Q8N474	SFRP1	0	0	0
OID20985	Q07011	TNFRSF9	0	0	0
OID20986	Q9H477	RBKS	0	0	0
OID20987	P56279	TCL1A	-0.00452077	0	0
OID20988	P08962	CD63	0	0	0
OID20989	Q9UL46	PSME2	0	0	0
OID20990	P07306	ASGR1	0	0	0
OID20992	Q9BYC5	FUT8	0	0	0
OID20994	P12644	BMP4	0	0	0
OID20995	P28325	CST5	0	0	0
OID20996	Q9NR71	ASAH2	-0.0307776	0	0
OID20998	Q96GW7	BCAN	0	0	0
OID20999	P37023	ACVRL1	0	0	0
OID21000	P23588	EIF4B	0	0	0
OID21001	Q9P0K1	ADAM22	0	0	0
OID21002	O15496	PLA2G10	0	0	0
OID21003	Q9BS40	LXN	0	0	0
OID21004	P13500	CCL2	0	0	0
OID21005	P55291	CDH15	0	0	0
OID21006	O94779	CNTN5	0	0	0
OID21007	Q9HCK4	ROBO2	0	0	0.0281373
OID21008	P22223	CDH3	0	0	0
OID21009	Q08345	DDR1	0	0	0
OID21010	Q08708	CD300C	0	0	0
OID21011	P15151	PVR	0	0	0
OID21012	Q8NBS9	TXNDC5	0	0	0
OID21013	P21217_Q11128	FUT3_FUT5	0	0	-0.000745057
OID21014	P52823	STC1	0	0	0
OID21015	Q9H446	RWDD1	0	0	0
OID21017	P15311	EZR	0	0	0
OID21018	P01732	CD8A	0	0	0
OID21019	P22894	MMP8	0	0	0
OID21020	Q92854	SEMA4D	0	0	0
OID21021	O14737	PDCD5	0	0	0
OID21022	Q9UNZ2	NSFL1C	0	0	0
OID21023	P35237	SERPINB6	0	0	0
OID21024	O43927	CXCL13	0	0	0
OID21025	P28906	CD34	0	0	0
OID21026	P13611	VCAN	0	0	0
OID21027	Q96CD2	PPCDC	0	0	0
OID21028	P17405	SMPD1	0	0	0
OID21029	Q10589	BST2	0	0	0
OID21032	Q8NBJ7	SUMF2	0	0	0
OID21033	P01236	PRL	0	0.036213	0
OID21034	Q14739	LBR	0	0	0
OID21035	P13473	LAMP2	0	0	0
OID21036	P12429	ANXA3	0	0	0
OID21038	P05060	CHGB	0	0	0
OID21039	P78325	ADAM8	0	0	0
OID21040	P04233	CD74	0	0	0
OID21041	O00214	LGALS8	0	0	0
OID21043	Q01469	FABP5	0	0	0
OID21044	Q6P4E1	GOLM2	0	0	0
OID21045	Q6NW40	RGMB	0	0	0
OID21046	P09104	ENO2	0	0	0
OID21047	P01178	OXT	0	-0.000106905	0
OID21048	Q96GP6	SCARF2	0	0	0
OID21049	P28908	TNFRSF8	0	0	0
OID21050	P04216	THY1	0	0	0
OID21051	Q10588	BST1	0	0	0
OID21052	O75509	TNFRSF21	0	0	0
OID21053	Q9BRF8	CPPED1	0	0	0
OID21054	P14384	CPM	0	0	-0.0296789
OID21055	O14594	NCAN	0	0	0
OID21056	P25774	CTSS	0	0	0
OID21057	Q16288	NTRK3	0	0	0
OID21058	Q6ZMJ2	SCARA5	0	0	0
OID21059	P30533	LRPAP1	0	0	0
OID21060	P48052	CPA2	0	0	0
OID21061	Q9P126	CLEC1B	0	0	0
OID21062	P14207	FOLR2	0	0	0
OID21063	P21757	MSR1	0	0	0
OID21064	P57087	JAM2	0	0	0
OID21065	Q96B86	RGMA	0	0	0
OID21066	O94907	DKK1	0	0	0
OID21069	P01215	CGA	0	0	0
OID21071	P11215	ITGAM	0	0	0
OID21073	P14174	MIF	0	0	0
OID21074	Q15818	NPTX1	0	0	0.0228919
OID21075	P19440	GGT1	0	0	0
OID21076	P50895	BCAM	0	0	0
OID21077	P31948	STIP1	0	0	0
OID21078	Q9NZD4	AHSP	0	0	0
OID21079	Q02487	DSC2	0	0	0
OID21080	Q04900	CD164	0	0	0
OID21081	O60462	NRP2	0	0	0
OID21082	O15389	SIGLEC5	0	0	0
OID21083	P08254	MMP3	0	0	0
OID21084	P23381	WARS	0	0	0
OID21086	P12081	HARS1	0	0	0
OID21087	P30086	PEBP1	0	0	0
OID21089	Q96F46	IL17RA	0	0	0
OID21090	Q86T13	CLEC14A	0	0	0
OID21091	Q9HCN6	GP6	0	0	0
OID21092	Q9P232	CNTN3	-0.00280281	0	-0.00514543
OID21093	P55103	INHBC	0	0	0
OID21094	Q96FE7	PIK3IP1	0	0	0
OID21095	O15394	NCAM2	0	0	0
OID21096	P23280	CA6	0	0	0
OID21097	P00995	SPINK1	0	0	0
OID21098	Q9UGT4	SUSD2	0	0	0
OID21100	P05164	MPO	0	0	0
OID21101	Q02747	GUCA2A	0	0	0
OID21102	P01833	PIGR	0	0	0
OID21103	P14780	MMP9	0	0	0
OID21104	P35442	THBS2	0	-0.119419	0
OID21105	Q13093	PLA2G7	0	0	0
OID21106	Q15155	NOMO1	0	0	0
OID21107	P22105	TNXB	0	0	0
OID21108	Q6YHK3	CD109	0	0	0
OID21109	O43278	SPINT1	0	0	0
OID21110	P14209	CD99	0	0	0
OID21111	Q96RD9	FCRL5	0	0	0
OID21112	Q9Y240	CLEC11A	0	0	0
OID21113	Q14126	DSG2	0	0	0
OID21114	P04179	SOD2	0	0	0
OID21115	Q9UKK9	NUDT5	0	0	0
OID21116	P14778	IL1R1	0	0	0
OID21117	Q8IWV2	CNTN4	0	0	0
OID21118	P63313	TMSB10	0	0	0
OID21119	Q8N6Q3	CD177	0	0	0
OID21120	Q5T2D2	TREML2	0	0	0
OID21121	Q99972	MYOC	0	0	0
OID21122	Q8TCZ2	CD99L2	0	0	0
OID21123	P20774	OGN	0	0	0
OID21124	P00749	PLAU	0	0	0
OID21125	P20827	EFNA1	0	0	0
OID21126	Q9NPH3	IL1RAP	0	0	0
OID21127	O43505	B4GAT1	0	0	0
OID21128	P00352	ALDH1A1	0	0	0
OID21129	Q9UKJ1	PILRA	0	0	0
OID21130	Q6UXG3	CD300LG	0	0	0
OID21131	P16284	PECAM1	0	-0.019389	0
OID21132	P22749	GNLY	0	0	0
OID21133	P06734	FCER2	0	0	0
OID21134	Q08431	MFGE8	0	0	0
OID21135	Q16881	TXNRD1	0	0	0
OID21136	P16871	IL7R	0	0	0
OID21137	Q8TDQ0	HAVCR2	0	0	0
OID21138	P15289	ARSA	0	-0.0328429	0
OID21139	P08648	ITGA5	0	0	0
OID21141	P30043	BLVRB	0	0	0
OID21142	Q969Z4	RELT	0	0	0
OID21143	P07108	DBI	0	0	0
OID21144	Q9Y279	VSIG4	0	0	0
OID21145	P20333	TNFRSF1B	0	0	0
OID21146	P11717	IGF2R	0	0	0
OID21147	Q99727	TIMP4	0	0	0
OID21148	Q9NQ38	SPINK5	0	0	0
OID21149	P00918	CA2	0	-0.0266632	0
OID21150	P17538	CTRB1	0	0	0
OID21151	Q9Y624	F11R	0	0	0
OID21152	Q8N149	LILRA2	0	0	0
OID21153	Q6UXH9	PAMR1	0	0	0
OID21154	P04155	TFF1	0	0	0
OID21155	P19438	TNFRSF1A	0	0	0
OID21156	P04118	CLPS	0	0	0
OID21157	O76061	STC2	0	0	0
OID21158	P22692	IGFBP4	0	0	0
OID21159	P28799	GRN	0	0	0
OID21160	Q99497	PARK7	0	0	0
OID21342	P29317	EPHA2	0	0	0
OID21343	Q9BSG5	RTBDN	0	0	0
OID21344	O43570	CA12	0	0	0
OID21345	P49441	INPP1	0	0	0
OID21346	P07949	RET	0	0	0
OID21347	Q9Y570	PPME1	0	0	0
OID21349	Q8N9I9	DTX3	0	0	0
OID21350	P07948	LYN	0	0	0
OID21351	O75144	ICOSLG	0	0	0
OID21352	P23515	OMG	0	0	-0.00625543
OID21353	Q99717	SMAD5	0	0	0
OID21273	Q9BQ51	PDCD1LG2	0	0	0
OID21274	P08069	IGF1R	0	0	0
OID21275	Q8TE58	ADAMTS15	0	0	0
OID21278	Q15427	SF3B4	0	0	0
OID21279	Q9UHD8	SEPTIN9	0	0	0
OID21280	P00519	ABL1	0	0	0
OID21281	Q5VIR6	VPS53	0	0	0
OID21282	Q9BYE9	CDHR2	0	-0.0390356	0
OID21283	P61218	POLR2F	0	0	0
OID21284	Q86WD7	SERPINA9	0	0	0
OID21286	Q9NUY8	TBC1D23	0	0	0
OID21287	O95831	AIFM1	0	0	0
OID21288	P34949	MPI	0	0	0
OID21289	Q6UXD5	SEZ6L2	0	0	0
OID21290	Q7L5N7	LPCAT2	0	0	0
OID21291	Q9UKR3	KLK13	0	0	0
OID21292	Q9GZY6	LAT2	0	0	0
OID21293	Q07954	LRP1	0	0	0
OID21294	Q9Y653	ADGRG1	0	0	0
OID21296	P05783	KRT18	0	0	0
OID21297	P10606	COX5B	0	0	0
OID21298	Q9UJ71	CD207	0	0	0
OID21299	O94760	DDAH1	0	0	0
OID21301	P17948	FLT1	0	0	0
OID21302	O75695	RP2	0	0	0
OID21303	Q9Y662	HS3ST3B1	0	0	0
OID21304	O00233	PSMD9	0	0	0
OID21305	Q9H4A9	DPEP2	0	0	0
OID21306	P05937	CALB1	0	0	0
OID21307	P08473	MME	0	0	0
OID21309	Q9HAV7	GRPEL1	0	0	0
OID21310	O95498	VNN2	0	0	0
OID21311	Q9BTE6	AARSD1	0	0	0
OID21312	O75054	IGSF3	0	0	0
OID21313	Q9UK85	DKKL1	0	0	0
OID21314	O15357	INPPL1	0	0	0
OID21315	P18627	LAG3	0	0	0
OID21316	P28907	CD38	0	0	0
OID21317	Q8N129	CNPY4	0	0	0
OID21318	Q49AH0	CDNF	0	0	0
OID21319	P38936	CDKN1A	0	0	0
OID21320	Q96EK5	KIFBP	0	0	0
OID21321	Q7Z5A7	TAFA5	0	0	0
OID21322	Q11201	ST3GAL1	0	0	0
OID21323	Q96RT1	ERBIN	0	0	0
OID21324	P37108	SRP14	0	0	0
OID21325	Q86SJ6	DSG4	0	0	0
OID21326	Q12846	STX4	0	0	0
OID21327	P29459_P29460	IL12A_IL12B	0	0	0
OID21328	Q8IX05	CD302	0	0	0
OID21329	Q9C0C4	SEMA4C	0	0	0
OID21330	O00451	GFRA2	0	0	0
OID21331	P15848	ARSB	0	0	0
OID21332	O14828	SCAMP3	0	0	0
OID21333	Q8N386	LRRC25	0	0	0
OID21335	P55039	DRG2	0	0	0
OID21336	Q9BSL1	UBAC1	0	0	0
OID21337	Q14241	ELOA	0	0	0
OID21338	Q9BS26	ERP44	0	0	0
OID21339	Q96I82	KAZALD1	0	0	0
OID21354	P42658	DPP6	0	0	0
OID21355	Q8NEZ2	VPS37A	0	0	0
OID21356	O60825	PFKFB2	0	0	0
OID21357	P15514	AREG	0	0	0
OID21358	O00592	PODXL	0	0	0
OID21359	Q7Z5R6	APBB1IP	0	0	0
OID21360	Q9NZT2	OGFR	0	0	0
OID21362	Q9UBM4	OPTC	0	0	0
OID21363	P25685	DNAJB1	0	0	0
OID21364	P98073	TMPRSS15	0	0	0
OID21365	P50120	RBP2	0	0	0
OID21366	O00748	CES2	0	0	0
OID21368	O00622	CCN1	0	0	0
OID21369	P82980	RBP5	0	0	0
OID21370	Q86SJ2	AMIGO2	0	0	0
OID21371	Q86SR1	GALNT10	0	0	0
OID21372	P58499	FAM3B	0	0	0
OID21374	P80511	S100A12	0	0	0
OID21375	Q8IXJ6	SIRT2	0	0	0
OID21376	Q99795	GPA33	0	0	0
OID21377	Q86SF2	GALNT7	0	0	0
OID21379	Q02742	GCNT1	0	0	0
OID21380	Q13421	MSLN	0	0	0
OID21381	Q7Z5L0	VMO1	0	0	0
OID21382	Q99536	VAT1	0	0	0
OID21383	P05187	ALPP	0	0	0

## Sheet: ST04
Supplementary Data 4: Cox model results from the AS Biomarker Study
Outcome = all-cause death
Adjusted = age, sex, BMI, eGFR, CAD, afib/flutter, diabetes
Sensitivity = age, sex, BMI, eGFR, CAD, afib/flutter, diabetes, troponin and NTproBNP.
PC	Score type	Adjustments	HR	P	N	Events	Sample
PC1 - Volumes	Phenotype based	Unadjusted	1 (0.87-1.16)	0.96	500	193	Derivation sample
PC1 - Volumes	Phenotype based	Adjusted	0.97 (0.83-1.12)	0.667	496	192	Derivation sample
PC1 - Volumes	Phenotype based	Sensitivity	0.84 (0.71-1)	0.0472	479	186	Derivation sample
PC1 - Volumes	Protein based	Unadjusted	1.38 (1.2-1.59)	3.81e-06	500	193	Derivation sample
PC1 - Volumes	Protein based	Adjusted	1.31 (1.11-1.55)	0.00137	496	192	Derivation sample
PC1 - Volumes	Protein based	Sensitivity	1.17 (0.98-1.41)	0.0876	479	186	Derivation sample
PC2 - Systolic function	Phenotype based	Unadjusted	0.86 (0.74-0.99)	0.0349	500	193	Derivation sample
PC2 - Systolic function	Phenotype based	Adjusted	0.9 (0.77-1.05)	0.167	496	192	Derivation sample
PC2 - Systolic function	Phenotype based	Sensitivity	0.93 (0.8-1.08)	0.34	479	186	Derivation sample
PC2 - Systolic function	Protein based	Unadjusted	0.78 (0.68-0.9)	0.000448	500	193	Derivation sample
PC2 - Systolic function	Protein based	Adjusted	0.81 (0.69-0.94)	0.0066	496	192	Derivation sample
PC2 - Systolic function	Protein based	Sensitivity	0.86 (0.74-1.02)	0.0764	479	186	Derivation sample
PC3 - Diastolic function	Phenotype based	Unadjusted	1.42 (1.23-1.65)	2.86e-06	500	193	Derivation sample
PC3 - Diastolic function	Phenotype based	Adjusted	1.26 (1.08-1.47)	0.00364	496	192	Derivation sample
PC3 - Diastolic function	Phenotype based	Sensitivity	1.12 (0.93-1.33)	0.224	479	186	Derivation sample
PC3 - Diastolic function	Protein based	Unadjusted	1.9 (1.63-2.2)	3.47e-17	500	193	Derivation sample
PC3 - Diastolic function	Protein based	Adjusted	1.68 (1.41-2)	8.1e-09	496	192	Derivation sample
PC3 - Diastolic function	Protein based	Sensitivity	1.57 (1.25-1.97)	0.000112	479	186	Derivation sample
PC1 - Volumes	protein	Unadjusted	1.15 (0.97-1.36)	0.113	302	134	Validation sample
PC1 - Volumes	protein	Adjusted	1.22 (0.98-1.51)	0.0734	298	132	Validation sample
PC1 - Volumes	protein	Sensitivity	1.21 (0.95-1.53)	0.121	293	129	Validation sample
PC2 - Systolic function	protein	Unadjusted	0.89 (0.75-1.06)	0.186	302	134	Validation sample
PC2 - Systolic function	protein	Adjusted	0.99 (0.82-1.19)	0.893	298	132	Validation sample
PC2 - Systolic function	protein	Sensitivity	1.03 (0.84-1.26)	0.766	293	129	Validation sample
PC3 - Diastolic function	protein	Unadjusted	1.39 (1.17-1.65)	0.000222	302	134	Validation sample
PC3 - Diastolic function	protein	Adjusted	1.26 (1.02-1.56)	0.0314	298	132	Validation sample
PC3 - Diastolic function	protein	Sensitivity	1.24 (0.96-1.61)	0.103	293	129	Validation sample

## Sheet: ST05
Supplementary Data 5: Cox model results from the UK Biobank
Full adjustment = age, sex, race, BMI, systolic blood pressure, diabetes, Townsend Deprivation Index, smoking, alcohol use, and LDL.
Outcome	predictor	hr	HR_lower95	HR_upper95	p	n	nevent	medianTimeToEventOrCensor	p25timeToEventOrCensor	p75timeToEventOrCensor	ph.violation.pval	adjustments	exclusions
Death	PC1 Protein score	1.16299	1.12745	1.19965	1.48295e-21	36668	3950	5006	4741	5282	0.00179908	unadjusted	None
Death	PC1 Protein score	1.02677	0.987705	1.06738	0.181922	36668	3950	5006	4741	5282	0.00374263	ageSexRace	None
Death	PC1 Protein score	1.154	1.0975	1.2134	2.23457e-08	32445	3378	4989	4739	5251	0.0834208	full	None
Death	PC2 Protein score	0.610857	0.594436	0.627733	2.92592e-275	36668	3950	5006	4741	5282	0.0282278	unadjusted	None
Death	PC2 Protein score	0.689527	0.669716	0.709924	7.20537e-138	36668	3950	5006	4741	5282	0.0272875	ageSexRace	None
Death	PC2 Protein score	0.781714	0.754339	0.810083	9.03547e-42	32445	3378	4989	4739	5251	0.376529	full	None
Death	PC3 Protein score	1.63506	1.58579	1.68585	8.6584e-218	36668	3950	5006	4741	5282	4.57804e-05	unadjusted	None
Death	PC3 Protein score	1.4812	1.43485	1.52904	1.38038e-129	36668	3950	5006	4741	5282	0.000347896	ageSexRace	None
Death	PC3 Protein score	1.39919	1.35178	1.44826	2.56914e-81	32445	3378	4989	4739	5251	0.0207415	full	None
Congestive heart failure; nonhypertensive	PC1 Protein score	1.03155	0.958945	1.10966	0.404148	31934	725	4910	4640	5163	0.0169541	unadjusted	self_reported_heart_failure_pulmonary_odema; self_reported_hypertrophic_cardiomyopathy_.hcm_hocm.
Congestive heart failure; nonhypertensive	PC1 Protein score	0.820848	0.748045	0.900738	3.09833e-05	31934	725	4910	4640	5163	0.0197459	ageSexRace	self_reported_heart_failure_pulmonary_odema; self_reported_hypertrophic_cardiomyopathy_.hcm_hocm.
Congestive heart failure; nonhypertensive	PC1 Protein score	1.12873	1.00572	1.26678	0.0396938	28310	631	4904	4631	5157	0.0480549	full	self_reported_heart_failure_pulmonary_odema; self_reported_hypertrophic_cardiomyopathy_.hcm_hocm.
Congestive heart failure; nonhypertensive	PC2 Protein score	0.54579	0.513777	0.579799	7.90379e-86	31934	725	4910	4640	5163	0.00436028	unadjusted	self_reported_heart_failure_pulmonary_odema; self_reported_hypertrophic_cardiomyopathy_.hcm_hocm.
Congestive heart failure; nonhypertensive	PC2 Protein score	0.606989	0.569108	0.647391	4.47569e-52	31934	725	4910	4640	5163	0.00297492	ageSexRace	self_reported_heart_failure_pulmonary_odema; self_reported_hypertrophic_cardiomyopathy_.hcm_hocm.
Congestive heart failure; nonhypertensive	PC2 Protein score	0.756782	0.699215	0.819088	5.06462e-12	28310	631	4904	4631	5157	0.0214525	full	self_reported_heart_failure_pulmonary_odema; self_reported_hypertrophic_cardiomyopathy_.hcm_hocm.
Congestive heart failure; nonhypertensive	PC3 Protein score	1.78214	1.65903	1.9144	2.26617e-56	31934	725	4910	4640	5163	0.00785884	unadjusted	self_reported_heart_failure_pulmonary_odema; self_reported_hypertrophic_cardiomyopathy_.hcm_hocm.
Congestive heart failure; nonhypertensive	PC3 Protein score	1.63471	1.51817	1.7602	8.90206e-39	31934	725	4910	4640	5163	0.016984	ageSexRace	self_reported_heart_failure_pulmonary_odema; self_reported_hypertrophic_cardiomyopathy_.hcm_hocm.
Congestive heart failure; nonhypertensive	PC3 Protein score	1.55004	1.43426	1.67518	1.8585e-28	28310	631	4904	4631	5157	0.182543	full	self_reported_heart_failure_pulmonary_odema; self_reported_hypertrophic_cardiomyopathy_.hcm_hocm.

## Sheet: ST06
Supplementary Data 6: Clinical demographics of participants whose myocardial tissue was used for single-nuclear RNA-sequencing
DONORS
Sample ID	Age	Gender	LVEF
11-001	51	m	70-80
11-002	47	m	73
12-003	37	f	>55
12-007	23	m	NA
12-008	40	m	55-65
12-010	57	m	55-65
14-012	39	f	>55
16-013	62	f	55-65
16-014	67	f	60-70
AORTIC STENOSIS
Sample ID	Age	Gender	Coronary artery disease	Number of Diseased Coronary Vessels	Left main >/= 50%	Proximal LAD >/= 70%	CABG	Prior PCI (for CAD, at time of blood draw or first study visit)	Prior MI	History of heart failure	Hypertension	Hyperlipidemia	Diabetes	Chronic lung disease	Cerebrovascular disease	History of atrial fibrillation or flutter	BNP Value	Hs-cTnT Value (pg/mL)	NT-proBNP Value (pg/mL)
AS 1	75	m	Yes	One			No	Yes	No	Yes	Yes	Yes	No	No lung disease	No	No	NA	50.9	549.5
AS 2	69	f	No	None			No	No	No	Yes	Yes	No	Yes	Severe	No	Yes	1491	98.6	12327
AS 3	76	m	Yes	One			No	Yes	Yes	Yes	Yes	Yes	Yes	No lung disease	No	No	36	17.8	203.3
AS 4	58	m	No	None	No	No	No	No	No	Yes	Yes		Yes	No lung disease	Yes	No	27	NA	NA
AS 5	71	f	Yes	Three			Yes	Yes	No	Yes	Yes	Yes	Yes	No lung disease	No	No	187	9.6	1883
AS 6	95	m	No				No	No	No	Yes	No	No	No	No lung disease	No	No	297	18.6	1741
AS 7	86	f	Yes	One			No	No	No	Yes	Yes	No	Yes	Mild	No	No	92	15.9	340.9
AS 8	88	f	Yes	Three			Yes	No	No	Yes	Yes	Yes	No	No lung disease	Yes	Yes	159	23.9	1250
AS 9	84	m	Yes	Three	No	No	No	Yes	Yes	Yes	Yes	Yes	Yes	Moderate	No	No	149	28.2	935.6
AS 10	66	m	Yes	Three			Yes	No	No	Yes	Yes	Yes	Yes	No lung disease	No	No	10	24.2	227
AS 11	79	f	Yes	Three			Yes	No	No	Yes	Yes	Yes	Yes	No lung disease	Yes	No	41	29.9	384.7

## Sheet: ST07
Supplementary Data 7: Marker genes for cell types cross referenced with significantly associated proteomics results. TRUE indicates that the gene has an AUC of greater than or equal to 0.7, with a log fold change of 0.6 or greater when compared to all other cells
	Cardiomyocyte	Endothelial	Fibroblast	Lymphocyte	Macrophage	Mural	Neuronal	Gene_Summary
AARSD1	FALSE	FALSE	FALSE	FALSE	FALSE	FALSE	FALSE	0
ABHD14B	TRUE	FALSE	FALSE	FALSE	FALSE	FALSE	FALSE	1
ABL1	FALSE	FALSE	FALSE	FALSE	FALSE	FALSE	FALSE	0
ACE2	FALSE	FALSE	FALSE	FALSE	FALSE	TRUE	FALSE	1
ACTA2	FALSE	FALSE	FALSE	FALSE	FALSE	TRUE	FALSE	1
ACVRL1	FALSE	TRUE	FALSE	FALSE	FALSE	FALSE	FALSE	1
ACY1	FALSE	FALSE	FALSE	FALSE	FALSE	FALSE	FALSE	0
ADA2	FALSE	FALSE	FALSE	TRUE	TRUE	FALSE	FALSE	2
ADAM15	FALSE	TRUE	FALSE	FALSE	FALSE	FALSE	FALSE	1
ADAM8	FALSE	FALSE	FALSE	FALSE	FALSE	FALSE	FALSE	0
ADAMTS16	FALSE	FALSE	FALSE	FALSE	FALSE	FALSE	FALSE	0
ADGRB3	FALSE	FALSE	TRUE	FALSE	FALSE	TRUE	TRUE	3
ADGRG1	FALSE	TRUE	FALSE	TRUE	FALSE	FALSE	FALSE	2
AGER	FALSE	FALSE	FALSE	FALSE	FALSE	FALSE	FALSE	0
AGRN	FALSE	TRUE	FALSE	FALSE	FALSE	FALSE	FALSE	1
AGRP	FALSE	FALSE	FALSE	FALSE	FALSE	FALSE	FALSE	0
AGXT	FALSE	FALSE	FALSE	FALSE	FALSE	FALSE	FALSE	0
AHCY	FALSE	FALSE	FALSE	FALSE	FALSE	FALSE	FALSE	0
AIFM1	TRUE	FALSE	FALSE	FALSE	FALSE	FALSE	FALSE	1
AK1	TRUE	FALSE	FALSE	FALSE	FALSE	FALSE	FALSE	1
AKT1S1	FALSE	FALSE	FALSE	FALSE	FALSE	FALSE	FALSE	0
ALCAM	FALSE	FALSE	FALSE	FALSE	TRUE	FALSE	TRUE	2
ALDH1A1	FALSE	FALSE	TRUE	FALSE	TRUE	FALSE	TRUE	3
AMIGO2	FALSE	FALSE	FALSE	FALSE	FALSE	FALSE	FALSE	0
AMY2A	FALSE	FALSE	FALSE	FALSE	FALSE	FALSE	FALSE	0
AMY2B	TRUE	FALSE	FALSE	FALSE	FALSE	FALSE	FALSE	1
ANG	FALSE	FALSE	TRUE	FALSE	FALSE	FALSE	FALSE	1
ANGPTL1	FALSE	FALSE	TRUE	FALSE	FALSE	TRUE	FALSE	2
ANGPTL3	FALSE	FALSE	FALSE	FALSE	FALSE	FALSE	FALSE	0
ANGPTL4	TRUE	FALSE	FALSE	FALSE	FALSE	FALSE	FALSE	1
ANPEP	FALSE	FALSE	FALSE	FALSE	TRUE	FALSE	FALSE	1
ANXA4	FALSE	FALSE	FALSE	FALSE	TRUE	FALSE	FALSE	1
AOC3	FALSE	FALSE	FALSE	FALSE	FALSE	TRUE	FALSE	1
APRT	FALSE	FALSE	TRUE	FALSE	FALSE	FALSE	FALSE	1
AREG	FALSE	FALSE	FALSE	FALSE	TRUE	FALSE	FALSE	1
ARSA	FALSE	FALSE	FALSE	FALSE	FALSE	FALSE	FALSE	0
ASAH2	FALSE	FALSE	FALSE	FALSE	FALSE	FALSE	FALSE	0
ASGR1	FALSE	FALSE	FALSE	FALSE	FALSE	FALSE	FALSE	0
AXIN1	FALSE	FALSE	FALSE	TRUE	FALSE	FALSE	FALSE	1
AXL	FALSE	FALSE	TRUE	FALSE	FALSE	TRUE	FALSE	2
B4GALT1	FALSE	FALSE	FALSE	FALSE	FALSE	FALSE	FALSE	0
BAX	FALSE	FALSE	FALSE	FALSE	FALSE	FALSE	FALSE	0
BCAM	FALSE	TRUE	FALSE	FALSE	FALSE	FALSE	FALSE	1
BCR	FALSE	FALSE	FALSE	FALSE	FALSE	FALSE	FALSE	0
BLVRB	FALSE	FALSE	FALSE	FALSE	TRUE	FALSE	FALSE	1
BMP4	FALSE	FALSE	TRUE	FALSE	FALSE	FALSE	FALSE	1
BMP6	FALSE	FALSE	TRUE	FALSE	FALSE	FALSE	FALSE	1
BOC	FALSE	FALSE	TRUE	FALSE	FALSE	FALSE	FALSE	1
BRK1	FALSE	FALSE	FALSE	FALSE	FALSE	FALSE	FALSE	0
BSG	TRUE	FALSE	FALSE	FALSE	FALSE	FALSE	FALSE	1
BST2	FALSE	TRUE	FALSE	FALSE	FALSE	FALSE	FALSE	1
BTN2A1	FALSE	FALSE	FALSE	FALSE	FALSE	FALSE	FALSE	0
BTN3A2	FALSE	TRUE	FALSE	TRUE	FALSE	FALSE	FALSE	2
C1QA	FALSE	FALSE	FALSE	FALSE	TRUE	FALSE	FALSE	1
CA1	TRUE	FALSE	FALSE	FALSE	FALSE	FALSE	FALSE	1
CA12	FALSE	FALSE	FALSE	FALSE	FALSE	FALSE	FALSE	0
CA13	TRUE	FALSE	FALSE	FALSE	FALSE	FALSE	TRUE	2
CA2	FALSE	TRUE	FALSE	FALSE	FALSE	FALSE	FALSE	1
CA5A	FALSE	FALSE	FALSE	FALSE	FALSE	FALSE	FALSE	0
CALB1	FALSE	FALSE	FALSE	FALSE	FALSE	FALSE	FALSE	0
CALCA	FALSE	FALSE	FALSE	FALSE	FALSE	FALSE	FALSE	0
CANT1	FALSE	FALSE	FALSE	FALSE	FALSE	FALSE	FALSE	0
CARHSP1	FALSE	TRUE	FALSE	FALSE	FALSE	FALSE	FALSE	1
CC2D1A	FALSE	FALSE	FALSE	FALSE	FALSE	FALSE	FALSE	0
CCL14	FALSE	TRUE	FALSE	FALSE	FALSE	FALSE	FALSE	1
CCL15	FALSE	FALSE	FALSE	FALSE	FALSE	FALSE	FALSE	0
CCL16	FALSE	FALSE	FALSE	FALSE	FALSE	FALSE	FALSE	0
CCL23	FALSE	FALSE	FALSE	FALSE	FALSE	FALSE	FALSE	0
CCL3	FALSE	FALSE	FALSE	FALSE	FALSE	FALSE	FALSE	0
CCL7	FALSE	FALSE	FALSE	FALSE	FALSE	FALSE	FALSE	0
CCN2	FALSE	FALSE	TRUE	FALSE	FALSE	FALSE	FALSE	1
CCN3	FALSE	TRUE	FALSE	FALSE	FALSE	FALSE	FALSE	1
CCS	FALSE	FALSE	FALSE	FALSE	FALSE	FALSE	FALSE	0
CD160	FALSE	FALSE	FALSE	FALSE	FALSE	FALSE	FALSE	0
CD163	FALSE	FALSE	FALSE	FALSE	TRUE	FALSE	FALSE	1
CD164	FALSE	FALSE	FALSE	FALSE	TRUE	FALSE	FALSE	1
CD200	FALSE	TRUE	FALSE	FALSE	FALSE	FALSE	FALSE	1
CD209	FALSE	FALSE	FALSE	FALSE	TRUE	FALSE	FALSE	1
CD22	FALSE	FALSE	FALSE	FALSE	FALSE	FALSE	FALSE	0
CD244	FALSE	FALSE	FALSE	TRUE	FALSE	FALSE	FALSE	1
CD274	TRUE	FALSE	FALSE	FALSE	FALSE	FALSE	FALSE	1
CD276	TRUE	FALSE	FALSE	FALSE	FALSE	FALSE	FALSE	1
CD300C	FALSE	FALSE	FALSE	FALSE	FALSE	FALSE	FALSE	0
CD300LG	FALSE	TRUE	FALSE	FALSE	FALSE	FALSE	FALSE	1
CD302	FALSE	FALSE	FALSE	FALSE	TRUE	FALSE	FALSE	1
CD38	FALSE	FALSE	FALSE	FALSE	FALSE	TRUE	FALSE	1
CD4	FALSE	FALSE	FALSE	FALSE	TRUE	FALSE	FALSE	1
CD40	FALSE	FALSE	FALSE	FALSE	FALSE	FALSE	FALSE	0
CD46	FALSE	FALSE	FALSE	FALSE	FALSE	FALSE	FALSE	0
CD48	FALSE	FALSE	FALSE	TRUE	TRUE	FALSE	FALSE	2
CD55	FALSE	FALSE	FALSE	FALSE	TRUE	FALSE	FALSE	1
CD59	FALSE	TRUE	FALSE	FALSE	FALSE	FALSE	FALSE	1
CD74	FALSE	TRUE	FALSE	FALSE	TRUE	FALSE	FALSE	2
CD79B	FALSE	TRUE	FALSE	FALSE	FALSE	FALSE	FALSE	1
CD83	FALSE	FALSE	FALSE	FALSE	TRUE	FALSE	FALSE	1
CD84	FALSE	FALSE	FALSE	TRUE	TRUE	FALSE	FALSE	2
CD93	FALSE	TRUE	FALSE	FALSE	FALSE	FALSE	FALSE	1
CD99	FALSE	FALSE	FALSE	FALSE	FALSE	FALSE	FALSE	0
CD99L2	FALSE	FALSE	FALSE	FALSE	FALSE	FALSE	FALSE	0
CDCP1	FALSE	FALSE	FALSE	FALSE	TRUE	FALSE	FALSE	1
CDH1	FALSE	FALSE	FALSE	FALSE	FALSE	FALSE	FALSE	0
CDH2	TRUE	FALSE	FALSE	FALSE	FALSE	FALSE	FALSE	1
CDH3	FALSE	FALSE	FALSE	FALSE	FALSE	FALSE	FALSE	0
CDH5	FALSE	TRUE	FALSE	FALSE	FALSE	FALSE	FALSE	1
CDH6	FALSE	FALSE	FALSE	FALSE	FALSE	TRUE	FALSE	1
CDHR2	TRUE	FALSE	FALSE	FALSE	FALSE	FALSE	FALSE	1
CDKN1A	FALSE	FALSE	FALSE	FALSE	FALSE	FALSE	FALSE	0
CDNF	FALSE	FALSE	FALSE	FALSE	FALSE	FALSE	FALSE	0
CDON	FALSE	FALSE	TRUE	FALSE	FALSE	TRUE	FALSE	2
CDSN	FALSE	FALSE	FALSE	FALSE	FALSE	FALSE	FALSE	0
CEACAM21	FALSE	FALSE	FALSE	TRUE	TRUE	FALSE	FALSE	2
CEACAM8	FALSE	FALSE	FALSE	FALSE	FALSE	FALSE	FALSE	0
CES1	FALSE	FALSE	TRUE	FALSE	FALSE	FALSE	FALSE	1
CGA	FALSE	FALSE	FALSE	FALSE	FALSE	FALSE	FALSE	0
CGREF1	FALSE	FALSE	FALSE	FALSE	FALSE	FALSE	FALSE	0
CHGB	FALSE	FALSE	FALSE	FALSE	FALSE	FALSE	FALSE	0
CHI3L1	FALSE	FALSE	FALSE	FALSE	FALSE	FALSE	FALSE	0
CHMP1A	FALSE	FALSE	FALSE	FALSE	FALSE	FALSE	FALSE	0
CHRDL1	FALSE	FALSE	FALSE	FALSE	FALSE	FALSE	FALSE	0
CHRDL2	FALSE	FALSE	TRUE	FALSE	FALSE	FALSE	FALSE	1
CKAP4	FALSE	FALSE	TRUE	FALSE	FALSE	FALSE	FALSE	1
CLEC14A	FALSE	TRUE	FALSE	FALSE	FALSE	FALSE	FALSE	1
CLEC1A	FALSE	TRUE	FALSE	FALSE	FALSE	FALSE	FALSE	1
CLEC1B	FALSE	FALSE	FALSE	FALSE	FALSE	FALSE	FALSE	0
CLEC4D	FALSE	FALSE	FALSE	FALSE	FALSE	FALSE	FALSE	0
CLEC4G	FALSE	FALSE	FALSE	FALSE	FALSE	FALSE	FALSE	0
CLEC5A	FALSE	FALSE	FALSE	FALSE	TRUE	FALSE	FALSE	1
CLEC7A	FALSE	FALSE	FALSE	FALSE	TRUE	FALSE	FALSE	1
CLIP2	FALSE	FALSE	FALSE	FALSE	FALSE	TRUE	FALSE	1
CLPP	FALSE	FALSE	FALSE	FALSE	FALSE	FALSE	FALSE	0
CLSTN2	FALSE	FALSE	TRUE	FALSE	FALSE	FALSE	FALSE	1
CLUL1	FALSE	FALSE	FALSE	FALSE	FALSE	FALSE	FALSE	0
CNPY2	FALSE	FALSE	FALSE	FALSE	FALSE	FALSE	FALSE	0
CNPY4	FALSE	FALSE	FALSE	FALSE	FALSE	FALSE	FALSE	0
CNTN3	TRUE	FALSE	FALSE	FALSE	FALSE	FALSE	FALSE	1
COL18A1	FALSE	FALSE	TRUE	FALSE	FALSE	TRUE	TRUE	3
COL4A1	FALSE	FALSE	TRUE	FALSE	FALSE	FALSE	FALSE	1
COL6A3	FALSE	FALSE	TRUE	FALSE	FALSE	FALSE	FALSE	1
COLEC12	FALSE	FALSE	TRUE	FALSE	TRUE	FALSE	FALSE	2
COMT	FALSE	FALSE	FALSE	FALSE	FALSE	FALSE	FALSE	0
COX5B	TRUE	FALSE	FALSE	FALSE	FALSE	FALSE	FALSE	1
CRADD	TRUE	FALSE	FALSE	FALSE	FALSE	FALSE	FALSE	1
CRELD2	FALSE	FALSE	FALSE	FALSE	FALSE	FALSE	FALSE	0
CRHBP	FALSE	TRUE	FALSE	FALSE	FALSE	FALSE	FALSE	1
CRIM1	FALSE	FALSE	FALSE	FALSE	FALSE	FALSE	FALSE	0
CRIP2	FALSE	FALSE	FALSE	FALSE	FALSE	FALSE	FALSE	0
CRLF1	FALSE	FALSE	TRUE	FALSE	FALSE	FALSE	FALSE	1
CRTAM	FALSE	FALSE	FALSE	FALSE	FALSE	FALSE	FALSE	0
CSF1	FALSE	TRUE	FALSE	FALSE	FALSE	FALSE	FALSE	1
CSF3	FALSE	FALSE	FALSE	FALSE	FALSE	FALSE	FALSE	0
CST3	FALSE	FALSE	TRUE	FALSE	FALSE	FALSE	TRUE	2
CST6	FALSE	FALSE	FALSE	FALSE	FALSE	FALSE	FALSE	0
CST7	FALSE	FALSE	FALSE	TRUE	FALSE	FALSE	FALSE	1
CSTB	FALSE	FALSE	TRUE	FALSE	FALSE	FALSE	FALSE	1
CTSB	FALSE	FALSE	FALSE	FALSE	TRUE	FALSE	FALSE	1
CTSD	FALSE	FALSE	FALSE	FALSE	TRUE	FALSE	FALSE	1
CTSL	FALSE	FALSE	FALSE	FALSE	TRUE	FALSE	FALSE	1
CTSS	FALSE	FALSE	FALSE	FALSE	TRUE	FALSE	FALSE	1
CX3CL1	FALSE	TRUE	FALSE	FALSE	FALSE	FALSE	FALSE	1
CXADR	TRUE	FALSE	FALSE	FALSE	FALSE	FALSE	FALSE	1
CXCL16	FALSE	FALSE	FALSE	FALSE	TRUE	FALSE	FALSE	1
CXCL6	FALSE	FALSE	FALSE	FALSE	FALSE	FALSE	FALSE	0
CXCL8	FALSE	FALSE	FALSE	FALSE	TRUE	FALSE	FALSE	1
DAG1	TRUE	FALSE	FALSE	FALSE	FALSE	FALSE	TRUE	2
DARS	FALSE	FALSE	FALSE	FALSE	FALSE	FALSE	FALSE	0
DBI	FALSE	FALSE	FALSE	FALSE	FALSE	FALSE	TRUE	1
DBNL	FALSE	FALSE	FALSE	FALSE	TRUE	FALSE	FALSE	1
DCN	FALSE	FALSE	TRUE	FALSE	FALSE	FALSE	FALSE	1
DDAH1	FALSE	FALSE	TRUE	FALSE	FALSE	FALSE	FALSE	1
DDR1	FALSE	FALSE	FALSE	FALSE	FALSE	FALSE	FALSE	0
DECR1	TRUE	FALSE	FALSE	FALSE	FALSE	FALSE	FALSE	1
DFFA	FALSE	FALSE	FALSE	FALSE	FALSE	FALSE	FALSE	0
DKK3	TRUE	FALSE	FALSE	FALSE	FALSE	FALSE	FALSE	1
DKK4	FALSE	FALSE	FALSE	FALSE	FALSE	FALSE	FALSE	0
DLK1	FALSE	FALSE	TRUE	FALSE	FALSE	FALSE	FALSE	1
DNAJA2	FALSE	FALSE	FALSE	FALSE	FALSE	FALSE	FALSE	0
DNAJB1	FALSE	FALSE	FALSE	FALSE	FALSE	FALSE	FALSE	0
DNMBP	FALSE	FALSE	FALSE	FALSE	FALSE	FALSE	FALSE	0
DNPH1	FALSE	FALSE	FALSE	FALSE	FALSE	FALSE	FALSE	0
DSC2	TRUE	FALSE	FALSE	FALSE	TRUE	FALSE	FALSE	2
DSG2	TRUE	FALSE	FALSE	FALSE	FALSE	FALSE	FALSE	1
DTX3	FALSE	FALSE	FALSE	FALSE	FALSE	TRUE	FALSE	1
EBAG9	FALSE	FALSE	FALSE	FALSE	FALSE	FALSE	FALSE	0
EDAR	FALSE	FALSE	FALSE	FALSE	FALSE	FALSE	FALSE	0
EFEMP1	FALSE	FALSE	TRUE	FALSE	FALSE	FALSE	FALSE	1
EFNA1	FALSE	TRUE	FALSE	FALSE	FALSE	FALSE	FALSE	1
EFNA4	FALSE	FALSE	FALSE	FALSE	FALSE	FALSE	FALSE	0
EGLN1	FALSE	FALSE	FALSE	FALSE	FALSE	FALSE	FALSE	0
EIF4B	FALSE	FALSE	FALSE	FALSE	FALSE	FALSE	FALSE	0
EIF4EBP1	FALSE	FALSE	FALSE	FALSE	TRUE	FALSE	FALSE	1
EIF4G1	FALSE	FALSE	FALSE	FALSE	FALSE	FALSE	FALSE	0
ENAH	TRUE	FALSE	FALSE	FALSE	FALSE	FALSE	FALSE	1
ENG	FALSE	TRUE	FALSE	FALSE	FALSE	FALSE	FALSE	1
ENO2	FALSE	FALSE	FALSE	FALSE	FALSE	FALSE	FALSE	0
ENPP2	FALSE	TRUE	FALSE	FALSE	TRUE	FALSE	FALSE	2
ENPP7	FALSE	FALSE	FALSE	FALSE	FALSE	FALSE	FALSE	0
ENTPD6	TRUE	FALSE	FALSE	FALSE	FALSE	FALSE	FALSE	1
EPHA2	FALSE	TRUE	FALSE	FALSE	FALSE	FALSE	FALSE	1
EPHB4	FALSE	TRUE	FALSE	FALSE	FALSE	FALSE	FALSE	1
EPHB6	FALSE	FALSE	FALSE	FALSE	FALSE	TRUE	FALSE	1
EPO	FALSE	FALSE	FALSE	FALSE	FALSE	FALSE	FALSE	0
ERBIN	FALSE	FALSE	FALSE	FALSE	FALSE	FALSE	FALSE	0
EREG	FALSE	FALSE	FALSE	FALSE	TRUE	FALSE	FALSE	1
ESAM	FALSE	TRUE	FALSE	FALSE	FALSE	FALSE	FALSE	1
ESM1	FALSE	FALSE	FALSE	FALSE	FALSE	FALSE	FALSE	0
EZR	FALSE	FALSE	FALSE	FALSE	FALSE	TRUE	FALSE	1
F11R	FALSE	TRUE	FALSE	FALSE	FALSE	FALSE	FALSE	1
F2R	FALSE	FALSE	TRUE	FALSE	FALSE	FALSE	FALSE	1
F9	FALSE	FALSE	FALSE	FALSE	FALSE	FALSE	FALSE	0
FABP1	FALSE	FALSE	FALSE	FALSE	FALSE	FALSE	FALSE	0
FABP4	FALSE	TRUE	FALSE	FALSE	FALSE	TRUE	FALSE	2
FABP5	FALSE	TRUE	FALSE	FALSE	FALSE	FALSE	FALSE	1
FABP6	FALSE	FALSE	FALSE	FALSE	FALSE	FALSE	FALSE	0
FADD	FALSE	FALSE	FALSE	FALSE	FALSE	FALSE	FALSE	0
FAM3B	FALSE	FALSE	FALSE	FALSE	FALSE	FALSE	FALSE	0
FAM3C	FALSE	FALSE	TRUE	FALSE	FALSE	FALSE	FALSE	1
FAS	FALSE	FALSE	TRUE	FALSE	FALSE	FALSE	FALSE	1
FCER2	FALSE	FALSE	FALSE	FALSE	FALSE	FALSE	FALSE	0
FCRL5	FALSE	FALSE	FALSE	FALSE	FALSE	FALSE	FALSE	0
FGFR1OP	FALSE	FALSE	FALSE	FALSE	FALSE	FALSE	FALSE	0
FHIT	TRUE	FALSE	FALSE	FALSE	TRUE	FALSE	FALSE	2
FIS1	FALSE	FALSE	FALSE	FALSE	FALSE	FALSE	FALSE	0
FKBP4	FALSE	FALSE	FALSE	FALSE	FALSE	FALSE	FALSE	0
FKBP5	FALSE	FALSE	FALSE	FALSE	TRUE	FALSE	FALSE	1
FLRT2	FALSE	FALSE	TRUE	FALSE	FALSE	FALSE	FALSE	1
FOLR2	FALSE	FALSE	FALSE	FALSE	TRUE	FALSE	FALSE	1
FOXO1	FALSE	FALSE	TRUE	FALSE	FALSE	FALSE	TRUE	2
FSTL3	FALSE	FALSE	TRUE	FALSE	FALSE	FALSE	TRUE	2
GALNT10	FALSE	FALSE	TRUE	TRUE	FALSE	FALSE	FALSE	2
GALNT3	FALSE	FALSE	FALSE	TRUE	FALSE	FALSE	FALSE	1
GAS6	FALSE	FALSE	FALSE	FALSE	FALSE	FALSE	FALSE	0
GCNT1	FALSE	FALSE	FALSE	FALSE	TRUE	FALSE	FALSE	1
GDF15	FALSE	FALSE	FALSE	FALSE	FALSE	FALSE	FALSE	0
GFRA2	FALSE	FALSE	FALSE	FALSE	TRUE	FALSE	TRUE	2
GGT1	FALSE	FALSE	FALSE	FALSE	FALSE	FALSE	FALSE	0
GGT5	FALSE	FALSE	TRUE	FALSE	FALSE	TRUE	FALSE	2
GH1	FALSE	FALSE	FALSE	FALSE	FALSE	FALSE	FALSE	0
GLO1	FALSE	FALSE	FALSE	FALSE	FALSE	FALSE	FALSE	0
GLOD4	FALSE	FALSE	FALSE	FALSE	FALSE	FALSE	FALSE	0
GMPR	TRUE	FALSE	FALSE	FALSE	FALSE	FALSE	FALSE	1
GP1BA	FALSE	FALSE	FALSE	FALSE	FALSE	FALSE	FALSE	0
GPNMB	TRUE	FALSE	FALSE	FALSE	FALSE	FALSE	FALSE	1
GPR37	FALSE	FALSE	FALSE	FALSE	FALSE	FALSE	FALSE	0
GRN	FALSE	FALSE	FALSE	FALSE	TRUE	FALSE	FALSE	1
GRPEL1	FALSE	FALSE	FALSE	FALSE	FALSE	FALSE	FALSE	0
GUCA2A	FALSE	FALSE	FALSE	FALSE	FALSE	FALSE	FALSE	0
GUSB	FALSE	FALSE	FALSE	FALSE	FALSE	FALSE	FALSE	0
HARS	FALSE	FALSE	FALSE	FALSE	FALSE	FALSE	FALSE	0
HAVCR2	FALSE	FALSE	FALSE	FALSE	TRUE	FALSE	FALSE	1
HCLS1	FALSE	FALSE	FALSE	TRUE	TRUE	FALSE	FALSE	2
HEXIM1	FALSE	FALSE	FALSE	FALSE	FALSE	FALSE	FALSE	0
HLA-DRA	FALSE	TRUE	FALSE	FALSE	TRUE	FALSE	FALSE	2
HLA-E	FALSE	TRUE	FALSE	TRUE	FALSE	FALSE	FALSE	2
HMOX1	FALSE	FALSE	FALSE	FALSE	TRUE	FALSE	FALSE	1
HMOX2	TRUE	FALSE	FALSE	FALSE	FALSE	FALSE	FALSE	1
HNMT	FALSE	FALSE	TRUE	FALSE	TRUE	FALSE	FALSE	2
HNRNPK	FALSE	FALSE	FALSE	FALSE	FALSE	FALSE	FALSE	0
HPCAL1	FALSE	TRUE	FALSE	FALSE	FALSE	FALSE	FALSE	1
HSPA1A	FALSE	FALSE	FALSE	FALSE	FALSE	FALSE	FALSE	0
HSPG2	FALSE	TRUE	FALSE	FALSE	FALSE	FALSE	FALSE	1
HYOU1	FALSE	FALSE	FALSE	FALSE	FALSE	FALSE	FALSE	0
ICAM1	FALSE	TRUE	FALSE	FALSE	TRUE	FALSE	FALSE	2
ICAM2	FALSE	TRUE	FALSE	FALSE	FALSE	FALSE	FALSE	1
ICAM5	FALSE	FALSE	FALSE	FALSE	FALSE	FALSE	FALSE	0
ICOSLG	FALSE	FALSE	TRUE	FALSE	FALSE	FALSE	FALSE	1
IFNGR1	FALSE	FALSE	FALSE	FALSE	FALSE	FALSE	FALSE	0
IFNGR2	FALSE	FALSE	FALSE	FALSE	TRUE	FALSE	TRUE	2
IGF1R	TRUE	FALSE	FALSE	FALSE	FALSE	FALSE	FALSE	1
IGF2R	FALSE	FALSE	FALSE	FALSE	FALSE	FALSE	FALSE	0
IGFBP1	FALSE	FALSE	FALSE	FALSE	FALSE	FALSE	FALSE	0
IGFBP2	FALSE	TRUE	FALSE	FALSE	FALSE	FALSE	FALSE	1
IGFBP4	FALSE	TRUE	FALSE	FALSE	FALSE	FALSE	FALSE	1
IGFBP7	FALSE	FALSE	TRUE	FALSE	FALSE	TRUE	FALSE	2
IGFBPL1	FALSE	FALSE	FALSE	FALSE	FALSE	FALSE	FALSE	0
IGSF3	FALSE	FALSE	TRUE	FALSE	FALSE	FALSE	FALSE	1
IGSF8	FALSE	FALSE	FALSE	FALSE	FALSE	FALSE	FALSE	0
IL10	FALSE	FALSE	FALSE	FALSE	TRUE	FALSE	FALSE	1
IL10RA	FALSE	FALSE	FALSE	TRUE	TRUE	FALSE	FALSE	2
IL10RB	FALSE	FALSE	FALSE	FALSE	TRUE	FALSE	FALSE	1
IL12RB1	FALSE	FALSE	FALSE	TRUE	TRUE	FALSE	FALSE	2
IL15	FALSE	TRUE	FALSE	FALSE	FALSE	FALSE	FALSE	1
IL15RA	FALSE	TRUE	FALSE	FALSE	FALSE	FALSE	FALSE	1
IL16	FALSE	FALSE	TRUE	FALSE	FALSE	FALSE	FALSE	1
IL17A	FALSE	FALSE	FALSE	FALSE	FALSE	FALSE	FALSE	0
IL17C	FALSE	FALSE	FALSE	FALSE	FALSE	FALSE	FALSE	0
IL17RA	FALSE	FALSE	FALSE	FALSE	TRUE	FALSE	FALSE	1
IL17RB	TRUE	FALSE	FALSE	FALSE	FALSE	FALSE	FALSE	1
IL18	FALSE	FALSE	FALSE	FALSE	TRUE	FALSE	FALSE	1
IL18BP	FALSE	FALSE	FALSE	FALSE	FALSE	FALSE	FALSE	0
IL18R1	FALSE	FALSE	FALSE	TRUE	FALSE	FALSE	FALSE	1
IL19	FALSE	FALSE	FALSE	FALSE	FALSE	FALSE	FALSE	0
IL1R1	FALSE	FALSE	TRUE	FALSE	FALSE	FALSE	FALSE	1
IL1RL1	FALSE	FALSE	TRUE	FALSE	FALSE	TRUE	FALSE	2
IL1RN	FALSE	FALSE	FALSE	FALSE	FALSE	FALSE	FALSE	0
IL2RA	FALSE	FALSE	FALSE	FALSE	TRUE	FALSE	FALSE	1
IL3RA	FALSE	TRUE	FALSE	FALSE	FALSE	FALSE	FALSE	1
IL4R	FALSE	TRUE	FALSE	FALSE	TRUE	FALSE	FALSE	2
IL5RA	FALSE	FALSE	FALSE	FALSE	FALSE	FALSE	FALSE	0
IL6	FALSE	FALSE	FALSE	FALSE	FALSE	FALSE	FALSE	0
IL6ST	FALSE	FALSE	FALSE	FALSE	FALSE	FALSE	FALSE	0
IL7R	FALSE	FALSE	FALSE	TRUE	FALSE	FALSE	FALSE	1
INPP1	FALSE	TRUE	FALSE	FALSE	FALSE	FALSE	FALSE	1
INPPL1	FALSE	FALSE	FALSE	FALSE	FALSE	FALSE	FALSE	0
IPCEF1	FALSE	FALSE	FALSE	TRUE	TRUE	FALSE	FALSE	2
IRAK1	FALSE	FALSE	FALSE	FALSE	TRUE	FALSE	FALSE	1
IRAK4	FALSE	FALSE	FALSE	TRUE	TRUE	FALSE	FALSE	2
ITGA5	FALSE	FALSE	TRUE	FALSE	FALSE	FALSE	FALSE	1
ITGB1	FALSE	FALSE	FALSE	FALSE	FALSE	FALSE	FALSE	0
ITGB6	TRUE	FALSE	FALSE	FALSE	FALSE	FALSE	FALSE	1
ITIH3	FALSE	FALSE	FALSE	FALSE	FALSE	FALSE	FALSE	0
JAM2	FALSE	TRUE	FALSE	FALSE	FALSE	FALSE	FALSE	1
JCHAIN	FALSE	FALSE	FALSE	FALSE	FALSE	FALSE	FALSE	0
JUN	FALSE	FALSE	FALSE	FALSE	FALSE	FALSE	FALSE	0
KAZALD1	FALSE	TRUE	FALSE	FALSE	FALSE	FALSE	FALSE	1
KEL	FALSE	FALSE	FALSE	FALSE	FALSE	FALSE	FALSE	0
KIF1BP	FALSE	FALSE	FALSE	FALSE	FALSE	FALSE	FALSE	0
KIRREL2	FALSE	FALSE	FALSE	FALSE	FALSE	FALSE	FALSE	0
KLRB1	FALSE	FALSE	FALSE	TRUE	FALSE	FALSE	FALSE	1
KLRD1	TRUE	FALSE	FALSE	TRUE	FALSE	FALSE	FALSE	2
KRT18	FALSE	FALSE	FALSE	FALSE	FALSE	FALSE	FALSE	0
KRT19	FALSE	FALSE	FALSE	FALSE	FALSE	FALSE	FALSE	0
LAG3	FALSE	FALSE	FALSE	FALSE	FALSE	FALSE	FALSE	0
LAIR1	FALSE	FALSE	FALSE	FALSE	TRUE	FALSE	FALSE	1
LAIR2	FALSE	FALSE	FALSE	FALSE	FALSE	FALSE	FALSE	0
LAMA4	FALSE	FALSE	FALSE	FALSE	FALSE	TRUE	TRUE	2
LAMP3	FALSE	FALSE	FALSE	FALSE	FALSE	FALSE	FALSE	0
LAT	FALSE	FALSE	FALSE	TRUE	FALSE	FALSE	FALSE	1
LAT2	FALSE	FALSE	FALSE	FALSE	TRUE	FALSE	FALSE	1
LAYN	FALSE	TRUE	FALSE	FALSE	FALSE	FALSE	FALSE	1
LBR	FALSE	TRUE	FALSE	FALSE	FALSE	FALSE	FALSE	1
LCN2	FALSE	FALSE	FALSE	FALSE	FALSE	FALSE	FALSE	0
LEP	FALSE	FALSE	FALSE	FALSE	FALSE	FALSE	FALSE	0
LEPR	FALSE	TRUE	FALSE	FALSE	FALSE	FALSE	FALSE	1
LGALS3	FALSE	TRUE	FALSE	FALSE	FALSE	FALSE	FALSE	1
LGALS4	FALSE	FALSE	FALSE	FALSE	FALSE	FALSE	FALSE	0
LGALS8	TRUE	FALSE	FALSE	FALSE	FALSE	FALSE	FALSE	1
LGALS9	FALSE	TRUE	FALSE	FALSE	TRUE	FALSE	FALSE	2
LHPP	TRUE	FALSE	FALSE	FALSE	FALSE	FALSE	FALSE	1
LIFR	FALSE	TRUE	FALSE	FALSE	FALSE	FALSE	FALSE	1
LILRA5	FALSE	FALSE	FALSE	FALSE	FALSE	FALSE	FALSE	0
LILRB1	FALSE	FALSE	FALSE	FALSE	TRUE	FALSE	FALSE	1
LILRB2	FALSE	FALSE	FALSE	FALSE	TRUE	FALSE	FALSE	1
LILRB4	FALSE	FALSE	FALSE	FALSE	TRUE	FALSE	FALSE	1
LPCAT2	FALSE	FALSE	TRUE	FALSE	TRUE	FALSE	FALSE	2
LRP11	FALSE	FALSE	TRUE	FALSE	FALSE	FALSE	FALSE	1
LRRC25	FALSE	FALSE	FALSE	FALSE	TRUE	FALSE	FALSE	1
LSP1	FALSE	FALSE	TRUE	FALSE	FALSE	FALSE	FALSE	1
LTBP2	FALSE	FALSE	TRUE	FALSE	FALSE	FALSE	FALSE	1
LTBR	FALSE	FALSE	FALSE	FALSE	TRUE	FALSE	FALSE	1
LY6D	FALSE	FALSE	FALSE	FALSE	FALSE	FALSE	FALSE	0
LY75	FALSE	FALSE	FALSE	TRUE	TRUE	FALSE	FALSE	2
LY96	FALSE	FALSE	FALSE	FALSE	TRUE	FALSE	FALSE	1
LYN	FALSE	FALSE	FALSE	TRUE	TRUE	FALSE	FALSE	2
MAD1L1	FALSE	FALSE	FALSE	FALSE	TRUE	FALSE	FALSE	1
MAP4K5	FALSE	FALSE	FALSE	FALSE	FALSE	FALSE	TRUE	1
MAPK9	FALSE	FALSE	FALSE	FALSE	FALSE	FALSE	FALSE	0
MASP1	TRUE	FALSE	FALSE	FALSE	FALSE	FALSE	FALSE	1
MATN2	FALSE	FALSE	TRUE	FALSE	FALSE	FALSE	TRUE	2
MCAM	FALSE	FALSE	FALSE	FALSE	FALSE	TRUE	FALSE	1
MCFD2	FALSE	FALSE	FALSE	FALSE	FALSE	FALSE	FALSE	0
MIF	FALSE	FALSE	TRUE	FALSE	FALSE	FALSE	FALSE	1
MILR1	FALSE	FALSE	TRUE	FALSE	TRUE	FALSE	FALSE	2
MITD1	FALSE	FALSE	FALSE	FALSE	FALSE	FALSE	FALSE	0
MLN	FALSE	FALSE	FALSE	FALSE	FALSE	FALSE	FALSE	0
MME	FALSE	FALSE	TRUE	FALSE	FALSE	FALSE	FALSE	1
MMP1	FALSE	FALSE	FALSE	FALSE	FALSE	FALSE	FALSE	0
MMP10	FALSE	FALSE	FALSE	FALSE	FALSE	FALSE	FALSE	0
MMP13	FALSE	FALSE	FALSE	FALSE	FALSE	FALSE	FALSE	0
MMP3	FALSE	FALSE	FALSE	FALSE	FALSE	FALSE	FALSE	0
MMP7	FALSE	FALSE	FALSE	FALSE	FALSE	FALSE	FALSE	0
MPI	FALSE	FALSE	FALSE	FALSE	FALSE	FALSE	FALSE	0
MSLN	FALSE	FALSE	FALSE	FALSE	FALSE	FALSE	FALSE	0
MSR1	FALSE	FALSE	FALSE	FALSE	TRUE	FALSE	FALSE	1
MSTN	FALSE	FALSE	FALSE	FALSE	FALSE	FALSE	FALSE	0
MYOC	FALSE	FALSE	TRUE	FALSE	FALSE	FALSE	FALSE	1
MZB1	FALSE	FALSE	FALSE	FALSE	FALSE	FALSE	FALSE	0
NCAM2	FALSE	FALSE	TRUE	FALSE	FALSE	TRUE	TRUE	3
NCK2	FALSE	FALSE	FALSE	TRUE	FALSE	TRUE	FALSE	2
NCR1	FALSE	FALSE	FALSE	TRUE	FALSE	FALSE	FALSE	1
NECTIN2	FALSE	TRUE	FALSE	FALSE	FALSE	FALSE	FALSE	1
NEFL	FALSE	FALSE	FALSE	FALSE	FALSE	FALSE	FALSE	0
NFASC	FALSE	FALSE	FALSE	FALSE	FALSE	TRUE	FALSE	1
NFATC1	FALSE	FALSE	FALSE	FALSE	FALSE	FALSE	FALSE	0
NID1	FALSE	FALSE	TRUE	FALSE	FALSE	TRUE	FALSE	2
NOS1	FALSE	FALSE	FALSE	FALSE	FALSE	FALSE	FALSE	0
NOTCH3	FALSE	FALSE	FALSE	FALSE	FALSE	TRUE	FALSE	1
NPDC1	FALSE	TRUE	FALSE	FALSE	FALSE	FALSE	FALSE	1
NPPC	FALSE	FALSE	TRUE	FALSE	FALSE	FALSE	FALSE	1
NPTX1	FALSE	FALSE	FALSE	FALSE	FALSE	FALSE	FALSE	0
NPTXR	TRUE	FALSE	FALSE	FALSE	FALSE	FALSE	FALSE	1
NRCAM	FALSE	FALSE	TRUE	FALSE	FALSE	FALSE	TRUE	2
NRP1	FALSE	FALSE	FALSE	FALSE	FALSE	TRUE	FALSE	1
NRP2	FALSE	TRUE	FALSE	FALSE	TRUE	FALSE	FALSE	2
NSFL1C	FALSE	FALSE	FALSE	FALSE	TRUE	FALSE	FALSE	1
NTF3	FALSE	FALSE	FALSE	FALSE	FALSE	TRUE	FALSE	1
NUDC	FALSE	FALSE	FALSE	FALSE	FALSE	FALSE	FALSE	0
NUDT5	FALSE	FALSE	FALSE	FALSE	FALSE	FALSE	FALSE	0
OGFR	FALSE	FALSE	FALSE	FALSE	FALSE	FALSE	FALSE	0
OGN	FALSE	FALSE	TRUE	FALSE	FALSE	FALSE	FALSE	1
OLR1	FALSE	FALSE	FALSE	FALSE	FALSE	FALSE	FALSE	0
OMD	FALSE	FALSE	TRUE	FALSE	FALSE	FALSE	FALSE	1
OSCAR	FALSE	FALSE	FALSE	FALSE	TRUE	FALSE	FALSE	1
OSMR	FALSE	TRUE	FALSE	FALSE	FALSE	FALSE	FALSE	1
OXT	FALSE	FALSE	FALSE	FALSE	FALSE	FALSE	FALSE	0
PAEP	FALSE	FALSE	FALSE	FALSE	FALSE	FALSE	FALSE	0
PAG1	FALSE	FALSE	FALSE	FALSE	FALSE	TRUE	FALSE	1
PAM	TRUE	FALSE	FALSE	FALSE	FALSE	FALSE	FALSE	1
PARK7	FALSE	FALSE	FALSE	FALSE	FALSE	FALSE	FALSE	0
PCDH17	FALSE	TRUE	FALSE	FALSE	FALSE	TRUE	FALSE	2
PCSK9	FALSE	FALSE	FALSE	FALSE	FALSE	FALSE	FALSE	0
PDCD1LG2	FALSE	FALSE	FALSE	FALSE	TRUE	FALSE	FALSE	1
PDCD5	FALSE	FALSE	FALSE	FALSE	FALSE	FALSE	FALSE	0
PDCD6	FALSE	FALSE	FALSE	FALSE	FALSE	FALSE	FALSE	0
PDGFRA	FALSE	FALSE	TRUE	FALSE	FALSE	FALSE	FALSE	1
PDGFRB	FALSE	FALSE	FALSE	FALSE	FALSE	TRUE	FALSE	1
PEAR1	FALSE	FALSE	FALSE	FALSE	FALSE	TRUE	FALSE	1
PEBP1	FALSE	FALSE	FALSE	FALSE	FALSE	FALSE	TRUE	1
PECAM1	FALSE	TRUE	FALSE	FALSE	FALSE	FALSE	FALSE	1
PGF	FALSE	FALSE	FALSE	FALSE	FALSE	TRUE	FALSE	1
PGLYRP1	FALSE	FALSE	FALSE	FALSE	FALSE	FALSE	FALSE	0
PHOSPHO1	FALSE	FALSE	FALSE	FALSE	FALSE	FALSE	FALSE	0
PI3	FALSE	FALSE	FALSE	FALSE	FALSE	FALSE	FALSE	0
PIGR	FALSE	FALSE	FALSE	FALSE	FALSE	FALSE	FALSE	0
PIK3IP1	FALSE	FALSE	FALSE	TRUE	TRUE	FALSE	FALSE	2
PILRA	FALSE	FALSE	FALSE	FALSE	TRUE	FALSE	FALSE	1
PILRB	FALSE	FALSE	FALSE	FALSE	FALSE	FALSE	FALSE	0
PLA2G10	FALSE	FALSE	FALSE	FALSE	FALSE	FALSE	FALSE	0
PLA2G1B	FALSE	FALSE	FALSE	FALSE	FALSE	FALSE	FALSE	0
PLAU	FALSE	FALSE	TRUE	FALSE	TRUE	FALSE	FALSE	2
PLAUR	FALSE	FALSE	FALSE	FALSE	TRUE	FALSE	FALSE	1
PLIN1	FALSE	FALSE	FALSE	FALSE	FALSE	FALSE	FALSE	0
PLIN3	FALSE	FALSE	FALSE	FALSE	TRUE	FALSE	FALSE	1
PLPBP	FALSE	FALSE	FALSE	FALSE	FALSE	FALSE	FALSE	0
PLXNB2	FALSE	FALSE	FALSE	FALSE	TRUE	FALSE	FALSE	1
PLXNB3	FALSE	FALSE	FALSE	FALSE	FALSE	FALSE	FALSE	0
POLR2F	FALSE	FALSE	FALSE	FALSE	FALSE	FALSE	TRUE	1
PPCDC	FALSE	FALSE	FALSE	FALSE	FALSE	FALSE	FALSE	0
PPME1	FALSE	FALSE	FALSE	FALSE	FALSE	FALSE	FALSE	0
PPP1R2	FALSE	FALSE	FALSE	TRUE	FALSE	FALSE	FALSE	1
PPP1R9B	FALSE	FALSE	FALSE	FALSE	FALSE	FALSE	FALSE	0
PPP3R1	FALSE	FALSE	FALSE	FALSE	TRUE	FALSE	FALSE	1
PRDX1	FALSE	FALSE	TRUE	FALSE	FALSE	FALSE	FALSE	1
PRDX5	FALSE	FALSE	FALSE	FALSE	FALSE	FALSE	FALSE	0
PRELP	FALSE	FALSE	TRUE	FALSE	FALSE	FALSE	FALSE	1
PRKAB1	FALSE	TRUE	FALSE	FALSE	FALSE	FALSE	FALSE	1
PRL	FALSE	FALSE	FALSE	FALSE	FALSE	FALSE	FALSE	0
PRSS2	FALSE	FALSE	FALSE	FALSE	FALSE	FALSE	FALSE	0
PRSS8	FALSE	FALSE	FALSE	FALSE	FALSE	FALSE	FALSE	0
PSG1	FALSE	FALSE	FALSE	FALSE	FALSE	FALSE	FALSE	0
PSIP1	FALSE	FALSE	FALSE	FALSE	FALSE	FALSE	FALSE	0
PSME1	FALSE	FALSE	FALSE	FALSE	FALSE	FALSE	FALSE	0
PSME2	FALSE	FALSE	FALSE	FALSE	FALSE	FALSE	FALSE	0
PSMG3	FALSE	FALSE	FALSE	FALSE	FALSE	FALSE	FALSE	0
PSPN	FALSE	FALSE	FALSE	FALSE	FALSE	FALSE	FALSE	0
PTGDS	TRUE	FALSE	FALSE	FALSE	FALSE	FALSE	FALSE	1
PTH1R	FALSE	FALSE	FALSE	FALSE	FALSE	TRUE	FALSE	1
PTPN1	FALSE	FALSE	FALSE	FALSE	FALSE	FALSE	FALSE	0
PTPRN2	FALSE	TRUE	FALSE	FALSE	FALSE	FALSE	FALSE	1
PTPRS	FALSE	FALSE	TRUE	FALSE	FALSE	FALSE	TRUE	2
PTS	FALSE	FALSE	FALSE	FALSE	FALSE	FALSE	FALSE	0
PTX3	FALSE	FALSE	TRUE	FALSE	FALSE	FALSE	FALSE	1
PVR	TRUE	FALSE	FALSE	FALSE	FALSE	FALSE	FALSE	1
QDPR	FALSE	FALSE	FALSE	FALSE	FALSE	FALSE	FALSE	0
RARRES2	FALSE	FALSE	TRUE	FALSE	FALSE	FALSE	TRUE	2
RBKS	TRUE	FALSE	FALSE	FALSE	FALSE	FALSE	FALSE	1
RBP5	FALSE	FALSE	TRUE	FALSE	FALSE	FALSE	FALSE	1
REG1A	FALSE	FALSE	FALSE	FALSE	FALSE	FALSE	FALSE	0
REG1B	FALSE	FALSE	FALSE	FALSE	FALSE	FALSE	FALSE	0
REG3A	FALSE	FALSE	FALSE	FALSE	FALSE	FALSE	FALSE	0
REG4	FALSE	FALSE	FALSE	FALSE	FALSE	FALSE	FALSE	0
RELT	FALSE	FALSE	FALSE	FALSE	TRUE	FALSE	FALSE	1
RETN	FALSE	FALSE	FALSE	FALSE	FALSE	FALSE	FALSE	0
RGMB	FALSE	FALSE	TRUE	FALSE	FALSE	FALSE	TRUE	2
RNASET2	FALSE	FALSE	FALSE	FALSE	TRUE	FALSE	FALSE	1
ROBO1	FALSE	FALSE	TRUE	FALSE	FALSE	TRUE	FALSE	2
ROBO2	FALSE	FALSE	TRUE	FALSE	FALSE	FALSE	FALSE	1
ROR1	TRUE	FALSE	FALSE	FALSE	FALSE	FALSE	TRUE	2
RP2	FALSE	FALSE	FALSE	FALSE	TRUE	FALSE	FALSE	1
RWDD1	FALSE	FALSE	FALSE	FALSE	FALSE	FALSE	FALSE	0
S100A12	FALSE	FALSE	FALSE	FALSE	FALSE	FALSE	FALSE	0
S100P	FALSE	FALSE	FALSE	FALSE	FALSE	FALSE	FALSE	0
SAMD9L	FALSE	TRUE	FALSE	FALSE	FALSE	FALSE	FALSE	1
SCAMP3	FALSE	FALSE	FALSE	FALSE	FALSE	FALSE	FALSE	0
SCARA5	FALSE	FALSE	TRUE	FALSE	FALSE	FALSE	FALSE	1
SCARB2	FALSE	FALSE	FALSE	FALSE	FALSE	FALSE	FALSE	0
SCARF1	FALSE	TRUE	FALSE	FALSE	FALSE	FALSE	FALSE	1
SCARF2	FALSE	FALSE	TRUE	FALSE	FALSE	FALSE	FALSE	1
SCGB1A1	FALSE	FALSE	FALSE	FALSE	FALSE	FALSE	FALSE	0
SDC1	FALSE	FALSE	FALSE	FALSE	FALSE	FALSE	FALSE	0
SELE	FALSE	FALSE	FALSE	FALSE	FALSE	FALSE	FALSE	0
SELP	FALSE	TRUE	FALSE	FALSE	FALSE	FALSE	FALSE	1
SEMA3F	FALSE	TRUE	FALSE	FALSE	FALSE	FALSE	FALSE	1
SEMA4C	FALSE	TRUE	FALSE	FALSE	FALSE	FALSE	FALSE	1
SEMA7A	FALSE	FALSE	FALSE	FALSE	FALSE	FALSE	FALSE	0
SERPINB6	FALSE	FALSE	FALSE	FALSE	FALSE	FALSE	FALSE	0
SERPINB8	FALSE	FALSE	TRUE	FALSE	TRUE	FALSE	FALSE	2
SERPINB9	FALSE	FALSE	FALSE	TRUE	TRUE	FALSE	FALSE	2
SETMAR	FALSE	FALSE	FALSE	FALSE	FALSE	FALSE	FALSE	0
SEZ6L2	FALSE	FALSE	FALSE	FALSE	FALSE	FALSE	FALSE	0
SF3B4	FALSE	FALSE	FALSE	FALSE	FALSE	FALSE	FALSE	0
SFTPD	TRUE	FALSE	FALSE	FALSE	FALSE	FALSE	FALSE	1
SIGLEC1	FALSE	FALSE	FALSE	FALSE	TRUE	FALSE	FALSE	1
SIGLEC10	FALSE	FALSE	FALSE	FALSE	TRUE	FALSE	FALSE	1
SIGLEC15	FALSE	FALSE	FALSE	FALSE	FALSE	FALSE	FALSE	0
SIGLEC7	FALSE	FALSE	FALSE	FALSE	TRUE	FALSE	FALSE	1
SIRPA	FALSE	FALSE	FALSE	FALSE	TRUE	FALSE	FALSE	1
SIRPB1	FALSE	FALSE	FALSE	FALSE	TRUE	FALSE	FALSE	1
SIRT2	FALSE	FALSE	FALSE	FALSE	FALSE	FALSE	FALSE	0
SKAP1	FALSE	FALSE	FALSE	TRUE	FALSE	FALSE	FALSE	1
SLAMF7	FALSE	FALSE	FALSE	TRUE	FALSE	FALSE	FALSE	1
SLC16A1	TRUE	FALSE	FALSE	FALSE	FALSE	FALSE	FALSE	1
SLC39A14	TRUE	FALSE	FALSE	FALSE	FALSE	FALSE	FALSE	1
SLC39A5	FALSE	FALSE	FALSE	FALSE	FALSE	FALSE	FALSE	0
SLITRK6	FALSE	FALSE	FALSE	FALSE	FALSE	FALSE	TRUE	1
SMOC2	FALSE	FALSE	TRUE	FALSE	FALSE	TRUE	FALSE	2
SNX9	FALSE	FALSE	FALSE	FALSE	TRUE	FALSE	FALSE	1
SORT1	TRUE	FALSE	FALSE	FALSE	FALSE	FALSE	FALSE	1
SPARCL1	FALSE	TRUE	TRUE	FALSE	FALSE	TRUE	FALSE	3
SPINK1	TRUE	FALSE	FALSE	FALSE	FALSE	FALSE	FALSE	1
SPINK4	FALSE	FALSE	FALSE	FALSE	FALSE	FALSE	FALSE	0
SPINT1	FALSE	FALSE	FALSE	FALSE	FALSE	FALSE	FALSE	0
SPINT2	FALSE	FALSE	FALSE	FALSE	FALSE	FALSE	FALSE	0
SPOCK1	FALSE	FALSE	TRUE	FALSE	FALSE	FALSE	FALSE	1
SPON1	FALSE	FALSE	TRUE	FALSE	FALSE	FALSE	FALSE	1
SPON2	FALSE	FALSE	TRUE	TRUE	FALSE	FALSE	FALSE	2
SPP1	FALSE	FALSE	FALSE	FALSE	TRUE	FALSE	TRUE	2
SSB	FALSE	FALSE	FALSE	FALSE	FALSE	FALSE	FALSE	0
SSC4D	FALSE	FALSE	FALSE	FALSE	FALSE	FALSE	FALSE	0
ST3GAL1	TRUE	FALSE	FALSE	FALSE	FALSE	FALSE	FALSE	1
ST6GAL1	FALSE	FALSE	FALSE	TRUE	TRUE	FALSE	FALSE	2
STAMBP	FALSE	FALSE	FALSE	FALSE	FALSE	FALSE	FALSE	0
STC1	FALSE	TRUE	FALSE	FALSE	FALSE	FALSE	FALSE	1
STC2	FALSE	FALSE	FALSE	FALSE	FALSE	FALSE	FALSE	0
STIP1	FALSE	FALSE	FALSE	FALSE	FALSE	FALSE	FALSE	0
STK11	FALSE	FALSE	FALSE	FALSE	FALSE	FALSE	FALSE	0
STX4	FALSE	FALSE	FALSE	FALSE	FALSE	FALSE	FALSE	0
STX8	FALSE	FALSE	FALSE	FALSE	FALSE	FALSE	FALSE	0
SULT2A1	FALSE	FALSE	FALSE	FALSE	FALSE	FALSE	FALSE	0
SUSD1	FALSE	FALSE	TRUE	TRUE	TRUE	FALSE	FALSE	3
TAFA5	FALSE	TRUE	FALSE	FALSE	FALSE	FALSE	TRUE	2
TARBP2	FALSE	FALSE	FALSE	FALSE	FALSE	FALSE	FALSE	0
TBC1D17	FALSE	FALSE	FALSE	FALSE	FALSE	FALSE	FALSE	0
TBC1D5	FALSE	FALSE	FALSE	FALSE	FALSE	FALSE	FALSE	0
TBCC	FALSE	FALSE	FALSE	FALSE	FALSE	FALSE	FALSE	0
TFF1	FALSE	FALSE	FALSE	FALSE	FALSE	FALSE	FALSE	0
TFF2	FALSE	FALSE	FALSE	FALSE	FALSE	FALSE	FALSE	0
TFF3	FALSE	FALSE	FALSE	FALSE	FALSE	FALSE	FALSE	0
TFRC	FALSE	FALSE	FALSE	FALSE	TRUE	FALSE	FALSE	1
TGFA	TRUE	FALSE	FALSE	FALSE	TRUE	FALSE	FALSE	2
TGFB1	FALSE	FALSE	FALSE	TRUE	TRUE	FALSE	FALSE	2
TGFBR3	FALSE	FALSE	TRUE	TRUE	FALSE	FALSE	FALSE	2
THBD	FALSE	TRUE	FALSE	FALSE	FALSE	FALSE	FALSE	1
THBS2	FALSE	FALSE	TRUE	FALSE	FALSE	FALSE	FALSE	1
THY1	FALSE	FALSE	FALSE	FALSE	FALSE	FALSE	FALSE	0
TIA1	FALSE	FALSE	FALSE	FALSE	FALSE	FALSE	FALSE	0
TIMD4	FALSE	FALSE	FALSE	FALSE	FALSE	FALSE	FALSE	0
TIMP1	FALSE	FALSE	TRUE	FALSE	FALSE	TRUE	FALSE	2
TIMP4	FALSE	FALSE	TRUE	FALSE	FALSE	FALSE	TRUE	2
TINAGL1	FALSE	TRUE	FALSE	FALSE	FALSE	FALSE	FALSE	1
TMSB10	FALSE	TRUE	FALSE	FALSE	FALSE	FALSE	FALSE	1
TNC	FALSE	FALSE	TRUE	FALSE	FALSE	FALSE	TRUE	2
TNF	FALSE	FALSE	FALSE	FALSE	FALSE	FALSE	FALSE	0
TNFRSF10A	FALSE	TRUE	FALSE	FALSE	FALSE	FALSE	FALSE	1
TNFRSF10B	FALSE	TRUE	FALSE	FALSE	FALSE	FALSE	FALSE	1
TNFRSF10C	FALSE	TRUE	FALSE	FALSE	FALSE	FALSE	FALSE	1
TNFRSF11A	FALSE	FALSE	FALSE	FALSE	TRUE	FALSE	FALSE	1
TNFRSF11B	TRUE	FALSE	FALSE	FALSE	FALSE	FALSE	FALSE	1
TNFRSF13B	FALSE	FALSE	FALSE	FALSE	FALSE	FALSE	FALSE	0
TNFRSF13C	FALSE	FALSE	FALSE	FALSE	FALSE	FALSE	FALSE	0
TNFRSF14	FALSE	TRUE	FALSE	FALSE	TRUE	FALSE	FALSE	2
TNFRSF1A	FALSE	FALSE	FALSE	FALSE	TRUE	FALSE	FALSE	1
TNFRSF1B	FALSE	TRUE	FALSE	TRUE	TRUE	FALSE	FALSE	3
TNFRSF21	FALSE	FALSE	TRUE	FALSE	TRUE	TRUE	FALSE	3
TNFRSF4	FALSE	TRUE	FALSE	FALSE	FALSE	FALSE	FALSE	1
TNFRSF6B	FALSE	FALSE	FALSE	FALSE	FALSE	FALSE	FALSE	0
TNFRSF8	FALSE	FALSE	FALSE	FALSE	FALSE	FALSE	FALSE	0
TNFRSF9	FALSE	FALSE	FALSE	FALSE	FALSE	FALSE	FALSE	0
TNFSF11	FALSE	FALSE	FALSE	FALSE	FALSE	FALSE	FALSE	0
TNFSF13	FALSE	FALSE	FALSE	FALSE	TRUE	FALSE	FALSE	1
TNFSF13B	FALSE	FALSE	FALSE	FALSE	TRUE	FALSE	FALSE	1
TPP1	FALSE	FALSE	FALSE	FALSE	TRUE	FALSE	FALSE	1
TREM2	FALSE	FALSE	FALSE	FALSE	FALSE	FALSE	FALSE	0
TREML2	FALSE	FALSE	FALSE	FALSE	FALSE	FALSE	FALSE	0
TRIM21	FALSE	FALSE	FALSE	FALSE	FALSE	FALSE	FALSE	0
TSHB	FALSE	FALSE	FALSE	FALSE	FALSE	FALSE	FALSE	0
TXLNA	FALSE	FALSE	FALSE	FALSE	FALSE	FALSE	FALSE	0
TXNDC5	FALSE	FALSE	TRUE	FALSE	FALSE	FALSE	FALSE	1
TXNRD1	TRUE	FALSE	FALSE	FALSE	FALSE	FALSE	FALSE	1
TYMP	FALSE	FALSE	FALSE	FALSE	TRUE	FALSE	FALSE	1
TYRO3	FALSE	FALSE	TRUE	FALSE	FALSE	FALSE	FALSE	1
ULBP2	FALSE	FALSE	FALSE	FALSE	FALSE	FALSE	FALSE	0
UMOD	FALSE	FALSE	FALSE	FALSE	FALSE	FALSE	FALSE	0
USP8	FALSE	FALSE	FALSE	FALSE	FALSE	FALSE	FALSE	0
VAMP5	FALSE	TRUE	FALSE	FALSE	FALSE	FALSE	FALSE	1
VCAM1	FALSE	TRUE	FALSE	FALSE	FALSE	FALSE	FALSE	1
VCAN	FALSE	FALSE	TRUE	FALSE	TRUE	FALSE	FALSE	2
VEGFA	TRUE	FALSE	FALSE	FALSE	FALSE	FALSE	FALSE	1
VEGFD	FALSE	FALSE	TRUE	FALSE	FALSE	FALSE	FALSE	1
VMO1	FALSE	FALSE	FALSE	FALSE	FALSE	FALSE	FALSE	0
VPS37A	FALSE	FALSE	FALSE	FALSE	FALSE	FALSE	FALSE	0
VPS53	FALSE	FALSE	FALSE	FALSE	FALSE	FALSE	FALSE	0
VSIG4	FALSE	FALSE	FALSE	FALSE	TRUE	FALSE	FALSE	1
VSIR	FALSE	FALSE	FALSE	FALSE	TRUE	FALSE	FALSE	1
VSTM1	FALSE	FALSE	FALSE	FALSE	FALSE	FALSE	FALSE	0
VWC2	TRUE	FALSE	FALSE	FALSE	FALSE	FALSE	FALSE	1
WARS	FALSE	TRUE	FALSE	FALSE	FALSE	FALSE	FALSE	1
WNT9A	TRUE	FALSE	FALSE	FALSE	FALSE	FALSE	FALSE	1
XG	FALSE	FALSE	TRUE	FALSE	FALSE	FALSE	FALSE	1
ZBTB17	FALSE	FALSE	FALSE	FALSE	FALSE	FALSE	FALSE	0
Cell_Type_Sum	52	81	88	37	113	38	28	437

## Sheet: ST08
Supplementary Data 8: Pseudobulk and cell-type differential expression from single-nuclear RNAseq analysis
Cell type	Gene	logFC	logCPM	LR	PValue	FDR
Pseudobulk	SPOCK1	-2.20307	6.56422	84.0769	4.75906464046603e-20	1.03509655930136e-15
Pseudobulk	ADAMTS2	-2.23173	4.71366	80.3283	3.17098503659976e-19	3.44844622730224e-15
Pseudobulk	ABCG2	1.83127	4.26456	78.1781	9.41560032684905e-19	6.82631023696556e-15
Pseudobulk	AC010343.3	2.31939	4.70639	76.4746	2.23066003886035e-18	1.21292139613031e-14
Pseudobulk	MGST1	-3.58781	6.14367	75.4902	3.67232770801415e-18	1.55722623997962e-14
Pseudobulk	CYS1	2.20146	1.84703	75.1805	4.29579652408171e-18	1.55722623997962e-14
Pseudobulk	SERPINA5	-3.18835	-0.158094	71.6307	2.59492959172151e-17	8.06281694570613e-14
Pseudobulk	PRRG3	2.98412	1.09571	69.7812	6.62619099975209e-17	1.8014956780576e-13
Pseudobulk	CDH8	1.76415	3.04378	68.8094	1.08455578641198e-16	2.62100981716228e-13
Pseudobulk	RERGL	1.71119	3.46344	65.9752	4.56638673641833e-16	9.93189115170986e-13
Pseudobulk	WT1	2.24456	4.59111	65.2271	6.67438433239472e-16	1.31970781117805e-12
Pseudobulk	AL121750.1	-2.13845	-0.208491	63.5295	1.57983001342403e-15	2.86344189933106e-12
Pseudobulk	SIGLEC7	-2.52005	-0.135351	62.5443	2.60523947073392e-15	4.35876603757406e-12
Pseudobulk	ELANE	-2.39694	0.545746	62.3571	2.86502179788756e-15	4.45101600743246e-12
Pseudobulk	AKR1C1	-1.9362	4.28149	61.7359	3.92753518223131e-15	5.6949260142354e-12
Pseudobulk	S100A9	-4.45363	1.97291	61.334	4.81699306987807e-15	6.5480999543655e-12
Pseudobulk	AC007529.2	-3.32778	3.1931	60.3348	8.00212752588173e-15	9.70302841206982e-12
Pseudobulk	TMEM45A	-2.02309	3.63146	60.3279	8.03009247895434e-15	9.70302841206982e-12
Pseudobulk	OSR2	-3.02634	0.455514	59.1339	1.4729727896533e-14	1.68456993321619e-11
Pseudobulk	PPP1R14B	-2.0802	3.77794	59.0349	1.54902982364707e-14	1.68456993321619e-11
Pseudobulk	BDNF	2.24192	5.69592	56.6226	5.28024545382212e-14	5.46882564860149e-11
Pseudobulk	RASIP1	1.72354	5.33873	56.2538	6.36953400316158e-14	6.07669863267685e-11
Pseudobulk	HEG1	0.983003	7.76323	56.1596	6.68189228647019e-14	6.07669863267685e-11
Pseudobulk	PHLDA2	-4.1973	-0.0283533	56.0949	6.90568558870165e-14	6.07669863267685e-11
Pseudobulk	MID1IP1	-1.57139	2.24697	56.061	7.02581038517709e-14	6.07669863267685e-11
Pseudobulk	AGT	-1.49003	4.03893	55.9954	7.26409951492405e-14	6.07669863267685e-11
Pseudobulk	VSIG4	-2.67994	3.6835	54.8834	1.27899652886298e-13	1.03030275936185e-10
Pseudobulk	BCL6B	2.39701	3.47042	54.7252	1.38614892102363e-13	1.07674067972371e-10
Pseudobulk	SCN11A	1.33309	2.33484	54.1137	1.8921557844478e-13	1.41911683833585e-10
Pseudobulk	KIF13A	0.791721	8.98431	53.7091	2.32486534824268e-13	1.68552737747595e-10
Pseudobulk	LINC02453	1.76349	0.714034	53.5654	2.50129385090376e-13	1.75494004055345e-10
Pseudobulk	AC072022.1	-1.8347	1.38071	53.4404	2.66564765487166e-13	1.81180739042058e-10
Pseudobulk	TLL2	2.08922	5.87913	53.1706	3.05804869305636e-13	2.01553209315078e-10
Pseudobulk	SLC2A1	-1.71616	2.78336	51.7503	6.30258820960374e-13	4.0318027517318e-10
Pseudobulk	CCDC148	1.61293	3.32318	51.2989	7.93218958297455e-13	4.92928924084847e-10
Pseudobulk	FGF10	-2.95119	1.96254	50.7672	1.03995764859397e-12	6.28307746025526e-10
Pseudobulk	FMN1	-1.70164	6.77168	50.7075	1.07207406009953e-12	6.30205697490937e-10
Pseudobulk	SLC5A7	2.79087	0.396495	50.4381	1.2298532946671e-12	7.03929188394987e-10
Pseudobulk	AC004936.1	2.9172	1.39579	50.1735	1.40737579694417e-12	7.84882655988093e-10
Pseudobulk	AL356740.2	3.30931	1.35458	49.9483	1.57849659491735e-12	8.58307523486307e-10
Pseudobulk	KLF3-AS1	1.27135	4.48416	49.6316	1.85504886297389e-12	9.84080799260538e-10
Pseudobulk	TIMP1	-3.07773	6.07773	49.3108	2.18457436771634e-12	1.13129744042453e-9
Pseudobulk	PHLDB2	0.913008	8.77097	49.2241	2.28328813319105e-12	1.15491899760245e-9
Pseudobulk	NRIR	1.80456	2.97703	49.0166	2.53804951837259e-12	1.25460402328645e-9
Pseudobulk	LCN6	-2.08539	3.48202	48.5039	3.29624302901587e-12	1.59318413069101e-9
Pseudobulk	EIF4EBP1	-1.20622	2.69212	47.7557	4.8277288842015e-12	2.28267615720397e-9
Pseudobulk	KAZN	-2.04131	7.48334	46.853	7.65156790663242e-12	3.54088514828202e-9
Pseudobulk	RARRES1	-2.20129	4.35453	46.7168	8.20215450875113e-12	3.71660126177786e-9
Pseudobulk	PKM	-1.00647	6.1615	46.6595	8.44587055361388e-12	3.74893233757351e-9
Pseudobulk	LINC01186	1.40763	2.83236	45.5833	1.46281623665652e-11	6.30473874634904e-9
Pseudobulk	ZMAT1	1.27402	6.2021	45.5626	1.47835253362667e-11	6.30473874634904e-9
Pseudobulk	KAZN-AS1	-2.76196	1.6559	45.4627	1.55573981013296e-11	6.50718093661382e-9
Pseudobulk	CFAP58	1.17639	3.83954	45.0887	1.88304913643842e-11	7.67755386840554e-9
Pseudobulk	LDHA	-2.05693	5.01301	45.0649	1.90615130525931e-11	7.67755386840554e-9
Pseudobulk	SERPINA3	-4.85186	3.76942	44.7029	2.29317871075695e-11	9.0684794470843e-9
Pseudobulk	BAALC	2.09732	3.58291	44.4187	2.65136958436591e-11	1.02977300821355e-8
Pseudobulk	GADD45B	-2.39958	4.41668	44.2002	2.96455481382884e-11	1.11260747853391e-8
Pseudobulk	SNHG3	-2.07295	3.24715	44.1986	2.96695327609041e-11	1.11260747853391e-8
Pseudobulk	AC016745.1	-2.35788	2.80744	44.0165	3.25620421310004e-11	1.1804642897835e-8
Pseudobulk	CHRDL2	-2.76175	1.35124	44.0163	3.25645321319587e-11	1.1804642897835e-8
Pseudobulk	AC025048.2	1.63197	3.45378	43.7983	3.64027430947598e-11	1.29796665952627e-8
Pseudobulk	AL356740.3	3.60533	-0.22255	43.6495	3.92772367524166e-11	1.37787080542752e-8
Pseudobulk	CD248	-2.8368	2.76596	43.5829	4.06365925565165e-11	1.40292998111783e-8
Pseudobulk	EMILIN1	-2.28432	3.72518	43.4749	4.2943744489607e-11	1.45941631663899e-8
Pseudobulk	S100A8	-4.15163	1.1405	43.3151	4.65983191142024e-11	1.55925144728293e-8
Pseudobulk	SH2D3C	1.26474	6.21553	43.2727	4.76176222819198e-11	1.5692170979269e-8
Pseudobulk	XAF1	1.85102	7.32654	43.1612	5.04108569861242e-11	1.63647184992269e-8
Pseudobulk	FAM66C	1.28551	3.41961	43.074	5.27091552115487e-11	1.68591783213409e-8
Pseudobulk	SCD	-2.89756	1.11864	42.8551	5.89469521830682e-11	1.84730032061824e-8
Pseudobulk	HAS2	-2.65581	3.75555	42.8384	5.94533436520812e-11	1.84730032061824e-8
Pseudobulk	PLEKHG5	1.17726	4.1661	42.7965	6.07415735967854e-11	1.86074538835223e-8
Pseudobulk	LGALSL-DT	1.11599	3.64849	42.3769	7.52737235195883e-11	2.2738937313209e-8
Pseudobulk	FCN3	-2.483	3.39001	42.1926	8.27123553099331e-11	2.46437496985075e-8
Pseudobulk	CNBD1	1.6021	3.39834	42.0483	8.90449907610613e-11	2.61720074196362e-8
Pseudobulk	SELENOM	-1.30684	4.10023	41.9652	9.29135129932728e-11	2.69449187680491e-8
Pseudobulk	INSRR	-1.68383	0.483831	41.6645	1.08358761542472e-10	3.10105666256416e-8
Pseudobulk	AC084871.1	-1.67372	2.34423	41.5159	1.16913389069385e-10	3.26090646161091e-8
Pseudobulk	SNRK	0.85975	7.5794	41.5155	1.16942852416391e-10	3.26090646161091e-8
Pseudobulk	ENO1	-1.66702	5.55438	41.4845	1.18808984870389e-10	3.27100686193793e-8
Pseudobulk	C1R	-2.22508	4.99102	41.4597	1.20327011121834e-10	3.27139061487486e-8
Pseudobulk	ATP7B	0.978555	4.84402	41.359	1.26686731894011e-10	3.40177335641327e-8
Pseudobulk	TPRG1	-1.19083	5.8439	41.2741	1.32309723432162e-10	3.50314720127534e-8
Pseudobulk	TNNT3	2.46148	4.93842	41.2539	1.3368331848545e-10	3.50314720127534e-8
Pseudobulk	CTSB	-1.1656	5.86909	40.8212	1.66812490937913e-10	4.31925199749954e-8
Pseudobulk	CD68	-2.21348	1.4114	40.5761	1.89100791422497e-10	4.83875554522272e-8
Pseudobulk	ZNF160	1.2472	6.08254	40.4256	2.04250374321098e-10	5.16563446684173e-8
Pseudobulk	CFAP70	1.1142	4.7419	40.3667	2.10501254048134e-10	5.26253135120336e-8
Pseudobulk	LPAR1	-1.44672	6.22336	40.2891	2.19030704553413e-10	5.41354298185994e-8
Pseudobulk	EGFL7	1.4355	6.78663	40.1754	2.32149033528527e-10	5.67330503286008e-8
Pseudobulk	UNC80	2.14281	1.99658	40.1354	2.36954358794519e-10	5.6949350879872e-8
Pseudobulk	SIGLEC9	-1.85175	1.08422	40.115	2.394387065041e-10	5.6949350879872e-8
Pseudobulk	COL6A1	-0.960287	6.56748	40.0911	2.42389679448235e-10	5.6949350879872e-8
Pseudobulk	SYNPR	2.19502	2.82784	40.0821	2.43507569279453e-10	5.6949350879872e-8
Pseudobulk	LINC00211	1.76421	1.66124	40.0452	2.48150768862758e-10	5.74178640719678e-8
Pseudobulk	LNCAROD	-2.0077	3.70844	39.9983	2.54181915357753e-10	5.77025653045053e-8
Pseudobulk	AC004982.1	1.72194	0.235958	39.9944	2.54687184792299e-10	5.77025653045053e-8
Pseudobulk	S1PR3	-1.45326	3.97049	39.8681	2.71698184697225e-10	6.09220156408727e-8
Pseudobulk	GGT5	-1.46677	4.74483	39.7989	2.81501354979622e-10	6.24760660286406e-8
Pseudobulk	AC003991.1	-1.40043	2.69572	39.7023	2.95782045649558e-10	6.49824191199787e-8
Pseudobulk	CRLF1	-2.72602	3.65243	39.6416	3.05122019673959e-10	6.63640392790862e-8
Pseudobulk	FILIP1L	1.30838	8.93338	39.5638	3.17520656380158e-10	6.80201218793001e-8
Pseudobulk	FBXO39	2.10018	0.758638	39.5547	3.18990916399476e-10	6.80201218793001e-8
Pseudobulk	TBC1D9	0.811008	6.55605	39.3978	3.4568728520754e-10	7.29970723617865e-8
Pseudobulk	NPTX2	-2.63664	1.6251	39.1659	3.89277803466672e-10	8.14114637057704e-8
Pseudobulk	APOD	-2.75488	6.0211	39.0157	4.20410709505121e-10	8.67724665642071e-8
Pseudobulk	LDB1	0.952541	3.66875	39.0042	4.22891101416366e-10	8.67724665642071e-8
Pseudobulk	SLC9C1	2.19182	7.3389	38.8578	4.55825865815213e-10	9.22634609536431e-8
Pseudobulk	NGFR	-2.39565	1.81931	38.8479	4.58135806114641e-10	9.22634609536431e-8
Pseudobulk	AP000550.1	-1.63105	-0.304267	38.8293	4.62535637695745e-10	9.22949552282794e-8
Pseudobulk	BEST1	-1.21275	1.93889	38.7972	4.70213779740152e-10	9.29740882668027e-8
Pseudobulk	ZC2HC1B	1.50163	1.47965	38.7091	4.91919313422541e-10	9.63895951976601e-8
Pseudobulk	TTLL3	0.857023	5.15096	38.5116	5.44304041179603e-10	1.05701900854075e-7
Pseudobulk	ADORA3	-2.05072	-0.260843	38.4055	5.74715122067247e-10	1.10619946061616e-7
Pseudobulk	BNIP3	-0.93606	4.88062	38.2264	6.29936281568385e-10	1.20185211615021e-7
Pseudobulk	AC076966.2	1.15084	1.49478	38.1685	6.48930315916999e-10	1.22732472792998e-7
Pseudobulk	RPLP0	-1.60065	5.4791462950800804	38.1053	6.7028575691662e-10	1.25678579421866e-7
Pseudobulk	AOX1	-2.52472	2.81469	37.8615	7.59507707919371e-10	1.4119053544655e-7
Pseudobulk	SCN8A	1.44846	2.97905	37.7711	7.95495914940717e-10	1.46627424999666e-7
Pseudobulk	DTNB	0.786336	6.50115	37.702	8.24183057768739e-10	1.5063850005437e-7
Pseudobulk	ITGAM	-1.50076	2.6845	37.5701	8.81837559979943e-10	1.59833057746365e-7
Pseudobulk	C10orf67	1.43139	1.06594	37.4342	9.45493807021288e-10	1.69681756264977e-7
Pseudobulk	STEAP4	-1.60518	5.55394	37.4213	9.51778127095505e-10	1.69681756264977e-7
Pseudobulk	EFCC1	1.51032	3.78044	37.3376	9.93529919193846e-10	1.75685168637936e-7
Pseudobulk	ALOX5	-1.80187	3.61363	37.2715	1.02777105355797e-9	1.80274358184563e-7
Pseudobulk	CARNS1	1.67827	1.62204	37.252	1.03808038571076e-9	1.80625987113673e-7
Pseudobulk	LINC00670	1.71716	4.47634	37.2152	1.05785055910669e-9	1.82605156036275e-7
Pseudobulk	MDH2	-1.20275	4.60241	37.1296	1.1053523199219e-9	1.89302464238592e-7
Pseudobulk	SLC11A1	-2.7607	3.89249	37.1026	1.120729517662e-9	1.90436461008972e-7
Pseudobulk	LINC01915	1.79833	2.86154	37.0328	1.16156306734526e-9	1.95602156370675e-7
Pseudobulk	IQCN	1.61574	2.20378	37.0202	1.16911633692817e-9	1.95602156370675e-7
Pseudobulk	LINC02120	2.21863	-0.431472	36.9216	1.22974136095636e-9	2.04174615273289e-7
Pseudobulk	FUT1	1.73651	1.342	36.8864	1.25217607875353e-9	2.06210967518685e-7
Pseudobulk	RAPGEF5	1.50425	7.90793	36.8727	1.26096821517173e-9	2.06210967518685e-7
Pseudobulk	PRKD2	1.26145	5.28086	36.8449	1.27912794488867e-9	2.06811705173986e-7
Pseudobulk	C11orf96	-2.34671	4.33835	36.838	1.2836588597006e-9	2.06811705173986e-7
Pseudobulk	ACTB	-1.21054	7.6082	36.7258	1.35970345356293e-9	2.17452574374954e-7
Pseudobulk	IL1R2	-3.61416	3.04733	36.6447	1.41746538638167e-9	2.25035563166433e-7
Pseudobulk	NAGLU	-0.925824	4.20709	36.5939	1.45487171616255e-9	2.27671601521078e-7
Pseudobulk	C20orf27	-1.08042	1.94636	36.5937	1.45500471776689e-9	2.27671601521078e-7
Pseudobulk	TUBB4B	-1.40741	4.64092	36.3713	1.63087053570757e-9	2.52470987803012e-7
Pseudobulk	HK3	-1.87335	0.889747	36.3643	1.63670847265401e-9	2.52470987803012e-7
Pseudobulk	KLHL5	1.26949	6.89074	36.2909	1.69956386773542e-9	2.60320521994686e-7
Pseudobulk	CEBPB-AS1	0.980096	0.964284	36.2072	1.77417737992073e-9	2.69848657435495e-7
Pseudobulk	AL445250.1	1.41208	6.23819	36.1196	1.8557375243778e-9	2.80293688577897e-7
Pseudobulk	CLDN5	2.10237	4.93813	36.0174	1.95568113115858e-9	2.93352169673788e-7
Pseudobulk	BATF	-1.77865	0.902239	35.9884	1.98500465849908e-9	2.95711310427089e-7
Pseudobulk	LINC00174	0.93477	5.5616921506042996	35.9397	2.03518071455243e-9	3.01123677153166e-7
Pseudobulk	ISOC2	-1.05933	2.5297	35.8844	2.09377825547133e-9	3.07700520652036e-7
Pseudobulk	DMC1	1.15133	1.02128	35.8274	2.15599758102747e-9	3.13206882708558e-7
Pseudobulk	HES6	-2.09542	-0.229819	35.8237	2.16004746695557e-9	3.13206882708558e-7
Pseudobulk	SLC66A1L	-1.52959	3.51718	35.7493	2.24413886450435e-9	3.23245167569336e-7
Pseudobulk	PALD1	1.41213	5.73164	35.6873	2.3167448985732e-9	3.30951779129054e-7
Pseudobulk	ZNF528	0.662348	4.62952	35.6778	2.32807458421817e-9	3.30951779129054e-7
Pseudobulk	EFCAB11	0.787445	4.73443	35.4112	2.66941611246303e-9	3.77011691208252e-7
Pseudobulk	WTIP	1.17933	4.38034	35.3167	2.80224268122057e-9	3.88847151282415e-7
Pseudobulk	GPATCH4	-1.26757	3.32162	35.3072	2.81592100702945e-9	3.88847151282415e-7
Pseudobulk	ARAP3	1.36626	5.35301	35.3016	2.82404849090503e-9	3.88847151282415e-7
Pseudobulk	EDNRB	-1.26252	5.63636	35.3011	2.82472873115501e-9	3.88847151282415e-7
Pseudobulk	MAP4K2	1.07498	3.56778	35.243306770524804	2.90980425099815e-9	3.98039260749746e-7
Pseudobulk	ALG3	-1.12059	2.5144	35.1859	2.99682870235765e-9	4.07381401726743e-7
Pseudobulk	AC006369.1	1.54731	4.82053	35.1639	3.0309315935814e-9	4.09458150064569e-7
Pseudobulk	NPPC	-2.86492	0.275378	35.0698	3.18099279055331e-9	4.27077735768732e-7
Pseudobulk	AC000082.1	3.35933	1.69014	34.8647	3.53427033435254e-9	4.70504860538504e-7
Pseudobulk	COL6A3	-1.67826	7.78843	34.8573	3.54771481049723e-9	4.70504860538504e-7
Pseudobulk	CBLN1	-1.76076	-0.0829993	34.8218	3.61301332291177e-9	4.76260847111097e-7
Pseudobulk	FGF7	-1.44474	5.67304	34.6543	3.93769430022166e-9	5.15932837529043e-7
Pseudobulk	TMEM233	2.54919	5.00404	34.6402	3.96624994844522e-9	5.1656249328553e-7
Pseudobulk	AC093817.2	2.32819	3.45754	34.6011	4.0467559071738e-9	5.23009714611495e-7
Pseudobulk	WSCD1	1.37502	2.39597	34.5929	4.06384559859047e-9	5.23009714611495e-7
Pseudobulk	PTX3	-5.64926	3.39776	34.3547	4.59296459005733e-9	5.87012051729324e-7
Pseudobulk	LOXHD1	1.93553	3.38955	34.3364	4.63620277686153e-9	5.87012051729324e-7
Pseudobulk	AC004982.2	1.0909	1.54458	34.334	4.64211829413535e-9	5.87012051729324e-7
Pseudobulk	TIMM13	-1.17763	2.97877	34.2056	4.95857792729606e-9	6.2340502843173e-7
Pseudobulk	P2RX6	1.799	0.254218	34.1575	5.08258733328502e-9	6.2749882844931e-7
Pseudobulk	LINC00342	1.07944	6.17168	34.1442	5.11748338438301e-9	6.2749882844931e-7
Pseudobulk	TMED3	-1.46625	3.85583	34.138	5.13386990539884e-9	6.2749882844931e-7
Pseudobulk	RPSA	-1.34594	5.45164	34.138	5.13396129903678e-9	6.2749882844931e-7
Pseudobulk	INHBB	2.73475	3.09853	34.1374	5.13539271098746e-9	6.2749882844931e-7
Pseudobulk	SRCIN1	1.50214	0.762059	34.1252	5.16783839116441e-9	6.27935670434782e-7
Pseudobulk	CCDC171	0.712836	5.70878	34.0413	5.39548762746482e-9	6.51954754985332e-7
Pseudobulk	SLC22A16	-1.82245	-0.584693	33.9575	5.63296945007475e-9	6.76889975354286e-7
Pseudobulk	CA8	1.94993	6.80134	33.9448	5.66973027683316e-9	6.77502163556348e-7
Pseudobulk	SIRPB2	-2.03439	3.00464	33.9226	5.73473762275567e-9	6.77502163556348e-7
Pseudobulk	FAM50A	-0.774747	3.65974	33.9216	5.73770310779822e-9	6.77502163556348e-7
Pseudobulk	DOCK6	1.13604	6.6126	33.9132	5.76266208082411e-9	6.77502163556348e-7
Pseudobulk	PPIB	-1.24633	4.79765	33.8633	5.91232018977485e-9	6.91360022191414e-7
Pseudobulk	AC018767.3	2.32413	0.699494	33.8331	6.00479306347946e-9	6.98418444549082e-7
Pseudobulk	AP000866.5	1.48526	-0.17258	33.7393	6.30139492436394e-9	7.29017763855935e-7
Pseudobulk	OAS3	1.45282	3.13626	33.6781	6.50288794342606e-9	7.48348215711729e-7
Pseudobulk	MRGPRF	-1.80852	1.27958	33.6598	6.56435599608518e-9	7.51446015341329e-7
Pseudobulk	DSG1	1.8161	-0.871225	33.6362	6.64429310789591e-9	7.56614529302283e-7
Pseudobulk	SLC39A1	-1.18683	2.72846	33.5619	6.90301623843056e-9	7.81982308259711e-7
Pseudobulk	NTRK1	-1.88451	2.58802	33.4455	7.32908928160425e-9	8.25946590025349e-7
Pseudobulk	LILRA6	-2.17933	0.223198	33.3992	7.50549522057132e-9	8.41466603337248e-7
Pseudobulk	ENDOG	-1.30807	2.42278	33.3748	7.60034959840013e-9	8.47731301360015e-7
Pseudobulk	CCDC191	0.945982	4.06359	33.3446	7.71933964209535e-9	8.5661039395701e-7
Pseudobulk	IGF2-AS	1.91513	-0.989549	33.2593	8.06546946875782e-9	8.90476959114125e-7
Pseudobulk	AC002070.1	1.73117	5.42094	33.2105	8.27006358759988e-9	9.08453954698471e-7
Pseudobulk	IVNS1ABP	0.929765	6.26044	33.1799	8.40162818606126e-9	9.18268407270515e-7
Pseudobulk	ZNF347	0.944644	4.79525	33.1379	8.58476833112289e-9	9.28840626719656e-7
Pseudobulk	OSR1	-2.46915	0.0698073	33.1332	8.60580071220311e-9	9.28840626719656e-7
Pseudobulk	AC072022.2	-1.60493	2.93043	33.1285	8.62647386654577e-9	9.28840626719656e-7
Pseudobulk	LINC02008	2.23893	3.21359	33.094	8.78099788418211e-9	9.40821201876655e-7
Pseudobulk	AC073332.1	0.80104	4.19369	33.0283	9.08259743256285e-9	9.68365167442363e-7
Pseudobulk	NME1	-1.87404	2.38142	33.0169	9.13628764857822e-9	9.69337835885738e-7
Pseudobulk	FBXL8	-0.862121	2.52868	32.9988	9.22145450498276e-9	9.73624444094053e-7
Pseudobulk	NEURL2	-1.61728	2.96028	32.964	9.38807262668572e-9	9.86427920919876e-7
Pseudobulk	SLC37A1	0.894892	4.41213	32.954	9.43644237471419e-9	9.86743373317469e-7
Pseudobulk	HID1	1.40683	2.54265	32.9138	9.63359190613082e-9	1.00038290483772e-6
Pseudobulk	GPRASP1	0.888409	2.8953	32.9087	9.65886942601934e-9	1.00038290483772e-6
Pseudobulk	SRM	-1.38085	3.57887	32.8593	9.90750319036538e-9	1.02127106346183e-6
Pseudobulk	BCL6	-1.60793	6.26708	32.822	1.00996132747384e-8	1.03616315436585e-6
Pseudobulk	TFPI	-1.15188	7.53652	32.8026	1.02007666272596e-8	1.04162757813566e-6
Pseudobulk	PI15	-4.23952	3.44697	32.7847	1.02953442846146e-8	1.04228528574324e-6
Pseudobulk	AC016907.2	1.44311	1.34952	32.7816	1.03117248020145e-8	1.04228528574324e-6
Pseudobulk	MEDAG	-2.0346	3.28475	32.7742	1.03509711135881e-8	1.04228528574324e-6
Pseudobulk	AC082651.1	1.53838	0.248528	32.7375	1.05483674371443e-8	1.05726724312391e-6
Pseudobulk	AC093515.1	2.78122	2.42853	32.6424	1.10773865025169e-8	1.10519796527405e-6
Pseudobulk	COL9A1	1.85938	1.46097	32.6284	1.11571269790797e-8	1.10807083011408e-6
Pseudobulk	LINC00486	1.13268	3.22312	32.591	1.13741669149409e-8	1.12449150181802e-6
Pseudobulk	SEMA3G	1.07418	3.01066	32.5333	1.17165491584609e-8	1.1530992950069e-6
Pseudobulk	SDF2L1	-2.03602	2.62978	32.3945	1.25840259461329e-8	1.23289443391167e-6
Pseudobulk	SLC17A9	-2.62932	1.19833	32.3259	1.30366534363432e-8	1.2715121625133e-6
Pseudobulk	SH3BGRL3	-1.93959	3.90415	32.2844	1.33175447661068e-8	1.29050256750233e-6
Pseudobulk	ALDH1L2	-1.30241	3.95801	32.2786	1.33576321130919e-8	1.29050256750233e-6
Pseudobulk	SLC39A7	-1.07646	3.28107	32.2628	1.34667888916749e-8	1.29050256750233e-6
Pseudobulk	CHL1-AS2	-1.56764	1.12355	32.2625	1.34686934631278e-8	1.29050256750233e-6
Pseudobulk	SEZ6L	2.46551	4.00653	32.2359	1.36545096532972e-8	1.30256835508427e-6
Pseudobulk	TNFRSF25	0.983063	3.69381	32.1235	1.44679476589367e-8	1.3741391335453e-6
Pseudobulk	GRPEL2	1.10481	3.70593	32.0547	1.49889647008815e-8	1.41743470540945e-6
Pseudobulk	SEMA4C	1.23898	3.41624	32.0443	1.50699779147054e-8	1.41892649196901e-6
Pseudobulk	APCDD1L-DT	1.30381	2.77848	31.8934	1.62869554208071e-8	1.52690207070066e-6
Pseudobulk	RPL22L1	-1.54292	2.51337	31.875	1.64416428271387e-8	1.53478854716853e-6
Pseudobulk	ABCB6	-0.986472	2.76873	31.8649	1.65275358731834e-8	1.53621327026384e-6
Pseudobulk	WASF1	-1.21219	3.33183	31.7994	1.70942853873248e-8	1.58213066882687e-6
Pseudobulk	AC137932.2	-2.09186	0.6446	31.7709	1.73470946391994e-8	1.59872588306181e-6
Pseudobulk	AKR1A1	-0.815341	3.79938	31.7465	1.75661959357824e-8	1.61208760170155e-6
Pseudobulk	TLR2	-1.66117	4.50093	31.6799	1.8179804960713e-8	1.66138973905676e-6
Pseudobulk	H1F0	-1.19483	2.93244	31.6599	1.83674938181931e-8	1.67151878889414e-6
Pseudobulk	MAMSTR	1.17272	2.41825	31.6141	1.88055221342666e-8	1.70425044341791e-6
Pseudobulk	NT5DC2	-1.0292	2.86704	31.5925	1.90162204356531e-8	1.71619416794794e-6
Pseudobulk	NQO1	-0.96933	2.6803	31.4989	1.99551545149331e-8	1.79124395478934e-6
Pseudobulk	C1GALT1C1	-1.07085	2.80619	31.4933	2.00125186673016e-8	1.79124395478934e-6
Pseudobulk	RAB39A	-1.10582	1.57754	31.4725	2.02288461504935e-8	1.80318608103784e-6
Pseudobulk	AC104035.1	1.59544	3.09444	31.3035	2.20681233423054e-8	1.95910890895977e-6
Pseudobulk	C3	-2.16708	4.63827	31.227	2.29548019965975e-8	2.02954042043088e-6
Pseudobulk	AC007998.3	2.94905	-0.522926	31.1887	2.34121868177593e-8	2.0615994465031e-6
Pseudobulk	IFI44L	1.758	5.81888	31.1566	2.38029033532279e-8	2.08755301585769e-6
Pseudobulk	GPR137C	1.00584	4.65325	31.1122	2.43531662609941e-8	2.12723440231575e-6
Pseudobulk	MCF2L	2.07288	7.49367	30.9746	2.61429500794659e-8	2.26930801446305e-6
Pseudobulk	SLC16A9	1.92366	3.74089	30.9712	2.61883361669069e-8	2.26930801446305e-6
Pseudobulk	FAM174C	-1.26974	2.19113	30.9624	2.63080604967736e-8	2.27063617382868e-6
Pseudobulk	AC018816.1	1.24487	5.53184	30.8501	2.78743528964891e-8	2.39631294663493e-6
Pseudobulk	SRPRB	-1.11794	3.5311	30.8386	2.80406162612814e-8	2.40111576253099e-6
Pseudobulk	GPSM2	-1.17932	4.29558	30.7323	2.96192922531012e-8	2.52635139805863e-6
Pseudobulk	PLP2	-2.09611	3.29077	30.7123	2.992558461198e-8	2.54250572386939e-6
Pseudobulk	RANBP6	-0.822278	3.32538	30.6519	3.08730617314293e-8	2.6127980259089e-6
Pseudobulk	MYDGF	-1.30462	4.50403	30.6223	3.13473437271995e-8	2.63466024629558e-6
Pseudobulk	HERC6	1.04862	5.20274	30.6207	3.13736553466922e-8	2.63466024629558e-6
Pseudobulk	LCNL1	2.9282	2.19727	30.5594	3.23801164726944e-8	2.7087212818504e-6
Pseudobulk	SLC28A3	1.50373	0.440706	30.5377	3.27440267915527e-8	2.71830706478023e-6
Pseudobulk	C4orf54	-4.31664	2.98696	30.5377	3.2744664412525e-8	2.71830706478023e-6
Pseudobulk	NUDT1	-1.64199	0.924309	30.4955	3.34635920313225e-8	2.76742633719112e-6
Pseudobulk	CX3CL1	1.75369	4.1548	30.4766	3.37910664613673e-8	2.78392308914674e-6
Pseudobulk	TIMP4	-2.26887	3.30695	30.4527	3.42104381361986e-8	2.80783784702762e-6
Pseudobulk	AL356277.3	1.26512	2.50504	30.399	3.51713790325276e-8	2.87585524044164e-6
Pseudobulk	CLEC4F	3.7917	1.02731	30.3787	3.5540634755174e-8	2.88508400398556e-6
Pseudobulk	SLC6A1	1.47838	3.77876	30.3782	3.55495408307186e-8	2.88508400398556e-6
Pseudobulk	TBCD	1.385	7.34975	30.3677	3.5743129371435e-8	2.89001138969781e-6
Pseudobulk	GAS7	-0.905356	7.37036	30.3181	3.66683127854111e-8	2.95383630771367e-6
Pseudobulk	BTN3A1	1.44633	4.17115	30.3053	3.69108725524141e-8	2.96240397791515e-6
Pseudobulk	WT1-AS	1.3469	4.00541	30.2316	3.83414618339882e-8	3.06590733415163e-6
Pseudobulk	GCAT	-0.94121	2.62527	30.1931	3.91100202968475e-8	3.11590821046313e-6
Pseudobulk	MANEA	-1.12105	3.79175	30.16	3.97835229604351e-8	3.15799862915863e-6
Pseudobulk	PPM1F	0.960234	5.03214	30.1485	4.00199322316842e-8	3.16521282196048e-6
Pseudobulk	TUBA3D	-2.39715	2.06065	30.0964	4.11083731502334e-8	3.23951853629557e-6
Pseudobulk	SHMT2	-1.54444	1.48135	30.0537	4.20237730042842e-8	3.27775538469564e-6
Pseudobulk	GASK1B	-0.834896	6.15562	30.0536	4.20270602201461e-8	3.27775538469564e-6
Pseudobulk	MCF2	2.10281	2.57587	30.0527	4.20456897623028e-8	3.27775538469564e-6
Pseudobulk	LINC02691	1.94611	1.69284	30.0082	4.30231082421083e-8	3.32786304739833e-6
Pseudobulk	SLC39A4	-1.57194	-0.498704	29.9999	4.32079691973607e-8	3.32786304739833e-6
Pseudobulk	CFL1	-1.24634	5.01676	29.9966	4.32797179647038e-8	3.32786304739833e-6
Pseudobulk	PROM1	2.02805	4.76381	29.9957	4.33004709155737e-8	3.32786304739833e-6
Pseudobulk	GFPT2	-2.2377	5.02774	29.9617	4.40663917081814e-8	3.37480288610192e-6
Pseudobulk	CD151	-0.799285	4.8745	29.9219	4.49793891174456e-8	3.42291797677897e-6
Pseudobulk	RBMS2	1.01554	6.91266	29.9206	4.50094042004039e-8	3.42291797677897e-6
Pseudobulk	RHOBTB1	1.00009	6.52625	29.9065	4.53382343997552e-8	3.43591149196751e-6
Pseudobulk	AC004053.1	1.82258	2.96062	29.8533	4.65993789210984e-8	3.50863168659992e-6
Pseudobulk	CDH23	1.54422	5.14004	29.8525	4.66204394219484e-8	3.50863168659992e-6
Pseudobulk	SPTSSA	-1.16196	2.98782	29.8304	4.71543530234448e-8	3.53657647675836e-6
Pseudobulk	AC005753.2	1.60463	4.70795	29.8188	4.74365907319968e-8	3.54551837945337e-6
Pseudobulk	NEK5	0.830358	2.45267	29.801	4.78735520232841e-8	3.56592382365216e-6
Pseudobulk	NOVA2	1.48801	4.71492	29.7912	4.81181691120163e-8	3.57191187094319e-6
Pseudobulk	KL	1.77013	3.58348	29.6775	5.10229273582239e-8	3.77465534027677e-6
Pseudobulk	AC008514.1	1.89195	3.15342	29.6558	5.15978245102945e-8	3.80424638338612e-6
Pseudobulk	OGDHL	2.24072	-0.13502	29.646	5.18602897004419e-8	3.81068007089396e-6
Pseudobulk	CTSC	-2.41874	5.05885	29.572	5.3877744582171e-8	3.93989834103521e-6
Pseudobulk	SLC39A3	-1.16876	1.73313	29.5683	5.39811358909652e-8	3.93989834103521e-6
Pseudobulk	INAVA	1.46798	0.597715	29.5443	5.46524262362684e-8	3.9755527446115e-6
Pseudobulk	IDO1	1.86013	1.9421	29.5185	5.5386663236895e-8	4.01553308467489e-6
Pseudobulk	WASF3-AS1	-1.34275	0.945484	29.4871	5.62912083266982e-8	4.06755409005211e-6
Pseudobulk	TMEM70	-0.937469	3.0838871158645502	29.472	5.67299805751879e-8	4.08568568712032e-6
Pseudobulk	C20orf203	1.86277	1.16277	29.4313	5.79346393595881e-8	4.15867460749518e-6
Pseudobulk	CSKMT	-1.04361	2.44322	29.4086	5.86175201911838e-8	4.19385218473108e-6
Pseudobulk	MIR1915HG	1.5744	0.466445	29.3985	5.89225695077644e-8	4.2018553665373e-6
Pseudobulk	AC024270.5	1.18677	1.13374	29.3864	5.92916474527046e-8	4.21375559428193e-6
Pseudobulk	PFN1	-1.36053	4.75766	29.3804	5.94769180434277e-8	4.21375559428193e-6
Pseudobulk	AC010096.1	-3.23845	2.20577	29.3078	6.17460469592957e-8	4.36031338105416e-6
Pseudobulk	DLG2	0.78622	10.28	29.2995	6.20106266574565e-8	4.36482566278213e-6
Pseudobulk	TBX18	-1.42874	4.20668	29.2848	6.24835460699e-8	4.3839262161946e-6
Pseudobulk	KYNU	-1.85034	4.53612	29.215	6.47773793361661e-8	4.53025080566435e-6
Pseudobulk	PTCHD4	2.12261	6.05172	29.1928	6.55215426215186e-8	4.56760753851933e-6
Pseudobulk	HRH4	1.42503	0.0129569	29.1572	6.67362946596107e-8	4.63742622634675e-6
Pseudobulk	ARF5	-1.27684	2.09886	29.1456	6.71390450359846e-8	4.65055487112314e-6
Pseudobulk	U73166.1	0.947119	1.88066	29.1136	6.82556618026883e-8	4.71289093399515e-6
Pseudobulk	SNHG29	-0.867658	4.82736	29.1048	6.85680729223406e-8	4.71947970272439e-6
Pseudobulk	TPD52L1	0.977963	7.07813	29.0942	6.89423283890868e-8	4.73027016549728e-6
Pseudobulk	PHACTR2-AS1	-1.47979	-0.200627	29.0689	6.9847786946552e-8	4.77732505058964e-6
Pseudobulk	DEXI	-0.952387	3.20742	28.9974	7.24747181321834e-8	4.94145805446705e-6
Pseudobulk	OASL	1.72107	0.116551	28.9518	7.42018811309052e-8	5.04340910811621e-6
Pseudobulk	AC018742.1	1.63244	3.50277	28.9195	7.54506388541563e-8	5.11230964198723e-6
Pseudobulk	UBA7	1.24766	2.40801	28.9051	7.60122314906701e-8	5.1212381091201e-6
Pseudobulk	DDX60	1.05671	5.24726	28.9041	7.6053329160726e-8	5.1212381091201e-6
Pseudobulk	AC130343.1	-1.23817	-0.806115	28.8774	7.71089891108318e-8	5.16172875173142e-6
Pseudobulk	MARCO	-3.55919	3.19884	28.8768	7.71292801982857e-8	5.16172875173142e-6
Pseudobulk	LINC01748	2.45772	2.96319	28.8069	7.99672750299612e-8	5.33523997515846e-6
Pseudobulk	AL132642.1	-1.61399	0.917675	28.7904	8.06481827364052e-8	5.36421398934805e-6
Pseudobulk	GINS3	0.854994	3.52266	28.7669	8.1634383663193e-8	5.40157163110733e-6
Pseudobulk	NCAM2	-1.09108	6.96863	28.7652	8.17065317992786e-8	5.40157163110733e-6
Pseudobulk	TBX15	-1.90967	2.62414	28.7144	8.38756969698571e-8	5.51171989167711e-6
Pseudobulk	AP1S1	-1.09226	1.11965	28.7135	8.39153625446506e-8	5.51171989167711e-6
Pseudobulk	ZNF251	0.91368	5.95531	28.7085	8.41329197258299e-8	5.51171989167711e-6
Pseudobulk	NME2	-1.63768	4.2687	28.6903	8.49286734941449e-8	5.5396117122064e-6
Pseudobulk	C1orf162	-0.76475	2.6534802245380398	28.6871	8.5068060316181e-8	5.5396117122064e-6
Pseudobulk	PER2	1.43487	4.83733	28.6325	8.75010125137061e-8	5.6730576883016e-6
Pseudobulk	SLFN12L	1.49556	3.83534	28.62	8.80687731085134e-8	5.6730576883016e-6
Pseudobulk	SIGMAR1	-1.15802	1.74826	28.6193	8.80979313885443e-8	5.6730576883016e-6
Pseudobulk	PLA2G4C	1.14587	5.61141	28.618	8.81606206273995e-8	5.6730576883016e-6
Pseudobulk	KIT	2.02255	2.26885	28.61	8.85258683594955e-8	5.67975704076409e-6
Pseudobulk	LINC01416	1.65268	1.21795	28.5772	9.00345871164214e-8	5.75956549935931e-6
Pseudobulk	AKR1C3	-1.2574	3.6741	28.5561	9.10241209078557e-8	5.80579070306704e-6
Pseudobulk	IRF2BPL	-1.04517	2.93363	28.5016	9.36226376293655e-8	5.95407125274473e-6
Pseudobulk	FTL	-1.6579	5.7029	28.388	9.92799312328917e-8	6.29544753444722e-6
Pseudobulk	LINC01808	-2.93778	1.08096	28.3347	1.02048639731845e-7	6.45220323885939e-6
Pseudobulk	C1S	-0.939065	5.44567	28.3246	1.02584789640534e-7	6.45845884066291e-6
Pseudobulk	C7	-1.84704	6.89897	28.3216	1.02741460177902e-7	6.45845884066291e-6
Pseudobulk	VCAN	-1.88854	7.37972	28.3062	1.0356159520029e-7	6.49125272509022e-6
Pseudobulk	CHAC2	-1.33721	1.16394	28.2998	1.0390920889596e-7	6.49432555599752e-6
Pseudobulk	AC093895.1	-2.07091	3.19439	28.2883	1.04523477779379e-7	6.51399897335669e-6
Pseudobulk	GPRC5A	-1.75364	1.30494	28.2464	1.06814048861557e-7	6.63773017925392e-6
Pseudobulk	BCAS3	0.664614	8.61901	28.2215	1.08197886054647e-7	6.6936622411602e-6
Pseudobulk	TMEM167A	-0.689763	5.01957	28.2191	1.08329614201765e-7	6.6936622411602e-6
Pseudobulk	AC110992.1	1.54231	1.41857	28.1006	1.15170210998496e-7	7.09618155585636e-6
Pseudobulk	SPON1	-1.56194	5.43444	28.0438	1.18602059573173e-7	7.28699094835173e-6
Pseudobulk	VASN	-1.01728	1.97578	27.9754	1.22865784338283e-7	7.52769242072577e-6
Pseudobulk	AC090948.4	-1.0084	0.751661	27.9585	1.23947288749487e-7	7.57262227612739e-6
Pseudobulk	PLA2G2A	-4.86425	4.84524	27.9108	1.27038560404358e-7	7.73974422631596e-6
Pseudobulk	HMOX1	-3.31483	2.32251	27.8907	1.2836697650378e-7	7.79883167306482e-6
Pseudobulk	SLC36A1	-1.03546	3.73935	27.8511	1.31021744485725e-7	7.93794691522148e-6
Pseudobulk	AC025419.1	-1.565	2.78814	27.8453	1.31415351706962e-7	7.9396774989623e-6
Pseudobulk	LCN10	-1.77979	2.933	27.8042	1.34233154688883e-7	8.08745461075681e-6
Pseudobulk	AGFG1	-0.683295	7.28479	27.6788	1.43226504070501e-7	8.60545984401488e-6
Pseudobulk	HESX1	0.820555	2.22567	27.6104	1.48375920048743e-7	8.89029273019329e-6
Pseudobulk	PID1	-1.30428	8.15735	27.5836	1.50451264714822e-7	8.98987639436091e-6
Pseudobulk	THY1	2.00756	-0.0392249	27.5746	1.51150734419095e-7	9.0069273249735e-6
Pseudobulk	LINC01203	2.53893	0.281285	27.5228	1.55251694085718e-7	9.2260228042742e-6
Pseudobulk	MANF	-1.36157	3.28524	27.4951	1.57489515524077e-7	9.33350671021436e-6
Pseudobulk	ABI3BP	-1.69127	7.41312	27.4796	1.58760925856825e-7	9.37420005834721e-6
Pseudobulk	CDC7	-1.59288	2.47057	27.4717	1.59407261404417e-7	9.37420005834721e-6
Pseudobulk	AC018618.1	-2.09467	1.71347	27.471	1.59469150417861e-7	9.37420005834721e-6
Pseudobulk	ZNF713	0.891358	4.50655	27.3962	1.65759186880925e-7	9.71768817967685e-6
Pseudobulk	ORMDL2	-1.23208	2.51133	27.3642	1.68523617427232e-7	9.85319537376961e-6
Pseudobulk	FGF10-AS1	-2.62299	0.177535	27.3411	1.70550828512033e-7	9.94498798964265e-6
Pseudobulk	FLT4	1.88228	3.15625	27.3181	1.72588258852178e-7	1.00368840375264e-5
Pseudobulk	SCARA5	-1.94814	4.81491	27.2423	1.79489111388728e-7	1.04103684605462e-5
Pseudobulk	GPX3	-1.21582	5.04769	27.2141	1.82122954152326e-7	1.05350379064178e-5
Pseudobulk	AZIN1-AS1	0.837444	6.02533	27.1819	1.85183728035676e-7	1.06836766174429e-5
Pseudobulk	TRPV1	0.940312	4.54885	27.1257	1.90643888265657e-7	1.09695888089366e-5
Pseudobulk	TMED9	-1.2403	3.83525	27.0683	1.96388733903814e-7	1.12607266431338e-5
Pseudobulk	PAQR6	1.14632	-0.157627	27.0649	1.96739132155901e-7	1.12607266431338e-5
Pseudobulk	SLFNL1	-1.0729	0.905002	27.0447	1.98809455438372e-7	1.13493586766e-5
Pseudobulk	FNDC1	1.92316	2.68001	26.9541	2.08342179445195e-7	1.18624146673639e-5
Pseudobulk	CALR	-1.02134	4.94739	26.9367	2.10231706674976e-7	1.19387457445972e-5
Pseudobulk	BDNF-AS	0.834914	5.88334	26.899	2.14365466742605e-7	1.21417940147179e-5
Pseudobulk	WDPCP	0.699661	9.09515	26.861	2.18625307172038e-7	1.23509102103684e-5
Pseudobulk	RABAC1	-1.46068	4.18276	26.844	2.20563359536724e-7	1.24281167614605e-5
Pseudobulk	AL450344.3	1.80701	0.686088	26.8251	2.22730173549947e-7	1.25177810716056e-5
Pseudobulk	OSBPL7	1.12532	2.20036	26.7531	2.31175251859931e-7	1.29589219792616e-5
Pseudobulk	AMOTL2	0.778878	4.54902	26.6977	2.37899925244935e-7	1.32972673501628e-5
Pseudobulk	SLC25A6	-0.87111	4.66554	26.6889	2.38994243679689e-7	1.32972673501628e-5
Pseudobulk	ANKRD29	1.34748	4.98244	26.6885	2.3904512799603e-7	1.32972673501628e-5
Pseudobulk	PSAT1	-1.61436	0.225158	26.6834	2.39667916958144e-7	1.3297901004693e-5
Pseudobulk	SPATA6L	0.68736	3.93684	26.6641	2.42082009688619e-7	1.33976684751335e-5
Pseudobulk	AC004918.1	0.725817	2.44385	26.6559	2.43105311439306e-7	1.3420153613718e-5
Pseudobulk	ANGPT1	-1.50481	5.98416	26.628239521340902	2.46612700633831e-7	1.35766303544139e-5
Pseudobulk	CLSTN2	-1.14123	5.43218	26.6237	2.47188304383811e-7	1.35766303544139e-5
Pseudobulk	C5orf56	0.761168	6.72486	26.6115	2.48758131575727e-7	1.36284366795266e-5
Pseudobulk	MSC	-2.0829	0.736184	26.6057	2.4950941777553e-7	1.36352508457733e-5
Pseudobulk	STXBP1	0.776582	5.87719	26.578	2.53109958829147e-7	1.37973473797844e-5
Pseudobulk	MAMDC2-AS1	-0.95978	4.78148	26.5714	2.53978840997462e-7	1.3810099479237e-5
Pseudobulk	DPM2	-0.979713	2.2548	26.5645	2.54886075814553e-7	1.38243460846427e-5
Pseudobulk	APLF	0.588687	5.66989	26.5597	2.55512051771327e-7	1.38243460846427e-5
Pseudobulk	CDR2	0.668005	7.07868	26.5328	2.59107066390762e-7	1.39840662382111e-5
Pseudobulk	SHISA4	-1.25022	1.86718	26.5252	2.60121545391812e-7	1.40040683472077e-5
Pseudobulk	TALDO1	-0.824093	4.02687	26.5141	2.61627415173102e-7	1.40503611852222e-5
Pseudobulk	CCR1	-2.02404	0.668602	26.502	2.63264222019258e-7	1.41034404653174e-5
Pseudobulk	NOVA1	-1.10932	6.084	26.4098	2.76139957580939e-7	1.4721003078096e-5
Pseudobulk	ZNF496	0.599487	4.46472	26.4065	2.76607116809241e-7	1.4721003078096e-5
Pseudobulk	EEF1AKMT4	-1.33927	1.07074	26.405	2.76822540640978e-7	1.4721003078096e-5
Pseudobulk	ITGAD	-1.25121	1.39414	26.386	2.79556198519079e-7	1.48061422979398e-5
Pseudobulk	ISLR2	1.14196	0.579608	26.3844	2.79785033767965e-7	1.48061422979398e-5
Pseudobulk	WNK3	-1.11303	3.01185	26.3511	2.84658542987882e-7	1.50066356536675e-5
Pseudobulk	AC109630.1	-1.7539	0.0764846	26.3491	2.84953587354697e-7	1.50066356536675e-5
Pseudobulk	TEX9	0.949164	3.41374	26.3261	2.88361812832701e-7	1.51494430654861e-5
Pseudobulk	LINC01359	1.17414	2.82192	26.3157	2.89924504431976e-7	1.51612145613704e-5
Pseudobulk	APRT	-1.50922	2.8475	26.3153	2.89980011840464e-7	1.51612145613704e-5
Pseudobulk	CCN5	-1.32699	3.61244	26.2772	2.95764114665211e-7	1.54265455490848e-5
Pseudobulk	RDH5	-0.846867	4.24845	26.2506	2.9986714030572e-7	1.56031346929412e-5
Pseudobulk	FKBP10	-1.54751	3.58329	26.2215	3.04412887712623e-7	1.58018623096648e-5
Pseudobulk	VCAN-AS1	-2.0906	2.42871	26.1646	3.13521458464373e-7	1.62359326704765e-5
Pseudobulk	HIST1H1C	-1.75026	3.00367	26.1185	3.21100467333481e-7	1.6588919630649e-5
Pseudobulk	SNHG16	-1.18088	4.13226	26.0984	3.2445176944182e-7	1.67223364581981e-5
Pseudobulk	RPS19BP1	-1.15148	3.1131	26.0857	3.26599010896704e-7	1.67932115531993e-5
Pseudobulk	SPARC	-0.960606	6.73656	26.0776	3.27966381084098e-7	1.68237471428753e-5
Pseudobulk	SLC9B1	0.843482	3.03756	26.0576	3.31390019249774e-7	1.69593715733708e-5
Pseudobulk	LMF1	0.853863	5.47459	26.0441	3.33698883303093e-7	1.70374429855452e-5
Pseudobulk	CCT7	-0.930232	4.23109	26.0308	3.36005884518514e-7	1.71150538367159e-5
Pseudobulk	PGD	-1.03518	3.5797	26.0201	3.37876267205549e-7	1.71701140460764e-5
Pseudobulk	MMP25-AS1	0.659445	3.27318	26.0079	3.40016544437783e-7	1.72386010291883e-5
Pseudobulk	RPS2	-1.43753	6.23837	25.9839	3.44269095605139e-7	1.74136112311902e-5
Pseudobulk	ADH1B	-2.2015	5.32634	25.9744	3.45974924670752e-7	1.74592914422015e-5
Pseudobulk	JCAD	1.37754	5.85534	25.9486	3.50633959610967e-7	1.76534458831911e-5
Pseudobulk	IL1RAPL2	2.5782	4.84081	25.9343	3.53228981860306e-7	1.77430262250847e-5
Pseudobulk	RPL18A	-1.36065	5.28758	25.8879	3.61826537902174e-7	1.81330119801205e-5
Pseudobulk	LINC00689	-1.08288	1.38236	25.8798	3.63352102621748e-7	1.81676051310874e-5
Pseudobulk	ATP5MC1	-1.28021	4.58474	25.8669	3.65792693822311e-7	1.82476859876956e-5
Pseudobulk	TUBA3E	-2.60706	0.955259	25.8559	3.67869511349201e-7	1.83092949012474e-5
Pseudobulk	RPL12	-1.36643	4.94403	25.813	3.7615371961464e-7	1.86479352691638e-5
Pseudobulk	MAP3K8	-1.2445	5.40187	25.8118	3.76388210720134e-7	1.86479352691638e-5
Pseudobulk	AL358335.2	2.29895	2.73604	25.8019	3.78318605071852e-7	1.87009765007109e-5
Pseudobulk	NREP	1.11758	6.39422	25.7963	3.79423647050206e-7	1.87130710279863e-5
Pseudobulk	PKD1L1	2.03339	7.53491	25.7681	3.85004482101437e-7	1.89306946594004e-5
Pseudobulk	CCDC154	1.10466	0.95786	25.7652	3.85576907315603e-7	1.89306946594004e-5
Pseudobulk	ATP5F1D	-0.944661	5.42536	25.7166	3.95410735289101e-7	1.93697826408512e-5
Pseudobulk	ZDHHC14	0.79763	7.39868	25.6339	4.12730330295587e-7	2.01459271433567e-5
Pseudobulk	PNPLA7	1.64534	5.28546	25.6321	4.13107287629292e-7	2.01459271433567e-5
Pseudobulk	ZNF704	0.733373	8.19244	25.6195	4.15812069268253e-7	2.02324664576835e-5
Pseudobulk	JMJD8	-0.866034	2.12155	25.5939	4.21366196152186e-7	2.04569526033706e-5
Pseudobulk	ZNF750	1.11924	1.3484	25.5773	4.25005972074304e-7	2.05877057742007e-5
Pseudobulk	SPR	-1.28751	0.628249	25.5635	4.28050147082615e-7	2.06890904423264e-5
Pseudobulk	APBB1IP	-1.4618	4.6806	25.5353	4.34368296647002e-7	2.09479167451714e-5
Pseudobulk	ZNF345	0.556349	5.07428	25.5274	4.36149007583356e-7	2.09870008656117e-5
Pseudobulk	LINC02384	1.37452	1.08232	25.5231	4.3710856975274e-7	2.09870008656117e-5
Pseudobulk	AFAP1L1	0.990078	7.22503	25.4995	4.42495222394324e-7	2.11777561099567e-5
Pseudobulk	APOBEC2	-1.04234	3.7516	25.495	4.43534110630263e-7	2.11777561099567e-5
Pseudobulk	SSR3	-0.870672	5.54996	25.4929	4.44002610857024e-7	2.11777561099567e-5
Pseudobulk	AC087564.1	1.89571	2.73961	25.4808	4.46815897387605e-7	2.1265308026653e-5
Pseudobulk	AL683813.1	0.798701	5.25899	25.4648	4.50516775520347e-7	2.13946285318069e-5
Pseudobulk	PCOLCE	-1.29704	3.5242	25.4407	4.56192215684999e-7	2.15446473713439e-5
Pseudobulk	SNHG19	-1.05039	2.91499	25.4384	4.56728621263397e-7	2.15446473713439e-5
Pseudobulk	ABO	1.13397	4.5086	25.4321	4.5823638549399e-7	2.15446473713439e-5
Pseudobulk	IL1R1-AS1	-1.88136	0.0254344	25.4307	4.58552347569313e-7	2.15446473713439e-5
Pseudobulk	EEF1B2	-1.4775	4.3189	25.4304	4.58628585422172e-7	2.15446473713439e-5
Pseudobulk	MAFK	0.842774	4.73902	25.4013	4.65599988961424e-7	2.18249994825668e-5
Pseudobulk	FCGR3A	-1.73517	1.18248	25.3832	4.69986686322989e-7	2.19832482312366e-5
Pseudobulk	SLC2A9	-0.743476	4.94217	25.3779	4.71282782483477e-7	2.19837165941102e-5
Pseudobulk	SERPING1	-1.21489	5.05021	25.3749	4.72018190779286e-7	2.19837165941102e-5
Pseudobulk	TP53I13	-0.865975	2.92843	25.3637	4.74778964057187e-7	2.2065048009068e-5
Pseudobulk	STEAP1	-2.7163	0.0365311	25.3473	4.78826934405595e-7	2.22057267021784e-5
Pseudobulk	PIK3R3	1.33592	8.83784	25.3406	4.80476303507519e-7	2.2234807662316e-5
Pseudobulk	CDK2AP2	-1.44501	2.62142	25.2843	4.94718256135205e-7	2.28452697896831e-5
Pseudobulk	EXD3	0.795934	5.3123	25.2672	4.99136758642167e-7	2.30004756365829e-5
Pseudobulk	AC104806.2	0.733432	5.00004	25.2512	5.03275952406251e-7	2.31421817438393e-5
Pseudobulk	PRELID1	-1.45756	2.7924	25.2287	5.09179973306573e-7	2.33642709270421e-5
Pseudobulk	SEMA3F	1.43179	3.62027	25.2171	5.12264062228152e-7	2.34563017967627e-5
Pseudobulk	SVIP	0.805223	4.99838	25.2013	5.16486882460153e-7	2.35640610934772e-5
Pseudobulk	RBMX	0.537822	7.37211	25.2001	5.16784236394879e-7	2.35640610934772e-5
Pseudobulk	G6PD	-1.06414	1.57841	25.1828	5.21444493566497e-7	2.37268153453375e-5
Pseudobulk	HK2	-2.17723	4.05527	25.1559	5.28777710619186e-7	2.40062555503667e-5
Pseudobulk	DNMT3B	0.948801	1.87573	25.1522	5.29793225939127e-7	2.40062555503667e-5
Pseudobulk	FKBP14	-1.14606	3.70994	25.1328	5.3515228184365e-7	2.41986738671505e-5
Pseudobulk	KCNJ3	1.92274	3.60879	25.1222	5.38111150770587e-7	2.42784139170231e-5
Pseudobulk	SATB1	0.828792	4.76021	25.1184	5.39148226295272e-7	2.42784139170231e-5
Pseudobulk	TMEM59L	-2.22749	0.2506	25.1039	5.43217149893694e-7	2.44111012607187e-5
Pseudobulk	GRAMD1C	1.10066	3.12743	25.0666	5.53837871854497e-7	2.48370592017223e-5
Pseudobulk	TEX26-AS1	-1.57422	1.20558	25.0553	5.57093509497401e-7	2.49316539744207e-5
Pseudobulk	MICALL1	1.01237	3.9568	25.02	5.67391725789526e-7	2.52935787529877e-5
Pseudobulk	LINC00578	0.993283	2.96471	25.0196	5.6750650259577e-7	2.52935787529877e-5
Pseudobulk	DLL1	0.989057	3.49471	25.0081	5.70911414143896e-7	2.53932990953573e-5
Pseudobulk	TNFRSF4	1.57924	1.78588	25.001	5.73000422807284e-7	2.54342024409356e-5
Pseudobulk	TAGLN	-1.691	5.52382	24.9957	5.74582816262663e-7	2.54524974617371e-5
Pseudobulk	IFFO2	1.00989	3.97091	24.9799	5.79308261383355e-7	2.56096639940812e-5
Pseudobulk	AC009955.2	-1.41649	0.899684	24.9699	5.82322673254868e-7	2.56871438574124e-5
Pseudobulk	ICA1L	0.789951	5.40083	24.9663	5.83422945543068e-7	2.56871438574124e-5
Pseudobulk	PARP14	1.0388	6.71036	24.9543	5.87065658947035e-7	2.57700750937127e-5
Pseudobulk	ARHGAP29-AS1	1.59804	2.4413	24.9523	5.87676195240529e-7	2.57700750937127e-5
Pseudobulk	AC140847.2	1.52983	1.16736	24.944	5.9019234935087e-7	2.58283372200833e-5
Pseudobulk	INPP5D	1.35481	5.98032	24.8933	6.05923605372082e-7	2.64635309575156e-5
Pseudobulk	TMEM203	-1.29634	2.00076	24.8643	6.15115849238199e-7	2.68111617653925e-5
Pseudobulk	PLAC9	-1.21451	4.5016	24.8572	6.17379722798767e-7	2.68206211609877e-5
Pseudobulk	AC107032.2	0.947084	3.27276	24.8559	6.17799135708267e-7	2.68206211609877e-5
Pseudobulk	SMTNL2	-0.969754	2.19238	24.8388	6.23293149390183e-7	2.70052310741763e-5
Pseudobulk	AC025265.1	-1.53381	-0.554138	24.7904	6.39154834072877e-7	2.76374108172666e-5
Pseudobulk	PLEKHG1	1.58076	8.30344	24.7822	6.41868311062513e-7	2.76996741381144e-5
Pseudobulk	IQCA1	1.4036	2.3843	24.7608	6.49054975129318e-7	2.7954347938738e-5
Pseudobulk	CRB1	1.12642	3.53773	24.72	6.62926584043828e-7	2.84953620611724e-5
Pseudobulk	JOSD2	-0.860345	2.36732	24.6966	6.71007417974342e-7	2.87858211852898e-5
Pseudobulk	NGF	-0.851425	6.2503	24.6869	6.74424835763006e-7	2.88754727910342e-5
Pseudobulk	AP001007.1	-1.57659	-0.288431	24.6817	6.76242518791473e-7	2.88964141133881e-5
Pseudobulk	ZNF215	-1.39152	1.34966	24.6427	6.90073000821004e-7	2.94295838585428e-5
Pseudobulk	CSRP3	-0.927277	7.32159	24.6172	6.99232351451904e-7	2.97618466616026e-5
Pseudobulk	SALL3	2.9069	0.917677	24.5681	7.17306366252898e-7	3.04715106757823e-5
Pseudobulk	BCKDK	-0.876385	2.16208	24.5537	7.22680515576503e-7	3.06399633797055e-5
Pseudobulk	YES1	0.864875	6.74601	24.5448	7.26031014023619e-7	3.07221294844625e-5
Pseudobulk	WARS	0.984253	6.58132	24.5401	7.27790400730894e-7	3.07367790599941e-5
Pseudobulk	TMEM198	-1.23952	0.0318949	24.5122	7.38393083915108e-7	3.11138247747469e-5
Pseudobulk	RGS11	0.925819	3.02497	24.5091	7.39579191197432e-7	3.11138247747469e-5
Pseudobulk	SSC5D	1.31965	3.50362	24.486	7.48520408003228e-7	3.13753803823378e-5
Pseudobulk	SCARF1	0.715521	4.28827	24.4856	7.48681490502681e-7	3.13753803823378e-5
Pseudobulk	C2orf92	0.747782	4.19668	24.3996	7.82862135968771e-7	3.27447143410015e-5
Pseudobulk	AC027682.6	1.11914	0.861489	24.3479	8.04163073926331e-7	3.3513569200679e-5
Pseudobulk	LINC02028	1.26473	1.87087	24.347	8.04510927012297e-7	3.3513569200679e-5
Pseudobulk	MPDU1	-0.727115	3.54264	24.3438	8.05866514572649e-7	3.3513569200679e-5
Pseudobulk	SLC35B1	-0.863071	3.42967	24.3277	8.12629816168039e-7	3.37303406520131e-5
Pseudobulk	MYL6	-0.983782	6.53599	24.3167	8.17258636387409e-7	3.38578577931927e-5
Pseudobulk	IFT43	0.513736	6.12989	24.3061	8.21800048838819e-7	3.39812757837344e-5
Pseudobulk	AL355835.1	1.07237	4.03941	24.2884	8.29390442845189e-7	3.42300609713147e-5
Pseudobulk	HYAL4	1.88986	1.55941	24.2837	8.31407336714905e-7	3.42483135862674e-5
Pseudobulk	AP003110.1	-0.951936	0.576904	24.2763	8.34616360202099e-7	3.43155119742829e-5
Pseudobulk	LINC01640	-1.31795	0.977006	24.2697	8.37455577406743e-7	3.43672807709371e-5
Pseudobulk	HIBCH	0.52205	6.94792	24.2533	8.44620708789742e-7	3.45960459815007e-5
Pseudobulk	CDKN2B-AS1	0.938878	2.23528	24.2217	8.58613322776342e-7	3.51030822751606e-5
Pseudobulk	ANKRD36C	0.574461	6.51163	24.2067	8.65310255159568e-7	3.53105029075433e-5
Pseudobulk	CENPX	-1.21107	1.86374	24.1942	8.70928005230081e-7	3.54731912242589e-5
Pseudobulk	DEPP1	-1.40453	3.61187	24.1872	8.74094044986729e-7	3.55355990251614e-5
Pseudobulk	AC156455.1	-1.4471	1.27264	24.1481	8.92034236629643e-7	3.61972847886096e-5
Pseudobulk	PLEKHJ1	-0.83074	3.01385	24.138	8.96754027105228e-7	3.63210429972788e-5
Pseudobulk	AL606923.2	2.08151	2.08969	24.1241	9.03206786778517e-7	3.64980944092939e-5
Pseudobulk	H2AFJ	-1.22265	4.28261	24.1214	9.04481512028019e-7	3.64980944092939e-5
Pseudobulk	ALOX5AP	-1.32156	1.27502	24.1072	9.11208492733562e-7	3.67014531795462e-5
Pseudobulk	RCN1	-0.912479	4.60385	24.0786	9.248099671737e-7	3.71804376821219e-5
Pseudobulk	P2RY8	2.21222	4.60344	24.0587	9.34444029318526e-7	3.74984458259741e-5
Pseudobulk	AC005899.5	0.87253	2.54326	24.0213	9.52781349799255e-7	3.81638938455503e-5
Pseudobulk	MEG8	-1.27548	6.52244	24.0103	9.5819305846264e-7	3.83101084955191e-5
Pseudobulk	PIK3R6	2.03877	3.1232	23.986	9.70382527136736e-7	3.86733624065756e-5
Pseudobulk	IFI44	1.04466	5.38145	23.9851	9.7083475282714e-7	3.86733624065756e-5
Pseudobulk	COPE	-0.653271	4.65047	23.9805	9.73158597400061e-7	3.8695063059326e-5
Pseudobulk	FAM120B	0.518999	7.4584	23.9718	9.77547817277811e-7	3.87986588061905e-5
Pseudobulk	PLIN2	-1.75956	5.74729	23.9612	9.82963691644598e-7	3.89425506252641e-5
Pseudobulk	TMED1	-1.13046	1.94744	23.9323	9.97811483512804e-7	3.94589086661881e-5
Pseudobulk	COA4	-0.848307	3.52921	23.8269	1.0539956632671e-6	4.16050919710699e-5
Pseudobulk	CELF6	0.804572	3.15654	23.8054	1.06585275855002e-6	4.1996915758085e-5
Pseudobulk	CALCRL	-1.20243	7.61039	23.7775	1.08137828459073e-6	4.25316052257656e-5
Pseudobulk	PRAF2	-0.966783	1.65042	23.7215	1.11330315599039e-6	4.37082015212834e-5
Pseudobulk	MYH6	-2.23497	7.87327	23.6973	1.12740364198219e-6	4.41820346182208e-5
Pseudobulk	DBI	-1.33434	3.65034	23.6588	1.15017569318823e-6	4.49933836813741e-5
Pseudobulk	CAPN3	0.680687	4.59227	23.6088	1.180451804155e-6	4.60948415446522e-5
Pseudobulk	TXN	-1.03288	3.6829	23.6018	1.18475449598324e-6	4.61799467520347e-5
Pseudobulk	AP001994.3	-2.53967	0.303376	23.5817	1.19720632121312e-6	4.65818201903138e-5
Pseudobulk	TMEM141	-1.10952	2.23472	23.5759	1.20084672508618e-6	4.66400290546866e-5
Pseudobulk	C1QBP	-1.29109	3.15803	23.5544	1.21431987680894e-6	4.70792465607743e-5
Pseudobulk	TVP23C	0.642342	5.83509	23.5259	1.23242012425221e-6	4.7695974559583e-5
Pseudobulk	FADS1	-0.675309	4.00895	23.517	1.23817561911483e-6	4.78336051789476e-5
Pseudobulk	TMEM163	1.73126	4.37032	23.4998	1.24927101113028e-6	4.81766746313537e-5
Pseudobulk	MSC-AS1	-0.742073	7.0365	23.4843	1.25935014438712e-6	4.84794082131326e-5
Pseudobulk	DIPK2B	1.14279	6.54994	23.4696	1.26900057735635e-6	4.87645981581284e-5
Pseudobulk	PAFAH2	0.889306	3.97374	23.4372	1.29060435166168e-6	4.94650040179715e-5
Pseudobulk	FRY	0.725169	10.2847	23.4354	1.291775737113e-6	4.94650040179715e-5
Pseudobulk	FN1	-2.59659	8.79745	23.4217	1.30105748922916e-6	4.97328653615716e-5
Pseudobulk	ADAM18	1.92535	1.08651	23.407	1.31097565905622e-6	5.00240712008294e-5
Pseudobulk	AC027808.2	0.868552	2.09489	23.3867	1.32492909626416e-6	5.03883561511424e-5
Pseudobulk	RAPGEF1	1.02509	8.69613	23.3863	1.3251558491243e-6	5.03883561511424e-5
Pseudobulk	SNAPC2	-1.20338	0.322998	23.38	1.32955533044579e-6	5.04674143755602e-5
Pseudobulk	CLMAT3	-1.02158	2.15401	23.3575	1.34520368503377e-6	5.09724392848162e-5
Pseudobulk	AC091607.2	-1.15396	1.57278	23.33	1.36454776662214e-6	5.16155024765767e-5
Pseudobulk	MEG9	-1.28954	0.87353	23.3147	1.37544462161074e-6	5.19373620139472e-5
Pseudobulk	RANBP1	-0.90315	3.05124	23.3057	1.38191862893214e-6	5.20581783158571e-5
Pseudobulk	POGZ	0.481199	7.41096	23.3036	1.38343112949726e-6	5.20581783158571e-5
Pseudobulk	AGRN	1.28448	2.56604	23.2957	1.38913152344642e-6	5.21163255226062e-5
Pseudobulk	AC020917.2	-1.22419	-0.191769	23.2948	1.38976868060283e-6	5.21163255226062e-5
Pseudobulk	ZFP36L2	-0.812572	5.97125	23.2799	1.40052544398196e-6	5.2429308789342e-5
Pseudobulk	KIF25	1.21487	0.834509	23.275	1.4041105320415e-6	5.24732028726847e-5
Pseudobulk	LAYN	1.03189	2.31936	23.2695	1.40812451828026e-6	5.24876961953293e-5
Pseudobulk	HYAL1	1.19611	4.37906	23.2679	1.40932480818723e-6	5.24876961953293e-5
Pseudobulk	TPI1	-1.0928	4.99372	23.2492	1.42309148775044e-6	5.28334135303771e-5
Pseudobulk	PYCR1	-1.7809	0.0871497	23.2487	1.42346576224372e-6	5.28334135303771e-5
Pseudobulk	OAF	-1.01234	4.80957	23.2391	1.43060547608594e-6	5.30079541820599e-5
Pseudobulk	KDELR2	-1.11526	4.12377	23.1878	1.46929619507249e-6	5.43489663993651e-5
Pseudobulk	PGRMC1	-0.852884	3.0233	23.1511	1.49759281877073e-6	5.51984605229773e-5
Pseudobulk	AL592295.4	0.650703	3.46496	23.1483	1.49975426937091e-6	5.51984605229773e-5
Pseudobulk	CD63	-1.51625	6.20557	23.1481	1.49987541007263e-6	5.51984605229773e-5
Pseudobulk	EFCAB6	0.72677	4.62548	23.1194	1.52244069796536e-6	5.5934265508018e-5
Pseudobulk	TSPO	-1.21967	3.54828	23.1076	1.5318657911089e-6	5.61856339909249e-5
Pseudobulk	MAFB	-1.72174	3.36588	23.1026	1.53582582587546e-6	5.62360466545306e-5
Pseudobulk	AL392023.2	1.52105	3.61815	23.0827	1.55177174378537e-6	5.67244292896334e-5
Pseudobulk	IGFBP6	-2.10807	4.30852	23.0227	1.60102307504206e-6	5.8426597117726e-5
Pseudobulk	IMPDH2	-1.2522	2.56772	23.0185	1.60446673552576e-6	5.84541901133757e-5
Pseudobulk	HIF1A	-0.98314	7.09591	23.0133	1.6088391288431e-6	5.85154699871862e-5
Pseudobulk	PHB2	-0.77172	3.69084	23.0073	1.61386482835798e-6	5.85375104784433e-5
Pseudobulk	PRDX1	-1.56047	4.3202	23.0061	1.61491582611177e-6	5.85375104784433e-5
Pseudobulk	MEIS1-AS2	-1.13551	1.04291	23.003	1.61751925505951e-6	5.85375104784433e-5
Pseudobulk	ADD2	1.39143	2.93883	22.9942	1.62488051207425e-6	5.87062311256063e-5
Pseudobulk	SLC16A14	1.16956	3.39015	22.9452	1.66690194400714e-6	6.00606972798627e-5
Pseudobulk	TMEM120A	-0.777207	3.82912	22.944	1.66789246699021e-6	6.00606972798627e-5
Pseudobulk	CCDC180	0.881714	3.90043	22.9395	1.67181110507041e-6	6.01023000583163e-5
Pseudobulk	MYH13	-1.76799	1.92955	22.9101	1.69759782862391e-6	6.09176301509262e-5
Pseudobulk	TNFAIP6	-2.17971	3.58696	22.9073	1.70009202306263e-6	6.09176301509262e-5
Pseudobulk	AL133245.1	1.0316	2.5159	22.8925	1.71319092855664e-6	6.12860241712286e-5
Pseudobulk	AC020611.2	-1.02053	2.62627	22.8869	1.71816959443788e-6	6.12986358456483e-5
Pseudobulk	BAIAP2L2	0.861864	0.79666	22.8858	1.71918013176301e-6	6.12986358456483e-5
Pseudobulk	KCNK10	2.16166	1.30644	22.8782	1.72600933760869e-6	6.14414125908169e-5
Pseudobulk	SHANK3	1.60529	6.9452	22.8748	1.72907029642167e-6	6.14498022012603e-5
Pseudobulk	CDK2AP1	-0.719023	3.59288	22.8706	1.73284584793238e-6	6.14835190742729e-5
Pseudobulk	MAT2A	-0.686614	6.15222	22.849	1.75244285015793e-6	6.20775765324673e-5
Pseudobulk	MINAR1	-1.56347	0.143882	22.8387	1.7617785013742e-6	6.23068006583559e-5
Pseudobulk	AC015802.6	-1.38715	1.51524	22.8346	1.76560582365107e-6	6.2340790039628e-5
Pseudobulk	CD163	-2.39246	6.06708	22.8304	1.76940438812929e-6	6.23736554972644e-5
Pseudobulk	AC007861.1	2.46273	-0.00323311	22.8009	1.79681998347507e-6	6.32375965057972e-5
Pseudobulk	SLC25A39	-0.622649	3.15308	22.7723	1.82374089347108e-6	6.40599296705928e-5
Pseudobulk	LRRC29	1.15326	3.15226	22.7699	1.82607615612724e-6	6.40599296705928e-5
Pseudobulk	PRDX4	-1.19975	3.63025	22.756	1.83931262951223e-6	6.44203698742204e-5
Pseudobulk	EMP3	-1.28363	4.05703	22.7228	1.87138962557698e-6	6.54384635953364e-5
Pseudobulk	TM9SF1	-0.827702	3.12958	22.7133	1.88058402078354e-6	6.56544180610627e-5
Pseudobulk	SEC14L2	-1.059	3.43896	22.7043	1.88941903179822e-6	6.58571537525824e-5
Pseudobulk	AC104758.4	2.15241	-0.556165	22.6968	1.89679602430842e-6	6.60085016459332e-5
Pseudobulk	MIF	-1.54224	4.07454	22.6489	1.94472360559427e-6	6.75682722390979e-5
Pseudobulk	RPS16	-1.59259	5.68297	22.6216	1.97250443520929e-6	6.84231504259598e-5
Pseudobulk	GRPEL1	-0.755437	3.15953	22.6186	1.97562015942541e-6	6.84231504259598e-5
Pseudobulk	RPS5	-1.43627	4.59859	22.6107	1.98373021730808e-6	6.85948048115274e-5
Pseudobulk	JAGN1	-1.09766	2.13723	22.6061	1.98847077726e-6	6.86495863577856e-5
Pseudobulk	PKNOX2	-1.0538	5.4009	22.5992	1.99569593593335e-6	6.8789836143503e-5
Pseudobulk	TRPV3	1.1004	1.74355	22.5784	2.01735369026614e-6	6.94263334862161e-5
Pseudobulk	STUM	-0.849476	2.9889	22.5577	2.03924430913795e-6	7.00688210485789e-5
Pseudobulk	KIF26A	1.54279	2.47828	22.5542	2.04297408436169e-6	7.00862560486856e-5
Pseudobulk	MAEL	1.35244	3.44308	22.538	2.06027406337607e-6	7.05561282602063e-5
Pseudobulk	DPAGT1	-0.854112	2.02136	22.5353	2.06315850912603e-6	7.05561282602063e-5
Pseudobulk	LTBP1	0.564488	9.39138	22.5314	2.06736718636199e-6	7.05890679801779e-5
Pseudobulk	SNHG32	-1.00553	3.09992	22.524	2.07534351101881e-6	7.07503469665504e-5
Pseudobulk	ASB18	1.31316	7.61293	22.5163	2.08371150378203e-6	7.08691400760744e-5
Pseudobulk	ATP6V0C	-1.02502	3.87256	22.51	2.09053087446499e-6	7.08691400760744e-5
Pseudobulk	ADGRG7	5.9131	3.56787	22.5088	2.09180224176251e-6	7.08691400760744e-5
Pseudobulk	AC009102.4	-1.30688	-0.709844	22.5078	2.09289242923261e-6	7.08691400760744e-5
Pseudobulk	IFITM2	-1.50095	4.73494	22.5058	2.09511986523751e-6	7.08691400760744e-5
Pseudobulk	NHP2	-1.29232	2.83094	22.4994	2.10203794181475e-6	7.09927410473149e-5
Pseudobulk	DEGS1	-0.67664	4.12141	22.487	2.11571125492884e-6	7.13437516196934e-5
Pseudobulk	AC073611.1	-1.31846	-0.572696	22.4818	2.12144308413166e-6	7.14262957892626e-5
Pseudobulk	AC068989.1	0.825853	1.05948	22.472	2.1322547145253e-6	7.1679350913331e-5
Pseudobulk	LINC01250	1.40333	1.72123	22.4659	2.13912265458963e-6	7.17057913289831e-5
Pseudobulk	KMT2A	0.437279	7.22804	22.4636	2.14169134417701e-6	7.17057913289831e-5
Pseudobulk	LINC01608	1.55778	-0.0560623	22.4596	2.14615634597671e-6	7.17057913289831e-5
Pseudobulk	ENDOU	1.67002	-0.684025	22.4595	2.14622851288129e-6	7.17057913289831e-5
Pseudobulk	LRP1	-0.963116	5.88799	22.4541	2.15220608904956e-6	7.17952184613925e-5
Pseudobulk	ERFL	1.71753	-0.836834	22.4498	2.15703531274239e-6	7.1846122591343e-5
Pseudobulk	FMO4	1.01524	4.31994	22.4221	2.18841784935293e-6	7.26373395098106e-5
Pseudobulk	ST6GALNAC4	-0.955344	1.97076	22.4218	2.18875502327371e-6	7.26373395098106e-5
Pseudobulk	GMPPB	-1.25442	1.73955	22.42	2.19080895257176e-6	7.26373395098106e-5
Pseudobulk	TMC7	1.14023	3.73663	22.3885	2.22702338516488e-6	7.37256600111661e-5
Pseudobulk	TMEM184B	0.821856	6.04328	22.3825	2.23401526400607e-6	7.38447294713253e-5
Pseudobulk	KIAA0355	0.695934	7.03311	22.3369	2.2876385347576e-6	7.55024857829709e-5
Pseudobulk	SH3TC2-DT	1.82617	3.98008	22.299	2.33324060550855e-6	7.68908835906228e-5
Pseudobulk	PSMC5	-1.04913	3.78926	22.2547	2.38777890153877e-6	7.85691242185601e-5
Pseudobulk	MIR3659HG	1.13479	-0.159225	22.2481	2.39592512918348e-6	7.86593043905251e-5
Pseudobulk	IER2	0.835162	5.03041	22.2467	2.39775258900773e-6	7.86593043905251e-5
Pseudobulk	MTHFD2	-1.0375	3.81095	22.2397	2.40641970327042e-6	7.87265935385083e-5
Pseudobulk	KIAA1211L	1.52091	4.93437	22.2392	2.40704297485554e-6	7.87265935385083e-5
Pseudobulk	CRELD2	-0.832226	3.14729	22.2235	2.42679045238125e-6	7.92532918007391e-5
Pseudobulk	AC016687.2	2.06854	0.926511	22.2108	2.44297482870539e-6	7.96622226751758e-5
Pseudobulk	GSTP1	-1.42386	4.621	22.1912	2.46807709301839e-6	8.03367177237201e-5
Pseudobulk	NT5DC3	-0.990821	3.30071	22.1889	2.4710466279158e-6	8.03367177237201e-5
Pseudobulk	LRRC75A	-0.849007	3.26157	22.165	2.50189627959785e-6	8.1218274748139e-5
Pseudobulk	AC079148.3	1.16222	2.14264	22.1387	2.53646618587071e-6	8.22177936552727e-5
Pseudobulk	TCEAL1	-0.870123	2.50343	22.1336	2.54316948439999e-6	8.23124051870534e-5
Pseudobulk	AC099792.1	1.70922	3.03215	22.1271	2.55187251561591e-6	8.24713628746599e-5
Pseudobulk	CDH5	1.23266	5.76019	22.1203	2.56088503335899e-6	8.26398360171484e-5
Pseudobulk	ACR	2.06007	0.058372	22.1091	2.57591486927795e-6	8.30017013434007e-5
Pseudobulk	CHPF	-0.866998	3.00308	22.0995	2.58874219339995e-6	8.32498213619581e-5
Pseudobulk	SLC7A11	-1.73418	1.43701	22.0954	2.59430131107711e-6	8.32498213619581e-5
Pseudobulk	DBNDD2	-1.43163	4.05268	22.0948	2.5950978796969e-6	8.32498213619581e-5
Pseudobulk	CYCS	-1.13876	4.85248	22.0712	2.62721022262885e-6	8.41558502830302e-5
Pseudobulk	DRD4	1.11485	0.0241451	22.0624	2.63924638119715e-6	8.44170717515264e-5
Pseudobulk	MIEN1	-1.24461	2.43973	22.0447	2.66371719494575e-6	8.5074668120514e-5
Pseudobulk	HILPDA	-1.62983	2.36768	22.0412	2.66855227427207e-6	8.51041231164481e-5
Pseudobulk	AL034417.2	1.0193	2.45303	22.0356	2.67642893989884e-6	8.52303505751094e-5
Pseudobulk	AP2S1	-0.753176	3.79792	22.0183	2.70058520485259e-6	8.58738716455319e-5
Pseudobulk	HCP5	0.906972	4.46962	22.0066	2.71707460295206e-6	8.62720768090617e-5
Pseudobulk	PHB	-1.23509	3.66723	21.9963	2.73180899309593e-6	8.66134775507819e-5
Pseudobulk	ID2-AS1	0.938508	0.503711	21.9801	2.75491928657529e-6	8.72190603828421e-5
Pseudobulk	SEMA6C	1.11786	4.37013	21.9646	2.77719492788047e-6	8.77964966299421e-5
Pseudobulk	PLOD2	-0.995787	6.84162	21.9551	2.79106693489252e-6	8.81069750855041e-5
Pseudobulk	SUSD2	-1.46603	0.428117	21.9485	2.8006171641851e-6	8.82803236536608e-5
Pseudobulk	ACTG1	-1.01896	6.45012	21.9286	2.82981514512552e-6	8.90716055086543e-5
Pseudobulk	NFKBIZ	-0.915409	5.70361	21.9132	2.85265943586527e-6	8.96222943436866e-5
Pseudobulk	DGKH	0.710433	7.88867	21.9112	2.85555172322643e-6	8.96222943436866e-5
Pseudobulk	RPL3	-1.19755	5.79498	21.9005	2.87160371709295e-6	8.99962260039937e-5
Pseudobulk	PXN	1.09312	6.31477	21.8931	2.88266188173183e-6	9.02127998959241e-5
Pseudobulk	SYTL2	0.895667	5.0085	21.8889	2.88895052919625e-6	9.0279704037383e-5
Pseudobulk	CYB5D1	0.948665	2.48558	21.8763	2.90797807212332e-6	9.05522754874495e-5
Pseudobulk	AL357873.1	-1.64872	3.20042	21.8727	2.91343367335209e-6	9.05522754874495e-5
Pseudobulk	SH3YL1	0.558225	5.53213	21.8724	2.91393989476306e-6	9.05522754874495e-5
Pseudobulk	DSCAML1	1.19502	6.01453	21.8722	2.91432610764205e-6	9.05522754874495e-5
Pseudobulk	AP001599.1	-1.84449	1.10727	21.8684	2.92001729465609e-6	9.05996806829813e-5
Pseudobulk	AC005838.2	0.801246	2.08093	21.854	2.94207174484603e-6	9.11539322655288e-5
Pseudobulk	TRPA1	-1.53191	1.93198	21.8432	2.95859145118237e-6	9.14123046335014e-5
Pseudobulk	AC090517.5	0.615102	5.38627	21.841	2.96207624556388e-6	9.14123046335014e-5
Pseudobulk	DAD1	-0.838466	4.62776	21.8379	2.96678994343673e-6	9.14123046335014e-5
Pseudobulk	MRTFA-AS1	-1.07723	1.42471	21.8376	2.96722239408055e-6	9.14123046335014e-5
Pseudobulk	ZFAS1	-0.752104	4.59184	21.8339	2.97293589992205e-6	9.14587776850137e-5
Pseudobulk	FTH1	-1.46715	6.65224	21.8222	2.99117242737817e-6	9.18898309258125e-5
Pseudobulk	MRPL27	-0.693885	3.9411	21.8165	3.0000619414768e-6	9.20176467833064e-5
Pseudobulk	GRAPL	1.44316	0.656379	21.8141	3.00379444671943e-6	9.20176467833064e-5
Pseudobulk	AC005291.2	-2.01726	2.49911	21.8041	3.01951420042e-6	9.23691052871099e-5
Pseudobulk	SSNA1	-0.999496	3.16499	21.7639	3.08353457836927e-6	9.39413347914458e-5
Pseudobulk	COL4A2-AS2	-1.13212	0.850662	21.7637	3.08377316790524e-6	9.39413347914458e-5
Pseudobulk	IMP4	-0.901484	2.81957	21.762	3.08651731390746e-6	9.39413347914458e-5
Pseudobulk	MYO15B	1.03347	5.47912	21.761	3.08818640808661e-6	9.39413347914458e-5
Pseudobulk	GLRX2	-0.779592	3.6155	21.7556	3.09678531258525e-6	9.40713415485043e-5
Pseudobulk	SHANK2	1.12206	2.36114	21.7446	3.11460615660045e-6	9.44612500845111e-5
Pseudobulk	GLA	-0.882641	1.69957	21.7424	3.11830701428409e-6	9.44612500845111e-5
Pseudobulk	HOXB2	-1.76545	1.07732	21.6551	3.26342762425983e-6	9.87198203444387e-5
Pseudobulk	RACK1	-0.972235	5.51827	21.6506	3.27102459052839e-6	9.88122011722119e-5
Pseudobulk	SLC1A5	-1.39118	2.12103	21.6356	3.29671983794386e-6	9.94502863734798e-5
Pseudobulk	HSPB7	-0.618189	7.09692	21.6238	3.31712703057271e-6	9.99273032063107e-5
Pseudobulk	RASEF	1.53422	0.720872	21.6203	3.32308910786695e-6	9.99684482657069e-5
Pseudobulk	TNFRSF1A	-0.825406	4.80317	21.595	3.36723017978175e-6	1.01156431505875e-4
Pseudobulk	EIF5A	-1.24523	3.63872	21.5845	3.38568804316378e-6	1.01570641294913e-4
Pseudobulk	ZNF22	-0.867487	3.74518	21.5801	3.39353984847815e-6	1.01581024584003e-4
Pseudobulk	TWIST2	-1.68438	3.81298	21.5748	3.4030174728579e-6	1.01581024584003e-4
Pseudobulk	TNF	1.7937	-0.0760786	21.5729	3.40633042073665e-6	1.01581024584003e-4
Pseudobulk	PHC1	0.594493	4.45343	21.5712	3.40928583128046e-6	1.01581024584003e-4
Pseudobulk	GCH1	0.843353	3.7919	21.5712	3.40938611247457e-6	1.01581024584003e-4
Pseudobulk	RDH11	-0.644922	4.40529	21.5596	3.43007905786483e-6	1.01961562633385e-4
Pseudobulk	AP000753.2	-0.84018	1.55219	21.5565	3.43550318470736e-6	1.01961562633385e-4
Pseudobulk	AC116362.1	-2.3941	5.45978	21.5561	3.4362218579435e-6	1.01961562633385e-4
Pseudobulk	FBN1	-1.02766	7.90804	21.5282	3.48660730693951e-6	1.03315679735605e-4
Pseudobulk	PDGFRA	-1.60027	6.1456	21.506	3.52729687537735e-6	1.04379193250962e-4
Pseudobulk	GJA4	-1.38849	3.33084	21.4745	3.5855767840997e-6	1.05959640019251e-4
Pseudobulk	CBR1	-1.02677	2.96215	21.471	3.5921462279908e-6	1.06009742820624e-4
Pseudobulk	TGFBR3	-1.14127	7.55923	21.4674	3.59904212161691e-6	1.0606933082001e-4
Pseudobulk	RBP7	1.1483	4.06706	21.4606	3.61179279365816e-6	1.0630107342634e-4
Pseudobulk	CFAP221	1.22174	1.88278	21.4523	3.62734951407435e-6	1.0661466477178e-4
Pseudobulk	FERMT3	-0.994493	2.204	21.4492	3.63325675734014e-6	1.06644176075773e-4
Pseudobulk	PARK7	-0.771998	5.0491572852363404	21.4465	3.63844636330879e-6	1.06645410540292e-4
Pseudobulk	RSAD2	1.54868	3.85592	21.444	3.64310528880171e-6	1.06645410540292e-4
Pseudobulk	ITGA6	1.35185	7.66512	21.4389	3.65289477930672e-6	1.06788254636991e-4
Pseudobulk	CTSL	-1.25508	4.84354	21.4161	3.69646635683915e-6	1.07819604465372e-4
Pseudobulk	GALK1	-1.07845	1.68549	21.4153	3.69808850258243e-6	1.07819604465372e-4
Pseudobulk	SEC16B	0.896615	4.22909	21.3721	3.7824324211389e-6	1.10027854613894e-4
Pseudobulk	CDH19	-1.51092	8.46398	21.3713	3.7839464483307e-6	1.10027854613894e-4
Pseudobulk	DNAJB9	-1.04698	3.24648	21.3609	3.80445475573054e-6	1.10462974375735e-4
Pseudobulk	RGL3	-0.966429	4.17638	21.3576	3.81105803860324e-6	1.10462974375735e-4
Pseudobulk	GRID2	1.85428	4.70172	21.3561	3.81414683936445e-6	1.10462974375735e-4
Pseudobulk	P3H4	-1.03817	2.67651	21.3485	3.8291497187318e-6	1.10750008487256e-4
Pseudobulk	MPZ	-0.793204	0.311881	21.3404	3.84550614771348e-6	1.11075376776585e-4
Pseudobulk	SND1	-0.663737	7.46391	21.3338	3.85866101319521e-6	1.11307529226785e-4
Pseudobulk	ANPEP	-1.75377	2.50254	21.3173	3.89211595638407e-6	1.12123870266693e-4
Pseudobulk	CACNA1B	1.51319	2.07938	21.2979	3.93164382529858e-6	1.13111967616133e-4
Pseudobulk	LVRN	-1.42931	1.08599	21.2936	3.94042276950513e-6	1.13111967616133e-4
Pseudobulk	SLC39A13	-0.671855	2.82674	21.2928	3.94201707830019e-6	1.13111967616133e-4
Pseudobulk	PNCK	1.16976	1.49741	21.2902	3.94754039992036e-6	1.13121216993765e-4
Pseudobulk	AC005753.3	1.3781	1.55566	21.2493	4.03252570889448e-6	1.15404518642704e-4
Pseudobulk	RPS3	-1.11411	5.54672	21.2397	4.0529188206436e-6	1.1583572187779e-4
Pseudobulk	AC011407.1	1.60454	3.02529	21.2345	4.06377331658207e-6	1.15993529705591e-4
Pseudobulk	CCR7	-1.45926	-0.165932	21.229	4.07541780103924e-6	1.16173443214421e-4
Pseudobulk	KDELR1	-0.675341	4.50778	21.2195	4.09581327544044e-6	1.16477245549003e-4
Pseudobulk	AC005899.1	1.01681	1.48664	21.219	4.09678587793046e-6	1.16477245549003e-4
Pseudobulk	SNCAIP	0.910024	4.26459	21.2105	4.11506343709573e-6	1.16742785684244e-4
Pseudobulk	LINC01637	-0.934845	0.384454	21.2097	4.11686053424437e-6	1.16742785684244e-4
Pseudobulk	PCDH12	1.06792	3.06221	21.1978	4.14243430814011e-6	1.17315034117249e-4
Pseudobulk	SNHG6	-0.863285	4.70057	21.1912	4.15676708369453e-6	1.17567859649358e-4
Pseudobulk	GPAA1	-0.752609	3.02307	21.179	4.18312445038513e-6	1.18159684150489e-4
Pseudobulk	VEGFC	1.24135	7.17085	21.1697	4.20362975568516e-6	1.18584886103959e-4
Pseudobulk	NOTCH4	1.33601	6.34208	21.1629	4.2184530968417e-6	1.18703277680427e-4
Pseudobulk	OSTN	1.03263	0.393919	21.162799753981002	4.2187417768722e-6	1.18703277680427e-4
Pseudobulk	NAT9	-0.703163	3.42649	21.1587	4.22787547679669e-6	1.18784737687023e-4
Pseudobulk	MTFP1	-1.28548	1.64619	21.1565	4.23255961873302e-6	1.18784737687023e-4
Pseudobulk	TMEM178A	1.0057	3.66849	21.1252	4.30230298418005e-6	1.20586456064325e-4
Pseudobulk	CAPG	-1.21224	0.356482	21.0903	4.38143714282235e-6	1.22646406507575e-4
Pseudobulk	IL31RA	2.42619	2.39485	21.0806	4.40369341539791e-6	1.23110966304504e-4
Pseudobulk	DSC1	1.70279	2.598	21.0693	4.42971968411571e-6	1.23674093045098e-4
Pseudobulk	ZNF117	0.620697	4.70049	21.0648	4.44020103143957e-6	1.23674093045098e-4
Pseudobulk	LINC02847	1.20711	0.811431	21.0645	4.44089501922856e-6	1.23674093045098e-4
Pseudobulk	HNRNPAB	-0.924241	4.64291	21.0472	4.48096010165721e-6	1.24588521648352e-4
Pseudobulk	CCDC149	0.573604	5.31163	21.0454	4.48518677934069e-6	1.24588521648352e-4
Pseudobulk	ADAMTS9-AS2	1.10581	8.56846	21.0203	4.54439409439391e-6	1.26072157593198e-4
Pseudobulk	CATSPER2	0.703986	4.4412	21.0174	4.55126528151528e-6	1.26101936143895e-4
Pseudobulk	AL157834.2	1.40325	0.277726	21.0143	4.55868676425131e-6	1.26146866568023e-4
Pseudobulk	RRS1	-1.16526	1.2806	21.0006	4.5914858094854e-6	1.26893032218942e-4
Pseudobulk	RPL10A	-1.49716	5.20334	20.9953	4.60406287546158e-6	1.27079146626002e-4
Pseudobulk	CCT3	-0.780705	5.04902	20.992	4.6120331784859e-6	1.27137796745334e-4
Pseudobulk	MECP2	0.57052	6.87341	20.9879	4.62181376277339e-6	1.2724613840547e-4
Pseudobulk	IFITM3	-1.47995	5.73427	20.9761	4.65052439509591e-6	1.27874722621158e-4
Pseudobulk	CD81-AS1	1.08975	3.4313	20.9732	4.65764368393564e-6	1.27908775411111e-4
Pseudobulk	AL163541.1	-1.59907	3.68472	20.9449	4.72673181482875e-6	1.29562627776204e-4
Pseudobulk	IQSEC3	1.34394	1.18422	20.9437	4.72978052663477e-6	1.29562627776204e-4
Pseudobulk	RTN4R	1.73716	-0.450198	20.9241	4.7784988147244e-6	1.3073251474246e-4
Pseudobulk	COL3A1	-1.65307	7.31875	20.8977	4.84471423754513e-6	1.32377556113827e-4
Pseudobulk	CYTH1	0.862876	7.05618	20.8824	4.88352729353424e-6	1.33270663280263e-4
Pseudobulk	SF3B5	-1.5229	2.829	20.8772	4.89677897012948e-6	1.33464840351273e-4
Pseudobulk	TTC34	0.994884	0.905897	20.8613	4.93773295113835e-6	1.3441263039707e-4
Pseudobulk	MARCH1	-1.32286	5.15477	20.85	4.96696551424352e-6	1.35039374918496e-4
Pseudobulk	RAB34	-0.944211	2.11977	20.8375	4.99952514381506e-6	1.35754896227188e-4
Pseudobulk	AMZ1	-0.746152	3.827	20.8267	5.02761280450717e-6	1.36347354735699e-4
Pseudobulk	HSPA5	-1.42788	5.60138	20.8171	5.05297417356123e-6	1.36654591227079e-4
Pseudobulk	PNMA3	1.55907	-0.797185	20.8134	5.06286879141602e-6	1.36654591227079e-4
Pseudobulk	SLCO1B1	1.78764	-0.223331	20.8132	5.06315063999665e-6	1.36654591227079e-4
Pseudobulk	RPL7A	-1.4789	5.65252	20.8129	5.06407358754141e-6	1.36654591227079e-4
Pseudobulk	SAMSN1	-1.57409	3.85591	20.8099	5.07208394094125e-6	1.36701147107153e-4
Pseudobulk	LINC00298	1.54243	-0.190483	20.7994	5.09986407471678e-6	1.37279756961745e-4
Pseudobulk	H2AFZ	-1.58685	3.19179	20.7871	5.13285468782185e-6	1.37866139016305e-4
Pseudobulk	CENPC	0.490318	6.37549	20.7865	5.13432517715895e-6	1.37866139016305e-4
Pseudobulk	MFSD4A	0.853541	1.51848	20.7824	5.14526384983608e-6	1.37970781846708e-4
Pseudobulk	APEX1	-0.722157	3.72145	20.7803	5.15090918894376e-6	1.37970781846708e-4
Pseudobulk	DAW1	-2.32931	-0.069246	20.7719	5.17377212824352e-6	1.38412722988065e-4
Pseudobulk	LINC01242	4.12754	3.33105	20.7668	5.18757985761948e-6	1.38611623959734e-4
Pseudobulk	COMMD1	0.464101	7.96535	20.7591	5.20826303330104e-6	1.3899352266785e-4
Pseudobulk	SLC26A11	0.70508	3.27494	20.755	5.21959968941234e-6	1.39125343246255e-4
Pseudobulk	RBM47	-1.73674	5.69462	20.7526	5.22599565205473e-6	1.39125343246255e-4
Pseudobulk	KIAA0319L	0.597459	7.31732	20.7417	5.25598434908306e-6	1.397526400887e-4
Pseudobulk	MYH1	-1.96819	0.238339	20.7085	5.34791419970126e-6	1.42023362446279e-4
Pseudobulk	FUOM	-1.40097	1.31049	20.7	5.37150848654444e-6	1.42475987295539e-4
Pseudobulk	AC007785.1	1.54818	-0.632127	20.6938	5.38906076003899e-6	1.42767444008341e-4
Pseudobulk	HMBS	-0.913693	2.01247	20.6849	5.41401154777661e-6	1.4325395518752e-4
Pseudobulk	AC090115.1	0.752226	3.75766	20.6733	5.4471178976978e-6	1.43954816858964e-4
Pseudobulk	ZNF736	0.500762	5.46735	20.6663	5.46685045190682e-6	1.44300967632249e-4
Pseudobulk	ATF7IP2	0.735614	7.59122	20.6622	5.47862054999258e-6	1.4443635995435e-4
Pseudobulk	OAZ1	-1.13218	5.22435	20.6395	5.5439942150441e-6	1.45982898519624e-4
Pseudobulk	AL356234.2	-3.25685	2.37283	20.6139	5.6185384704171e-6	1.47766882384005e-4
Pseudobulk	PLTP	-1.59643	4.02644	20.6064	5.64059572584908e-6	1.48167822508717e-4
Pseudobulk	AC117528.1	0.700187	1.14188	20.5946	5.67570020670673e-6	1.48910107956419e-4
Pseudobulk	SSR4	-1.50121	3.61268	20.59	5.68927905664757e-6	1.49015414642441e-4
Pseudobulk	SMYD1	-0.98185	6.94987	20.5886	5.69341653185602e-6	1.49015414642441e-4
Pseudobulk	AC104574.2	-1.928	3.73606	20.5803	5.71820578471402e-6	1.49484345934531e-4
Pseudobulk	AC019117.2	0.950052	1.86274	20.5729	5.74041855894005e-6	1.49884878339671e-4
Pseudobulk	ACE	1.84372	2.93142	20.5595	5.7804826398984e-6	1.50606443524403e-4
Pseudobulk	SHC2	1.07166	3.80285	20.5591	5.78190254450006e-6	1.50606443524403e-4
Pseudobulk	MAP3K7CL	0.999458	3.80017	20.5548	5.7947903036958e-6	1.50761589838976e-4
Pseudobulk	CCDC62	0.787865	2.43321	20.5472	5.81792187230835e-6	1.51182557613747e-4
Pseudobulk	DCLK2	0.84563	7.30093	20.5414	5.83543620494215e-6	1.51456727276243e-4
Pseudobulk	TTPAL	-0.746854	3.28138	20.5344	5.85687985659701e-6	1.51832105936812e-4
Pseudobulk	MRPL12	-0.838786	3.64759	20.5206	5.89937108064263e-6	1.52751572623782e-4
Pseudobulk	KIAA1217	0.868037	9.57092	20.5151	5.91633289227717e-6	1.5300860928303e-4
Pseudobulk	MILR1	-1.36985	1.77121	20.5097	5.93298637676879e-6	1.53257070896343e-4
Pseudobulk	CCDC194	1.58563	-0.0003801	20.5048	5.94806327644321e-6	1.53464266029229e-4
Pseudobulk	MROH2B	-1.21605	0.193991	20.4963	5.97461462451331e-6	1.53863118844468e-4
Pseudobulk	KANK3	0.921973	5.22141	20.4953	5.97767059418737e-6	1.53863118844468e-4
Pseudobulk	IZUMO1	1.56454	0.753767	20.493	5.98485895009536e-6	1.53866054568055e-4
Pseudobulk	APLNR	1.73606	2.05194	20.4769	6.03544426332085e-6	1.5498336803687e-4
Pseudobulk	MINDY1	0.701738	3.65299	20.4726	6.04920670038016e-6	1.55037074202871e-4
Pseudobulk	RPS3A	-1.21673	5.54152	20.4717	6.05179199991897e-6	1.55037074202871e-4
Pseudobulk	NANS	-0.775334	3.69069	20.4389	6.15646937446197e-6	1.57533186934762e-4
Pseudobulk	AL133244.2	1.09721	-0.501196	20.4313	6.18090821751955e-6	1.57972683585253e-4
Pseudobulk	LINC02712	1.79446	-0.0828784	20.4286	6.18962505425829e-6	1.58009794518918e-4
Pseudobulk	METTL26	-0.772476	2.82903	20.4115	6.24533088541604e-6	1.59244955167408e-4
Pseudobulk	EPS8	-0.704969	8.27895	20.3888	6.31991126912854e-6	1.60957927521716e-4
Pseudobulk	C1RL	-0.733253	4.29642	20.3835	6.33754236345229e-6	1.61175079233368e-4
Pseudobulk	ANKRD34C	2.49585	-0.524105	20.3817	6.34325829074773e-6	1.61175079233368e-4
Pseudobulk	PAK1IP1	-0.700464	3.57215	20.3774	6.35757658408444e-6	1.61350397554068e-4
Pseudobulk	S100A16	-1.20459	3.03444	20.3748	6.36616663859838e-6	1.61380098356078e-4
Pseudobulk	RGMA	-0.813982	4.51694	20.3712	6.37821829172116e-6	1.61483340639503e-4
Pseudobulk	DHRS12	0.615273	4.20954	20.3692	6.385088411493e-6	1.61483340639503e-4
Pseudobulk	PTGER2	-1.52609	-0.0655198	20.358	6.42231089302491e-6	1.6223607656596e-4
Pseudobulk	SNX22	-0.937927	0.279838	20.3318	6.51102198368502e-6	1.64286227546577e-4
Pseudobulk	ZBTB46	1.01139	6.99073	20.3128	6.575795239707e-6	1.65728327304319e-4
Pseudobulk	SMDT1	-1.23291	3.37341	20.3091	6.58863781189922e-6	1.65859806028713e-4
Pseudobulk	AC129807.1	1.20938	0.988727	20.302	6.61328986113616e-6	1.66287924254002e-4
Pseudobulk	EEF1G	-1.00556	5.56219	20.2988	6.62424214212835e-6	1.66370977588097e-4
Pseudobulk	RPS7	-1.27389	5.15185	20.2838	6.6763261821318e-6	1.67485691420261e-4
Pseudobulk	IL1RL1	-4.01516	3.44434	20.2707	6.72204715794584e-6	1.68438393646684e-4
Pseudobulk	COL5A1	-1.08306	5.93453	20.2622	6.75220104710261e-6	1.68979757392199e-4
Pseudobulk	CCT5	-0.864479	4.64566	20.2602	6.75919029568796e-6	1.68979757392199e-4
Pseudobulk	CD164	-0.646619	5.5168	20.2409	6.82784911694517e-6	1.70382368771909e-4
Pseudobulk	PTPMT1	-0.760416	1.39042	20.24	6.83096209513126e-6	1.70382368771909e-4
Pseudobulk	TMEM250	-0.832305	1.25196	20.2339	6.85270591324645e-6	1.70728927391879e-4
Pseudobulk	SLC38A5	-2.66477	0.505397	20.2307	6.86413821672543e-6	1.70818084912789e-4
Pseudobulk	COPRS	-1.20703	2.44713	20.2257	6.88230144671228e-6	1.71074350246848e-4
Pseudobulk	AC107021.2	-1.34788	0.657147	20.2057	6.95437673544135e-6	1.72668600451883e-4
Pseudobulk	MRPL18	-0.761788	3.72856	20.2029	6.96454932663207e-6	1.72723999833806e-4
Pseudobulk	OSTC	-0.955986	4.33131	20.2001	6.97489930089868e-6	1.72783667191966e-4
Pseudobulk	SPATA18	1.06002	2.59873	20.1948	6.99426835053293e-6	1.72899138711878e-4
Pseudobulk	IRAK1	-1.03329	2.30728	20.1945	6.99545940535413e-6	1.72899138711878e-4
Pseudobulk	NPC2	-0.888654	3.66371	20.1871	7.02267434031135e-6	1.73374763793158e-4
Pseudobulk	DCTPP1	-1.19611	1.31342	20.1641	7.10738938348964e-6	1.75267255205102e-4
Pseudobulk	ZSCAN30	0.597317	5.7275	20.16	7.12281305615697e-6	1.75320494358322e-4
Pseudobulk	RASSF1	0.90994	5.09743	20.1592	7.12566974771296e-6	1.75320494358322e-4
Pseudobulk	BLVRB	-0.678745	4.6223	20.1429	7.18662680251018e-6	1.76525897438726e-4
Pseudobulk	ERAL1	-0.673034	2.0285	20.1418	7.19089402899823e-6	1.76525897438726e-4
Pseudobulk	SLC51B	-0.958115	0.351962	20.1391	7.20087315331709e-6	1.76571579576828e-4
Pseudobulk	UGDH	-1.21819	4.25678	20.1286	7.24061891095397e-6	1.77346240217623e-4
Pseudobulk	CDK6	0.692488	7.95038	20.1105	7.30936544966698e-6	1.78604591235281e-4
Pseudobulk	CST3	-1.52381	6.31798	20.1098	7.31204231267312e-6	1.78604591235281e-4
Pseudobulk	TFEC	-1.47561	3.57117	20.1076	7.32050975919705e-6	1.78604591235281e-4
Pseudobulk	TRPS1	-0.785735	8.37807	20.1065	7.32484116698256e-6	1.78604591235281e-4
Pseudobulk	PPP1R26-AS1	0.710712	2.19443	20.0918	7.3812959013848e-6	1.79779603421186e-4
Pseudobulk	LIPE-AS1	0.966291	5.59231	20.0884	7.39448582196185e-6	1.79899403386656e-4
Pseudobulk	CRIM1	0.824007	8.48904	20.0816	7.42054234992692e-6	1.8033161576638e-4
Pseudobulk	ZNF471	0.547629	4.05826	20.0788	7.43165151927966e-6	1.80400022928943e-4
Pseudobulk	TRAPPC5	-0.963256	3.32597	20.0758	7.44327499510662e-6	1.80480748209107e-4
Pseudobulk	APOLD1	1.29928	6.17876	20.0519	7.5369163475091e-6	1.82547806857821e-4
Pseudobulk	COPZ1	-0.773562	3.12526	20.0457	7.56140639952264e-6	1.82937251601354e-4
Pseudobulk	AC105114.2	-1.31273	0.861376	20.041	7.57988198528688e-6	1.831804813111e-4
Pseudobulk	AC009522.1	0.778766	2.40829	20.0301	7.62334617793477e-6	1.84026392197648e-4
Pseudobulk	TENT5B	-1.27989	1.71463	19.9805	7.82364540113629e-6	1.88652203408774e-4
Pseudobulk	NMB	-1.5917	-0.12817	19.977	7.83776582191929e-6	1.88783396042906e-4
Pseudobulk	FAIM2	-1.67552	0.964286	19.9744	7.84858439076976e-6	1.88834856746949e-4
Pseudobulk	CALCR	1.43517	0.868133	19.9458	7.96704113379746e-6	1.91473088022204e-4
Pseudobulk	KCNE4	-1.26547	3.85881	19.94	7.99102636037696e-6	1.9183755335342e-4
Pseudobulk	AC093535.1	-0.983437	4.25747	19.9362	8.00701118443086e-6	1.92009364124996e-4
Pseudobulk	AL357078.2	1.18971	-0.377047	19.9291	8.03666446954757e-6	1.92508207282665e-4
Pseudobulk	IPP	0.571736	4.47066	19.9148	8.09728176017129e-6	1.93746840796178e-4
Pseudobulk	RPL18	-1.28439	5.2297	19.9092	8.12103074089347e-6	1.94101558916959e-4
Pseudobulk	CCM2L	1.1821	3.89143	19.8885	8.20931991792316e-6	1.959963866244e-4
Pseudobulk	AC073333.1	-1.09855	2.32304	19.8788	8.25117683993122e-6	1.96779710820728e-4
Pseudobulk	RPS10	-1.46626	3.20952	19.8381	8.42873709904997e-6	2.00794120377149e-4
Pseudobulk	ZNF846	0.695989	4.89511	19.8346	8.44389569946115e-6	2.00935154773829e-4
Pseudobulk	AC092111.1	1.6921	-0.0151056	19.8319	8.45591563126024e-6	2.01001273202088e-4
Pseudobulk	GCSH	-0.72902	3.34504	19.8264	8.48022924653226e-6	2.01359155144188e-4
Pseudobulk	MAPK8	0.501866	7.70299	19.8221	8.49933608207117e-6	2.01389582690503e-4
Pseudobulk	FSTL3	-0.676603	4.27294	19.822	8.50002928321296e-6	2.01389582690503e-4
Pseudobulk	TFE3	-0.568026	3.40207	19.8172	8.52123964601181e-6	2.01672429054142e-4
Pseudobulk	GIPC3	1.65317	0.363917	19.8085	8.56024072520251e-6	2.02375256275168e-4
Pseudobulk	CTSA	-0.621759	3.62353	19.7952	8.61979016347971e-6	2.03561819821589e-4
Pseudobulk	AC002454.1	1.10153	0.986895	19.7734	8.71853905940803e-6	2.05670525533758e-4
Pseudobulk	TFRC	-0.788289	5.26628	19.7589	8.78509661117994e-6	2.07016090241781e-4
Pseudobulk	HSD17B10	-1.36993	2.14413	19.7493	8.82930395801835e-6	2.07832641868939e-4
Pseudobulk	HHAT	0.794631	5.5802	19.742461700314198	8.86105147906761e-6	2.08354453696995e-4
Pseudobulk	LMAN2	-0.75542	4.06426	19.7145	8.9914499945694e-6	2.11024094006356e-4
Pseudobulk	AC040970.1	1.04766	1.83229	19.714	8.99399242040884e-6	2.11024094006356e-4
Pseudobulk	CUTA	-1.25977	2.7247	19.7106	9.01023558964661e-6	2.11177396632342e-4
Pseudobulk	LINC00487	1.3218	-0.0183023	19.7033	9.04459709313936e-6	2.11754560576729e-4
Pseudobulk	POGLUT3	-0.688952	3.41759	19.6965	9.07667727664195e-6	2.12277129856949e-4
Pseudobulk	KCNK15-AS1	-1.14843	1.86569	19.681	9.15081357974291e-6	2.134024108835e-4
Pseudobulk	HS3ST2	-2.09727	3.73637	19.681	9.15082151274847e-6	2.134024108835e-4
Pseudobulk	PDIA6	-0.779676	5.23927	19.6803	9.15422755651981e-6	2.134024108835e-4
Pseudobulk	AL137024.1	-1.2676	0.574666	19.6708	9.19965806590565e-6	2.14231303465983e-4
Pseudobulk	GSDMB	0.65001	3.2931	19.6688	9.20948362026179e-6	2.14231303465983e-4
Pseudobulk	TMEM147	-1.30117	3.00974	19.6649	9.22807370992406e-6	2.14434405118428e-4
Pseudobulk	RPL11	-1.19027	5.71378	19.6547	9.27756176558772e-6	2.15354288582212e-4
Pseudobulk	SLC35B4	-0.611729	4.14914	19.6519	9.29090801743117e-6	2.15434167781586e-4
Pseudobulk	GGCX	-0.693973	4.53688	19.6459	9.32010127873337e-6	2.15758593976353e-4
Pseudobulk	AL450352.1	1.19924	-0.23071	19.645	9.32473923392056e-6	2.15758593976353e-4
Pseudobulk	UBE2H	0.591674	8.42957	19.6334	9.38169666154365e-6	2.16845804876275e-4
Pseudobulk	MSH2	0.65205	4.80727	19.6202	9.44635934935625e-6	2.18108615550423e-4
Pseudobulk	CDCP1	-1.60292	1.52759	19.6005	9.5442609767382e-6	2.20135393684046e-4
Pseudobulk	SPHK1	-1.71467	2.16976	19.5966	9.56377492099423e-6	2.20351805647907e-4
Pseudobulk	KCNE1	-1.24696	3.55383	19.5811	9.64202944298009e-6	2.21919725274939e-4
Pseudobulk	KCNN3	1.39111	5.34455	19.5782	9.6565818725767e-6	2.2201972064328e-4
Pseudobulk	SLC22A10	1.59436	1.29358	19.5603	9.74754497317282e-6	2.23874448961467e-4
Pseudobulk	PTMS	-1.07393	4.49025	19.5571	9.76356110320335e-6	2.24005753158938e-4
Pseudobulk	AC117944.1	-1.4517	1.80735	19.551	9.79518642114883e-6	2.24494525458364e-4
Pseudobulk	EREG	-2.85114	0.633433	19.5422	9.84038105958595e-6	2.25292934785257e-4
Pseudobulk	LAMTOR1	-0.824556	3.67518	19.5343	9.88111197257654e-6	2.25987576659874e-4
Pseudobulk	PPIA	-0.945289	5.38898	19.5104	1.00054614919706e-5	2.28591163288194e-4
Pseudobulk	GDE1	-0.604283	3.53759	19.4955	1.0083864244839e-5	2.29976671801287e-4
Pseudobulk	CLTCL1	0.895522	5.75432	19.4948	1.00872526390082e-5	2.29976671801287e-4
Pseudobulk	MRPL24	-0.806206	2.97064	19.485	1.0139337196144e-5	2.30922077503803e-4
Pseudobulk	OAS2	1.28791	2.87283	19.4763	1.01854602640938e-5	2.31729875255273e-4
Pseudobulk	LZTS1-AS1	-1.0851	0.756288	19.4718	1.02098097812168e-5	2.32041131391292e-4
Pseudobulk	BNC2-AS1	-1.51633	0.236183	19.4365	1.03998841878736e-5	2.36114280883351e-4
Pseudobulk	EMG1	-0.590367	3.64984	19.4297	1.0437218867571e-5	2.36714817903722e-4
Pseudobulk	H1FX	-0.927664	3.81812	19.427	1.04518410103399e-5	2.36799522890514e-4
Pseudobulk	AL157834.1	0.932079	1.70808	19.4157	1.05136732783841e-5	2.37888830434802e-4
Pseudobulk	C20orf204	1.33752	-0.398205	19.4128	1.05297521516247e-5	2.37888830434802e-4
Pseudobulk	PLA2G5	-1.02534	8.30446	19.4123	1.05327330440788e-5	2.37888830434802e-4
Pseudobulk	SESTD1	-0.595311	7.04241	19.4083	1.05547335661088e-5	2.38138438861895e-4
Pseudobulk	TUBB	-1.03458	4.60317	19.3856	1.06809085396726e-5	2.40665045329174e-4
Pseudobulk	CHRD	-0.881772	1.95085	19.3842	1.06888475304819e-5	2.40665045329174e-4
Pseudobulk	AC005993.1	2.14793	-0.0182621	19.3789	1.07186891992741e-5	2.41087373406631e-4
Pseudobulk	RPL29	-1.41546	4.65278	19.3733	1.07498438325401e-5	2.41538329915027e-4
Pseudobulk	AC084198.2	0.800006	5.79799	19.3533	1.08629733767355e-5	2.43695398610948e-4
Pseudobulk	ERRFI1	-0.989155	4.28332	19.3506	1.08786497384258e-5	2.43695398610948e-4
Pseudobulk	CSNKA2IP	1.61775	-0.652847	19.3504	1.08794589448842e-5	2.43695398610948e-4
Pseudobulk	ASB9	1.99045	1.88574	19.3479	1.08940001121062e-5	2.43770064236945e-4
Pseudobulk	AL158055.1	0.861208	1.7385	19.3448	1.09116241771342e-5	2.43913490084963e-4
Pseudobulk	P4HB	-0.822631	5.21154	19.3355	1.09651101048004e-5	2.44684905107817e-4
Pseudobulk	AC117453.1	1.48883	5.22707	19.3343	1.09719773166134e-5	2.44684905107817e-4
Pseudobulk	ZNF518A	0.395432	6.74201	19.3329	1.09798835579416e-5	2.44684905107817e-4
Pseudobulk	CCDC178	1.78594	3.57116	19.3277	1.10099551263664e-5	2.45103914020951e-4
Pseudobulk	ARHGAP9	-1.10802	0.820355	19.3155	1.10806091296121e-5	2.4642458953892e-4
Pseudobulk	U73169.1	1.09413	1.46551	19.3091	1.11177067364445e-5	2.46997059772899e-4
Pseudobulk	AL590560.2	1.31535	0.208218	19.2881	1.12404294844263e-5	2.49468519225252e-4
Pseudobulk	GRIK4	1.14484	2.34399	19.2862	1.1251890453332e-5	2.49468519225252e-4
Pseudobulk	HERC1	0.503017	8.39235	19.2828	1.12715904380357e-5	2.49561635335695e-4
Pseudobulk	ALG2	-0.711667	3.13416	19.2816	1.12790385073558e-5	2.49561635335695e-4
Pseudobulk	SH3BP5-AS1	0.498404	4.01468	19.272	1.13356366417414e-5	2.50390169486328e-4
Pseudobulk	MPST	-0.583611	3.7319	19.2702	1.13460692573643e-5	2.50390169486328e-4
Pseudobulk	RAN	-1.42136	4.02672	19.2694	1.13510210167135e-5	2.50390169486328e-4
Pseudobulk	RYR3	0.866387	3.5187	19.2667	1.13672241207243e-5	2.50493540654259e-4
Pseudobulk	TSKU	-1.2507	1.48695	19.2534	1.14466264881626e-5	2.51920916535685e-4
Pseudobulk	CDRT4	0.461921	5.26221	19.252	1.14551625955767e-5	2.51920916535685e-4
Pseudobulk	LILRB3	-1.40899	1.44417	19.2421	1.15147733912107e-5	2.52976082079628e-4
Pseudobulk	TREH	-0.977008	1.57304	19.2367	1.15469976719352e-5	2.53428051831071e-4
Pseudobulk	TMCC3	1.302	5.09381	19.2321	1.15748875347723e-5	2.53533801079478e-4
Pseudobulk	BCLAF3	0.506705	5.53895	19.2321	1.15751294010079e-5	2.53533801079478e-4
Pseudobulk	UQCC2	-0.575931	4.85863	19.2216	1.16391982599224e-5	2.54680646029488e-4
Pseudobulk	SAP30	-0.885605	3.46496	19.2011	1.17644297812393e-5	2.57162158534627e-4
Pseudobulk	NOP16	-1.01419	2.4636	19.196	1.17959529045381e-5	2.5759234505392e-4
[truncated: 20,356 more rows]

## Sheet: ST09
Supplementary Data 9: Significant GO terms when using genes which were differential expressed in a cell type(s) and signficantly associated with remodeling from proteomics analysis
[truncated: 1,592 more rows]

[truncated: 2 more sheets: ST10, ST11]
