# Supplementary material for: Integrated multiomics of pressure overload in the human heart prioritizes targets relevant to heart failure
Source: Nat Commun. 2025 Jul 26;16:6889. doi: 10.1038/s41467-025-62201-2 (PMC12297671; doi:10.1038/s41467-025-62201-2)
Supplement: Supplementary file 6 — Source data [file 41467_2025_62201_MOESM6_ESM.xlsx]

## Sheet: Fig 2
Model: PC ~ protein + age + sex + race
OlinkID	UniProt	Assay	PC	beta	se	p.val	FDR
OID20662	O43915	VEGFD	pc3	0.354053	0.0413924	1.49404e-16	1.46267e-13
OID20254	Q14767	LTBP2	pc3	0.309225	0.0430314	2.46385e-12	1.20605e-09
OID20701	Q9NZV1	CRIM1	pc3	0.292928	0.0423672	1.45603e-11	2.85091e-09
OID20756	Q15109	AGER	pc3	0.292247	0.0420186	1.11657e-11	2.85091e-09
OID21090	Q86T13	CLEC14A	pc3	0.294403	0.0423989	1.20286e-11	2.85091e-09
OID20079	P62736	ACTA2	pc3	0.283057	0.042562	7.73241e-11	1.08143e-08
OID20782	O95633	FSTL3	pc3	0.282579	0.0423608	6.81189e-11	1.08143e-08
OID21328	Q8IX05	CD302	pc3	0.278239	0.0424857	1.45049e-10	1.77504e-08
OID21144	Q9Y279	VSIG4	pc3	0.274221	0.0424877	2.59397e-10	2.82166e-08
OID20145	Q9UMF0	ICAM5	pc3	0.271122	0.0423396	3.52735e-10	3.45328e-08
OID20764	Q03405	PLAUR	pc3	0.271286	0.042687	4.71955e-10	4.2004e-08
OID20169	P18827	SDC1	pc3	0.267897	0.0425239	6.57513e-10	5.36421e-08
OID20719	P09603	CSF1	pc3	0.268808	0.0429056	8.09116e-10	6.09327e-08
OID21158	P22692	IGFBP4	pc3	0.26213	0.0427106	1.71863e-09	1.20181e-07
OID20737	Q6GTX8	LAIR1	pc3	0.260567	0.0426627	2.04458e-09	1.33443e-07
OID21048	Q96GP6	SCARF2	pc3	0.260492	0.0429125	2.53961e-09	1.55392e-07
OID20251	Q99988	GDF15	pc3	0.257637	0.0425923	2.87411e-09	1.65515e-07
OID20600	P01135	TGFA	pc3	0.254684	0.0423489	3.51627e-09	1.91246e-07
OID20981	O14763	TNFRSF10B	pc3	0.255665	0.0426109	3.80975e-09	1.96302e-07
OID20401	Q16627	CCL14	pc3	0.259992	0.0434319	4.12348e-09	2.01844e-07
OID20678	P15260	IFNGR1	pc3	0.254655	0.0429294	5.62043e-09	2.62019e-07
OID20943	Q14108	SCARB2	pc3	0.252868	0.0428589	6.73698e-09	2.86761e-07
OID21102	P01833	PIGR	pc3	0.255708	0.0432978	6.51981e-09	2.86761e-07
OID20418	P01033	TIMP1	pc3	0.249742	0.0424805	7.58825e-09	3.09538e-07
OID20584	P01730	CD4	pc3	0.251454	0.0428966	8.3573e-09	3.27272e-07
OID20532	P13747	HLA-E	pc3	0.249914	0.0429261	1.04569e-08	3.79161e-07
OID21142	Q969Z4	RELT	pc3	0.251367	0.043139	1.01712e-08	3.79161e-07
OID20970	Q6UX15	LAYN	pc3	0.24518	0.0426748	1.60266e-08	5.5217e-07
OID20919	Q9BZM5	ULBP2	pc3	0.24483	0.0426412	1.63564e-08	5.5217e-07
OID21349	Q8N9I9	DTX3	pc3	0.245838	0.042971	1.83316e-08	5.98221e-07
OID21155	P19438	TNFRSF1A	pc3	0.245255	0.0429242	1.90894e-08	6.02856e-07
OID20767	O00339	MATN2	pc3	0.247202	0.0433439	2.02155e-08	6.18467e-07
OID20738	Q5KU26	COLEC12	pc3	0.242325	0.0429166	2.76162e-08	8.19281e-07
OID20325	P18065	IGFBP2	pc3	0.246899	0.0437941	2.89569e-08	8.33787e-07
OID20167	Q969P0	IGSF8	pc3	0.243405	0.0434218	3.44893e-08	9.64715e-07
OID20221	Q9BUD6	SPON2	pc3	0.237373	0.043091	5.81625e-08	1.5817e-06
OID20646	Q9Y6Q6	TNFRSF11A	pc3	0.237449	0.0432306	6.33684e-08	1.63257e-06
OID21125	P20827	EFNA1	pc3	0.235251	0.0428238	6.30875e-08	1.63257e-06
OID20099	Q8NC01	CLEC1A	pc3	0.235067	0.0430914	7.73803e-08	1.71375e-06
OID20133	P16234	PDGFRA	pc3	0.235465	0.0431706	7.77057e-08	1.71375e-06
OID20332	P39060	COL18A1	pc3	0.234661	0.0429154	7.22553e-08	1.71375e-06
OID20397	Q9NPY3	CD93	pc3	0.235869	0.0431697	7.38995e-08	1.71375e-06
OID20606	P42702	LIFR	pc3	0.234063	0.042763	7.0165e-08	1.71375e-06
OID20733	O75888	TNFSF13	pc3	0.234854	0.0431181	8.08783e-08	1.71375e-06
OID20783	Q92956	TNFRSF14	pc3	0.235133	0.0431949	8.2274e-08	1.71375e-06
OID21007	Q9HCK4	ROBO2	pc3	0.234906	0.0431471	8.19386e-08	1.71375e-06
OID21104	P35442	THBS2	pc3	0.236438	0.0433041	7.5407e-08	1.71375e-06
OID20786	O00468	AGRN	pc3	0.235774	0.0433971	8.70236e-08	1.77492e-06
OID21145	P20333	TNFRSF1B	pc3	0.233844	0.0430751	8.89706e-08	1.7776e-06
OID21097	P00995	SPINK1	pc3	0.23298	0.043025	9.56789e-08	1.87339e-06
OID20222	Q92692	NECTIN2	pc3	0.231666	0.0429513	1.0704e-07	2.04509e-06
OID20610	P10147	CCL3	pc3	0.2301	0.0427052	1.10228e-07	2.04509e-06
OID21369	P82980	RBP5	pc3	0.235575	0.0437281	1.10715e-07	2.04509e-06
OID20990	P07306	ASGR1	pc3	0.236918	0.0440931	1.19235e-07	2.16169e-06
OID20237	P07911	UMOD	pc3	-0.230379	0.043109	1.38785e-07	2.47038e-06
OID20292	P12111	COL6A3	pc3	0.230629	0.0432449	1.46999e-07	2.55061e-06
OID20429	Q8NHJ6	LILRB4	pc3	0.228996	0.0429544	1.48503e-07	2.55061e-06
OID20781	O00182	LGALS9	pc3	0.230495	0.0433476	1.59527e-07	2.6927e-06
OID21283	P61218	POLR2F	pc3	0.228494	0.0430685	1.69787e-07	2.81732e-06
OID20108	Q9NWQ8	PAG1	pc3	0.231563	0.0438161	1.88781e-07	3.02978e-06
OID20561	P78310	CXADR	pc3	0.228937	0.043303	1.86866e-07	3.02978e-06
OID20236	Q16270	IGFBP7	pc3	0.227202	0.043109	2.03434e-07	3.1613e-06
OID21357	P15514	AREG	pc3	0.225238	0.0427165	2.00881e-07	3.1613e-06
OID21040	P04233	CD74	pc3	0.226252	0.0430184	2.15298e-07	3.29339e-06
OID20739	O00241	SIRPB1	pc3	0.225506	0.0429389	2.23931e-07	3.32165e-06
OID20909	P36269	GGT5	pc3	0.226633	0.0431528	2.23825e-07	3.32165e-06
OID20165	Q9NY25	CLEC5A	pc3	0.226397	0.0431455	2.29164e-07	3.34853e-06
OID21104	P35442	THBS2	pc2	-0.262504	0.0436597	3.54532e-09	3.47086e-06
OID20999	P37023	ACVRL1	pc3	0.226052	0.0434792	2.93304e-07	4.22271e-06
OID20617	Q07065	CKAP4	pc3	0.222755	0.0431744	3.5885e-07	5.09151e-06
OID21079	Q02487	DSC2	pc3	0.219703	0.0427901	4.07206e-07	5.69507e-06
OID20371	Q07654	TFF3	pc3	0.221813	0.0433047	4.33229e-07	5.97367e-06
OID20266	P48304	REG1B	pc3	0.218893	0.0429517	4.93449e-07	6.5282e-06
OID20974	O60242	ADGRB3	pc3	0.22	0.0431528	4.88753e-07	6.5282e-06
OID20935	P52798	EFNA4	pc3	0.221357	0.0434079	4.85535e-07	6.5282e-06
OID20680	Q5ZPR3	CD276	pc3	0.218514	0.0429556	5.1691e-07	6.7474e-06
OID21094	Q96FE7	PIK3IP1	pc3	0.218395	0.0429821	5.32438e-07	6.85864e-06
OID20106	P07585	DCN	pc3	0.225593	0.0447423	6.46847e-07	8.2242e-06
OID20208	P02462	COL4A1	pc3	0.219745	0.0436365	6.67206e-07	8.37429e-06
OID20338	O75594	PGLYRP1	pc3	0.216253	0.042969	6.77328e-07	8.39372e-06
OID20339	P13987	CD59	pc3	0.218279	0.0434565	7.1121e-07	8.70344e-06
OID20242	P54760	EPHB4	pc3	0.217483	0.0433852	7.47673e-07	9.03669e-06
OID20768	P36941	LTBR	pc3	0.215768	0.0432434	8.38493e-07	9.89017e-06
OID21137	Q8TDQ0	HAVCR2	pc3	0.216277	0.0433424	8.371e-07	9.89017e-06
OID20205	Q9NQX5	NPDC1	pc3	0.215179	0.043147	8.48956e-07	9.89438e-06
OID20964	O95407	TNFRSF6B	pc3	0.21566	0.0432759	8.64749e-07	9.95987e-06
OID20294	P04080	CSTB	pc3	0.214954	0.0432286	9.12228e-07	1.03845e-05
OID20187	P41159	LEP	pc1	-0.266423	0.0459303	1.17842e-08	1.15367e-05
OID20966	Q9NZQ7	CD274	pc3	0.214354	0.0433916	1.0698e-06	1.20384e-05
OID20758	Q9NQ30	ESM1	pc3	0.210624	0.0430076	1.31654e-06	1.46465e-05
OID20415	P05451	REG1A	pc3	0.210932	0.0431292	1.35979e-06	1.49577e-05
OID21129	Q9UKJ1	PILRA	pc3	0.211449	0.04336	1.45602e-06	1.58383e-05
OID20713	Q7KYR7	BTN2A1	pc3	0.209871	0.0433195	1.69775e-06	1.82648e-05
OID20609	Q8WXI8	CLEC4D	pc3	0.210243	0.0435188	1.81275e-06	1.92901e-05
OID20967	O00220	TNFRSF10A	pc3	0.212606	0.0442461	2.05292e-06	2.16109e-05
OID20356	Q99650	OSMR	pc3	0.208501	0.0435079	2.18253e-06	2.24915e-05
OID20424	P05412	JUN	pc3	0.207678	0.0433226	2.167e-06	2.24915e-05
OID20400	P01034	CST3	pc3	0.206605	0.0431958	2.28084e-06	2.302e-05
OID20498	Q13261	IL15RA	pc3	0.206175	0.0430894	2.26096e-06	2.302e-05
OID20233	Q92520	FAM3C	pc3	0.204131	0.0431669	2.94677e-06	2.94376e-05
OID20270	Q96AP7	ESAM	pc3	0.204457	0.0433023	3.04942e-06	3.01554e-05
OID20359	P24821	TNC	pc3	0.203351	0.0431192	3.13063e-06	3.06489e-05
OID20708	Q14210	LY6D	pc3	0.205451	0.0435917	3.17418e-06	3.07676e-05
OID20904	Q9Y6D9	MAD1L1	pc3	0.202799	0.0432127	3.48703e-06	3.31437e-05
OID21274	P08069	IGF1R	pc3	0.20461	0.0435836	3.46083e-06	3.31437e-05
OID20626	P35613	BSG	pc3	0.206459	0.0440381	3.56705e-06	3.35783e-05
OID20258	Q06141	REG3A	pc3	0.203463	0.0434935	3.74083e-06	3.48788e-05
OID21273	Q9BQ51	PDCD1LG2	pc3	0.201311	0.0430632	3.79746e-06	3.50728e-05
OID20996	Q9NR71	ASAH2	pc3	-0.204606	0.0438551	3.96548e-06	3.62823e-05
OID20497	Q8N8S7	ENAH	pc3	0.200577	0.043107	4.20286e-06	3.80982e-05
OID20565	Q01151	CD83	pc3	0.201193	0.0432584	4.24297e-06	3.81089e-05
OID20522	P01588	EPO	pc3	0.200879	0.0432278	4.32191e-06	3.8465e-05
OID20228	P07711	CTSL	pc3	0.200287	0.0431379	4.40396e-06	3.88421e-05
OID20780	P15291	B4GALT1	pc3	0.199763	0.0431158	4.60796e-06	4.02785e-05
OID21342	P29317	EPHA2	pc3	0.201316	0.0434775	4.66851e-06	4.04466e-05
OID20322	P10451	SPP1	pc3	0.200935	0.0434549	4.808e-06	4.12898e-05
OID21010	Q08708	CD300C	pc3	0.199697	0.0433631	5.24291e-06	4.46331e-05
OID20197	Q9UKJ0	PILRB	pc3	0.199908	0.0434696	5.4008e-06	4.55809e-05
OID21123	P20774	OGN	pc3	0.202071	0.0439961	5.54854e-06	4.64276e-05
OID20621	P01137	TGFB1	pc3	0.198123	0.0431785	5.66316e-06	4.66673e-05
OID21122	Q8TCZ2	CD99L2	pc3	0.201081	0.0438265	5.67253e-06	4.66673e-05
OID21026	P13611	VCAN	pc3	0.200055	0.0436237	5.72974e-06	4.67451e-05
OID20399	P36222	CHI3L1	pc3	0.19655	0.0429668	6.03888e-06	4.886e-05
OID20116	Q9BWV1	BOC	pc3	0.199495	0.043761	6.48949e-06	5.20755e-05
OID20654	P02745	C1QA	pc3	0.197259	0.0433169	6.63556e-06	5.28147e-05
OID20983	P01258	CALCA	pc3	0.202634	0.0445925	6.93699e-06	5.47687e-05
OID20095	O15354	GPR37	pc3	0.198123	0.0436218	7.00999e-06	5.48091e-05
OID20664	Q9H4D0	CLSTN2	pc3	0.195952	0.0431569	7.05408e-06	5.48091e-05
OID21154	P04155	TFF1	pc3	0.196251	0.0435103	8.08417e-06	6.23181e-05
OID20383	P98160	HSPG2	pc3	0.195949	0.0437271	9.22608e-06	7.05651e-05
OID20630	P50452	SERPINB8	pc3	0.194332	0.0435898	1.02296e-05	7.76341e-05
OID20389	Q16853	AOC3	pc2	-0.231588	0.0435922	1.63517e-07	8.00417e-05
OID20693	P55773	CCL23	pc3	0.191962	0.0432199	1.1023e-05	8.3012e-05
OID21159	P28799	GRN	pc3	0.194302	0.043806	1.13231e-05	8.46204e-05
OID20635	P40259	CD79B	pc3	0.191964	0.0434946	1.24881e-05	9.26203e-05
OID20282	Q9H2A7	CXCL16	pc3	0.200267	0.0454113	1.26805e-05	9.26658e-05
OID20570	P26022	PTX3	pc3	0.191422	0.0434061	1.26836e-05	9.26658e-05
OID20408	P41222	PTGDS	pc3	0.191977	0.043552	1.27989e-05	9.28154e-05
OID20246	P08833	IGFBP1	pc3	0.19264	0.0437994	1.33651e-05	9.62089e-05
OID20946	O43155	FLRT2	pc3	0.190919	0.0435397	1.41745e-05	0.000101291
OID20576	P24394	IL4R	pc3	0.189657	0.043283	1.4373e-05	0.000101965
OID20180	Q9GZM7	TINAGL1	pc3	0.191439	0.0437176	1.45527e-05	0.000102497
OID21058	Q6ZMJ2	SCARA5	pc3	0.19065	0.0437299	1.5844e-05	0.000110795
OID20173	Q14956	GPNMB	pc3	0.188605	0.0434123	1.69383e-05	0.000117607
OID20653	P43489	TNFRSF4	pc3	0.188022	0.0433909	1.77984e-05	0.000122709
OID20699	O75462	CRLF1	pc3	0.19218	0.0444711	1.87366e-05	0.000127383
OID20763	Q16651	PRSS8	pc3	0.192746	0.0445917	1.86535e-05	0.000127383
OID20414	Q12805	EFEMP1	pc3	0.187827	0.0435286	1.92701e-05	0.000130106
OID20082	Q13105	ZBTB17	pc3	0.186461	0.043256	1.96423e-05	0.000131711
OID20460	O14904	WNT9A	pc3	0.18929	0.043978	2.02018e-05	0.000134541
OID20590	Q6UXB4	CLEC4G	pc3	0.188244	0.0438103	2.0861e-05	0.000137993
OID20673	P49763	PGF	pc3	0.187301	0.0437686	2.25044e-05	0.000147864
OID20105	Q9BYF1	ACE2	pc3	0.18526	0.0434193	2.37623e-05	0.000154061
OID20863	P29475	NOS1	pc3	0.187745	0.0439956	2.37002e-05	0.000154061
OID21110	P14209	CD99	pc3	0.186535	0.0441536	2.84789e-05	0.000183427
OID20540	P78410	BTN3A2	pc3	0.183032	0.0434509	3.00202e-05	0.00019209
OID20224	Q01973	ROR1	pc3	0.182383	0.0435414	3.32054e-05	0.000211091
OID20392	P80188	LCN2	pc3	0.18156	0.04343	3.43843e-05	0.000217176
OID20985	Q07011	TNFRSF9	pc3	0.180415	0.0432279	3.54126e-05	0.000222237
OID21081	O60462	NRP2	pc3	0.182631	0.0440099	3.91669e-05	0.000244232
OID20220	P01241	GH1	pc3	0.180215	0.0435159	4.05817e-05	0.000251453
OID20954	P48740	MASP1	pc3	0.181228	0.0438086	4.13637e-05	0.000253094
OID21063	P21757	MSR1	pc3	0.179634	0.0434113	4.1165e-05	0.000253094
OID20732	Q8WU39	MZB1	pc3	0.183326	0.0443442	4.18292e-05	0.000254353
OID21029	Q10589	BST2	pc3	0.182836	0.0445062	4.66624e-05	0.00028199
OID21038	P05060	CHGB	pc3	0.177954	0.0435686	5.15059e-05	0.000309352
OID20936	Q2TAL6	VWC2	pc3	0.177351	0.043452	5.21339e-05	0.000311214
OID20102	P31997	CEACAM8	pc3	0.176653	0.0433908	5.44238e-05	0.000318917
OID20297	Q14162	SCARF1	pc3	0.178029	0.0437427	5.47161e-05	0.000318917
OID21083	P08254	MMP3	pc3	0.182002	0.0447193	5.47274e-05	0.000318917
OID21321	Q7Z5A7	TAFA5	pc3	0.1783	0.0437893	5.42981e-05	0.000318917
OID21008	P22223	CDH3	pc3	0.177412	0.0437656	5.85234e-05	0.00033902
OID20181	Q8WVQ1	CANT1	pc3	0.175868	0.0436106	6.38289e-05	0.000367579
OID21130	Q6UXG3	CD300LG	pc3	0.182376	0.0452651	6.47854e-05	0.000370906
OID21052	O75509	TNFRSF21	pc3	0.175233	0.04353	6.57231e-05	0.000374087
OID20787	Q03403	TFF2	pc3	0.17676	0.0439265	6.61522e-05	0.000374353
OID20147	P40189	IL6ST	pc3	0.174869	0.0434929	6.70753e-05	0.000375238
OID20585	Q9NRM6	IL17RB	pc3	0.177728	0.0441892	6.67021e-05	0.000375238
OID20253	Q9UM47	NOTCH3	pc3	0.177372	0.0441362	6.75962e-05	0.000376004
OID20276	P07858	CTSB	pc3	0.176154	0.0439567	7.08053e-05	0.000391629
OID20696	Q08334	IL10RB	pc3	0.17404	0.0434767	7.20898e-05	0.000396494
OID20155	Q8WX77	IGFBPL1	pc3	0.173451	0.0433674	7.31234e-05	0.00039771
OID20185	Q86VZ4	LRP11	pc3	0.176256	0.0440657	7.30401e-05	0.00039771
OID20976	P78423	CX3CL1	pc3	0.175879	0.0440864	7.62237e-05	0.000410017
OID21116	P14778	IL1R1	pc3	0.1739	0.0435767	7.58386e-05	0.000410017
OID20318	Q14393	GAS6	pc3	0.17526	0.043958	7.69861e-05	0.000411854
OID20328	Q16663	CCL15	pc3	0.178964	0.0449654	7.91952e-05	0.00042137
OID20537	Q96LC7	SIGLEC10	pc3	0.1732	0.0436216	8.23308e-05	0.000435686
OID20316	P25445	FAS	pc3	0.172068	0.0434226	8.50103e-05	0.000447447
OID20650	P15692	VEGFA	pc3	0.17471	0.0441573	8.71386e-05	0.000456196
OID20327	Q9HD89	RETN	pc3	0.1723	0.0436198	8.94629e-05	0.000463576
OID21064	P57087	JAM2	pc3	0.173678	0.0439696	8.94952e-05	0.000463576
OID20157	P55285	CDH6	pc3	0.171505	0.043597	9.55045e-05	0.0004921
OID21143	P07108	DBI	pc3	0.173907	0.0442671	9.7569e-05	0.000500105
OID20109	Q13444	ADAM15	pc3	0.170029	0.0433649	0.000100637	0.000508892
OID20658	O00253	AGRP	pc3	0.173259	0.0441809	0.000100359	0.000508892
OID20982	O15197	EPHB6	pc3	0.170375	0.0434587	0.000100843	0.000508892
OID21131	P16284	PECAM1	pc2	-0.213139	0.0438402	1.56438e-06	0.00051051
OID20273	Q13740	ALCAM	pc3	0.174259	0.0444736	0.000101704	0.000510605
OID20326	P19957	PI3	pc3	0.182836	0.0466872	0.000102557	0.000511224
OID20636	Q9BXN2	CLEC7A	pc3	0.171669	0.0438444	0.000102872	0.000511224
OID20158	Q9UHD0	IL19	pc3	0.174276	0.0445868	0.000105691	0.000522582
OID20724	P25942	CD40	pc3	0.171112	0.0439654	0.000113025	0.000556036
OID20267	P01589	IL2RA	pc3	0.167603	0.0432829	0.000122267	0.000598495
OID20776	Q8IYS5	OSCAR	pc3	0.167804	0.043423	0.000126146	0.000614413
OID20190	Q9Y286	SIGLEC7	pc3	0.169181	0.0440905	0.000140557	0.000681213
OID21076	P50895	BCAM	pc3	0.16662	0.043442	0.000141491	0.000682364
OID20778	P07148	FABP1	pc3	0.168377	0.043987	0.00014578	0.000699602
OID20562	P40933	IL15	pc3	0.167645	0.0438192	0.000146967	0.000701859
OID20596	P08727	KRT19	pc3	0.16524	0.0432098	0.00014795	0.000703124
OID21333	Q8N386	LRRC25	pc3	0.166479	0.0436634	0.000154719	0.00073174
OID20390	O14786	NRP1	pc3	0.166196	0.0436418	0.000157537	0.000737937
OID20486	P42701	IL12RB1	pc3	0.165371	0.0434115	0.000156795	0.000737937
OID21344	O43570	CA12	pc3	0.16568	0.0435456	0.000159679	0.000744406
OID20887	P30519	HMOX2	pc3	0.168289	0.0442787	0.000162246	0.000752791
OID20293	Q15828	CST6	pc3	0.170357	0.0450738	0.000176243	0.000813877
OID21074	Q15818	NPTX1	pc3	0.166122	0.0440101	0.00017964	0.000825667
OID21309	Q9HAV7	GRPEL1	pc3	0.165887	0.044008	0.000183285	0.000838487
OID20807	P45452	MMP13	pc3	0.165339	0.0439731	0.000190161	0.000865898
OID20735	O00300	TNFRSF11B	pc3	0.165867	0.0442361	0.000198	0.000897418
OID20396	P19320	VCAM1	pc3	0.162471	0.043384	0.000201592	0.000909486
OID21092	Q9P232	CNTN3	pc1	-0.211467	0.0438964	1.93534e-06	0.00094735
OID20703	Q9BY76	ANGPTL4	pc3	0.16144	0.0434693	0.000227268	0.00102062
OID21011	P15151	PVR	pc3	0.162151	0.0437245	0.000232069	0.00103742
OID21101	Q02747	GUCA2A	pc3	0.162006	0.0438245	0.00024277	0.00108033
OID20153	P10145	CXCL8	pc3	0.160574	0.0435114	0.000248712	0.00110176
OID20748	P56470	LGALS4	pc3	0.162656	0.0441422	0.00025407	0.00112043
OID20191	O95502	NPTXR	pc3	0.160359	0.0435422	0.000255986	0.00112381
OID21151	Q9Y624	F11R	pc3	0.161911	0.0440199	0.00026064	0.00113914
OID20647	O95971	CD160	pc3	0.160325	0.0436633	0.000266961	0.0011577
OID20759	Q9HCB6	SPON1	pc3	0.161227	0.0439264	0.000268435	0.0011577
OID21381	Q7Z5L0	VMO1	pc3	0.15941	0.0434311	0.000268421	0.0011577
OID20480	Q96RJ3	TNFRSF13C	pc3	0.160998	0.0439299	0.000274119	0.00117703
OID20250	Q01638	IL1RL1	pc3	0.159007	0.0434029	0.000275561	0.00117805
OID20568	P23582	NPPC	pc3	0.161098	0.0440268	0.000280225	0.00119278
OID21009	Q08345	DDR1	pc3	0.159264	0.04359	0.000286036	0.00121225
OID20299	P48745	CCN3	pc3	0.158849	0.0437172	0.000308685	0.0013026
OID20912	Q92932	PTPRN2	pc3	0.158865	0.0438704	0.000323375	0.00135873
OID20591	P20783	NTF3	pc3	0.159289	0.0441103	0.000335865	0.00140518
OID21043	Q01469	FABP5	pc3	0.158852	0.0443732	0.000377532	0.00157278
OID20494	P01591	JCHAIN	pc3	0.155531	0.0435888	0.000394458	0.0016359
OID20818	P05455	SSB	pc3	0.155577	0.0436149	0.000396025	0.0016359
OID20348	O95998	IL18BP	pc3	0.15555	0.0436381	0.00039974	0.00164431
OID20444	Q9Y478	PRKAB1	pc3	0.155651	0.0437758	0.000413176	0.00169247
OID20523	P80098	CCL7	pc3	0.154485	0.0434926	0.000418838	0.00170851
OID20548	Q3KPI0	CEACAM21	pc3	0.157916	0.04474	0.000454881	0.00184784
OID20254	Q14767	LTBP2	pc2	-0.199478	0.0449781	1.13486e-05	0.00185172
OID20591	P20783	NTF3	pc2	-0.197256	0.0444503	1.12134e-05	0.00185172
OID21282	Q9BYE9	CDHR2	pc2	-0.206164	0.0456429	7.85094e-06	0.00185172
OID20687	P09238	MMP10	pc3	0.152734	0.0434785	0.00048386	0.00195743
OID20520	P01903	HLA-DRA	pc3	0.15227	0.0433917	0.000490419	0.0019758
OID20161	Q06418	TYRO3	pc3	0.153989	0.0439469	0.000499869	0.00199744
OID20799	P53985	SLC16A1	pc3	0.15409	0.0439625	0.000497946	0.00199744
OID20105	Q9BYF1	ACE2	pc1	0.196903	0.0430784	6.14096e-06	0.002004
OID20259	P55808	XG	pc3	0.163518	0.0467694	0.000514181	0.00204627
OID20248	P13598	ICAM2	pc3	0.152408	0.0437656	0.000540924	0.00214399
OID21330	O00451	GFRA2	pc3	0.15033	0.0434024	0.000579093	0.00228602
OID21315	P18627	LAG3	pc3	0.150268	0.0435404	0.000605668	0.00238132
OID20182	Q8WTU2	SSC4D	pc3	-0.15397	0.0450814	0.000689185	0.00269885
OID20211	O95841	ANGPTL1	pc3	0.151734	0.0444855	0.000700423	0.00273193
OID21138	P15289	ARSA	pc2	-0.192149	0.0445646	1.95522e-05	0.00273452
OID21080	Q04900	CD164	pc3	0.149984	0.0439911	0.000704075	0.00273528
OID21351	O75144	ICOSLG	pc3	0.147692	0.0434267	0.000725751	0.00279729
OID21280	P00519	ABL1	pc3	0.149743	0.0440194	0.000723676	0.00279729
OID20914	O95727	CRTAM	pc3	0.148284	0.0436517	0.000736079	0.00282597
OID20754	Q4KMG0	CDON	pc3	0.151888	0.0449527	0.000785228	0.00300288
OID20691	P25116	F2R	pc3	0.148643	0.0441111	0.000811031	0.00308949
OID20264	Q9UBP4	DKK3	pc3	0.15089	0.0448782	0.000832978	0.00314859
OID20363	P30530	AXL	pc3	0.147444	0.0438504	0.000832289	0.00314859
OID20557	P45984	MAPK9	pc3	0.146231	0.0435159	0.000838285	0.00315647
OID20364	P07478	PRSS2	pc3	0.148132	0.0442174	0.00086943	0.00324875
OID20541	P12872	MLN	pc3	0.145408	0.0434006	0.000868525	0.00324875
OID20418	P01033	TIMP1	pc2	-0.183943	0.0437906	3.15786e-05	0.00329207
OID20844	Q9HA65	TBC1D17	pc2	-0.185042	0.0442076	3.36268e-05	0.00329207
OID21007	Q9HCK4	ROBO2	pc2	-0.186663	0.044265	2.94395e-05	0.00329207
OID20214	P35247	SFTPD	pc3	0.145046	0.0435752	0.000937656	0.00347714
OID20925	P09466	PAEP	pc3	0.147509	0.0443041	0.000934923	0.00347714
OID20143	O60664	PLIN3	pc3	0.146251	0.0439911	0.000951118	0.00351375
OID21113	Q14126	DSG2	pc3	0.147405	0.0445712	0.0010108	0.00372019
OID20076	P51161	FABP6	pc3	0.142964	0.0434253	0.00106498	0.00389973
OID20087	P09237	MMP7	pc3	0.143466	0.0435915	0.00106891	0.00389973
OID21306	P05937	CALB1	pc3	0.143624	0.0436489	0.00107153	0.00389973
OID21290	Q7L5N7	LPCAT2	pc3	0.142949	0.0434891	0.00108439	0.00393191
OID20284	P17931	LGALS3	pc2	-0.183788	0.0447592	4.70447e-05	0.00395098
OID21077	P31948	STIP1	pc2	-0.180467	0.0440247	4.84287e-05	0.00395098
OID20702	O14836	TNFRSF13B	pc3	0.143163	0.0436454	0.00111052	0.0040118
OID21316	P28907	CD38	pc3	0.14525	0.0443295	0.00112423	0.00404641
OID20183	P78380	OLR1	pc3	0.141907	0.0434277	0.00115958	0.00415833
OID20638	Q9UQV4	LAMP3	pc3	0.141641	0.0434406	0.00118836	0.00423879
OID21118	P63313	TMSB10	pc3	0.143172	0.0439177	0.00119067	0.00423879
OID20352	Q06033	ITIH3	pc3	0.143696	0.0440969	0.0011963	0.00424341
OID20171	Q8NI22	MCFD2	pc3	0.14273	0.0438507	0.00121176	0.00428272
OID20208	P02462	COL4A1	pc1	0.187283	0.043701	2.19057e-05	0.00428914
OID20254	Q14767	LTBP2	pc1	0.190877	0.0441539	1.86113e-05	0.00428914
OID20720	O43291	SPINT2	pc3	0.141985	0.0436492	0.00122036	0.0042976
OID20956	Q6XZF7	DNMBP	pc3	0.142825	0.0439522	0.00123437	0.00433134
OID21050	P04216	THY1	pc3	0.143502	0.0441961	0.00124548	0.00435473
OID20128	P48357	LEPR	pc3	0.143348	0.044305	0.00129546	0.00448145
OID21095	O15394	NCAM2	pc3	0.14096	0.0435558	0.00129179	0.00448145
OID21157	O76061	STC2	pc3	0.142464	0.0440243	0.00129297	0.00448145
OID21046	P09104	ENO2	pc2	-0.17865	0.0442669	6.30267e-05	0.00452818
OID21076	P50895	BCAM	pc2	-0.17727	0.0439964	6.47543e-05	0.00452818
OID21380	Q13421	MSLN	pc3	0.140876	0.0436426	0.00132933	0.00458244
OID20235	Q8NBP7	PCSK9	pc3	0.144274	0.0447152	0.00133587	0.00458882
OID20688	P11684	SCGB1A1	pc3	0.143084	0.0443629	0.00134136	0.00459156
OID20664	Q9H4D0	CLSTN2	pc2	-0.176207	0.043967	7.07262e-05	0.00461606
OID20871	P07196	NEFL	pc3	0.14293	0.0443742	0.00136117	0.00464314
OID21062	P14207	FOLR2	pc3	0.141426	0.0439547	0.00137749	0.0046825
OID20375	Q96H15	TIMD4	pc3	0.140106	0.0435621	0.00138357	0.00468692
OID20094	Q9H5Y7	SLITRK6	pc3	0.139704	0.0436282	0.00145164	0.00488701
OID21289	Q6UXD5	SEZ6L2	pc3	0.14044	0.0438608	0.00145263	0.00488701
OID20231	P07204	THBD	pc3	0.140846	0.0440442	0.00147312	0.00493898
OID20509	O60575	SPINK4	pc3	0.14071	0.0441026	0.00151019	0.00504601
OID20771	Q9BU40	CHRDL1	pc3	0.141236	0.0442981	0.00152153	0.00506661
OID20101	P05231	IL6	pc3	0.138988	0.0436564	0.00154548	0.00512889
OID20170	P19022	CDH2	pc3	0.138736	0.0436546	0.0015753	0.00521021
OID20251	Q99988	GDF15	pc2	-0.169959	0.0441099	0.000131956	0.00526992
OID20317	O15031	PLXNB2	pc2	-0.174245	0.0447381	0.000111757	0.00526992
OID20634	O94856	NFASC	pc2	-0.172401	0.0447946	0.000134266	0.00526992
OID20641	P36959	GMPR	pc2	-0.172997	0.0440196	9.70108e-05	0.00526992
OID20750	O14773	TPP1	pc2	-0.171997	0.0447635	0.00013768	0.00526992
OID20989	Q9UL46	PSME2	pc2	-0.170515	0.0440687	0.000123724	0.00526992
OID21015	Q9H446	RWDD1	pc2	-0.169755	0.0442276	0.000139957	0.00526992
OID21087	P30086	PEBP1	pc2	-0.173659	0.0443055	0.00010117	0.00526992
OID21115	Q9UKK9	NUDT5	pc2	-0.172191	0.0442842	0.000114681	0.00526992
OID21160	Q99497	PARK7	pc2	-0.172085	0.0442442	0.000114175	0.00526992
OID21363	P25685	DNAJB1	pc2	-0.171399	0.0441321	0.000116781	0.00526992
OID21012	Q8NBS9	TXNDC5	pc3	0.139787	0.0441643	0.00164525	0.00542322
OID20910	Q16740	CLPP	pc2	-0.169256	0.0444271	0.000156574	0.00551439
OID21000	P23588	EIF4B	pc2	-0.168158	0.0442464	0.000162361	0.00551439
OID21022	Q9UNZ2	NSFL1C	pc2	-0.169025	0.0444926	0.000163348	0.00551439
OID20477	Q9P0M4	IL17C	pc3	0.138228	0.0438154	0.00170372	0.00559712
OID20847	Q03393	PTS	pc3	0.139264	0.0442083	0.00173021	0.00566512
OID20667	Q15517	CDSN	pc3	0.139076	0.0441645	0.0017368	0.00566777
OID21311	Q9BTE6	AARSD1	pc2	-0.166335	0.044025	0.000177161	0.00578134
OID20198	Q15846	CLUL1	pc3	0.141288	0.0450799	0.00182542	0.00593716
OID20272	Q9Y275	TNFSF13B	pc3	0.136764	0.043789	0.00189329	0.00613753
OID20115	O14793	MSTN	pc3	-0.139113	0.0445839	0.00191219	0.00617832
OID20633	Q14005	IL16	pc3	0.136087	0.0436501	0.00192861	0.00621088
OID20380	P15529	CD46	pc3	0.137378	0.0440917	0.00194123	0.00623104
OID20766	P51888	PRELP	pc3	0.139286	0.0448422	0.00200409	0.00641177
OID21374	P80511	S100A12	pc3	0.1356	0.0436954	0.0020229	0.00645088
OID20632	Q13241	KLRD1	pc3	0.135474	0.0436859	0.00203775	0.00647712
OID20694	Q14116	IL18	pc3	0.136183	0.0439543	0.00205679	0.00651649
OID20751	Q6UXH1	CRELD2	pc3	0.13609	0.0439621	0.0020751	0.00653223
OID20851	Q6UX27	VSTM1	pc3	0.13482	0.0435502	0.0020743	0.00653223
OID20186	Q13275	SEMA3F	pc3	0.136598	0.0442007	0.00211109	0.00662423
OID20122	P00568	AK1	pc2	-0.161702	0.0439238	0.000257381	0.00680685
OID20359	P24821	TNC	pc2	-0.162077	0.044108	0.000264209	0.00680685
OID20621	P01137	TGFB1	pc2	-0.162721	0.0441136	0.000250335	0.00680685
OID21073	P14174	MIF	pc2	-0.163917	0.0441101	0.000225347	0.00680685
OID21149	P00918	CA2	pc2	-0.163424	0.0440239	0.000228795	0.00680685
OID21307	P08473	MME	pc2	-0.167075	0.0453723	0.000256513	0.00680685
OID21370	Q86SJ2	AMIGO2	pc2	-0.16364	0.044412	0.000254281	0.00680685
OID21375	Q8IXJ6	SIRT2	pc2	-0.164003	0.0441955	0.000229938	0.00680685
OID20566	O76036	NCR1	pc3	0.1343	0.0436203	0.00219328	0.00686013
OID20511	O60542	PSPN	pc1	-0.226249	0.0549946	4.552e-05	0.0069901
OID20996	Q9NR71	ASAH2	pc1	-0.179369	0.0438376	4.99803e-05	0.0069901
OID20607	Q9UIB8	CD84	pc3	0.133602	0.0435032	0.00224985	0.0069924
OID20725	Q99983	OMD	pc3	0.139393	0.0453781	0.00224453	0.0069924
OID20924	Q08629	SPOCK1	pc3	0.135398	0.0441545	0.00228439	0.00707728
OID20306	Q13332	PTPRS	pc3	0.135275	0.0442196	0.00233962	0.00720279
OID21326	Q12846	STX4	pc3	0.134002	0.0437899	0.00233245	0.00720279
OID20302	P15907	ST6GAL1	pc3	0.135662	0.0443666	0.00235051	0.00721363
OID21021	O14737	PDCD5	pc2	-0.163284	0.0447951	0.000295471	0.00723164
OID21048	Q96GP6	SCARF2	pc2	-0.162408	0.0445194	0.000292242	0.00723164
OID20965	Q6ISS4	LAIR2	pc3	0.133732	0.0437677	0.00236793	0.0072444
OID20531	Q9UNK0	STX8	pc3	0.135072	0.0442297	0.00238053	0.00726023
OID21109	O43278	SPINT1	pc3	0.133993	0.0439343	0.00241196	0.00733325
OID20071	O95183	VAMP5	pc3	0.135454	0.044435	0.00242379	0.0073464
OID21121	Q99972	MYOC	pc3	0.135484	0.0444731	0.00243919	0.00737026
OID21360	Q9NZT2	OGFR	pc3	0.132903	0.0436438	0.00244916	0.00737761
OID21049	P28908	TNFRSF8	pc3	0.13227	0.0435173	0.002495	0.00749265
OID20051	P61978	HNRNPK	pc2	-0.158823	0.044096	0.000347919	0.00760278
OID20287	P17813	ENG	pc2	-0.159659	0.0443679	0.000352139	0.00760278
OID20774	Q14118	DAG1	pc2	-0.159976	0.0443162	0.000337467	0.00760278
OID20958	Q6P1N0	CC2D1A	pc2	-0.160843	0.0444097	0.000322668	0.00760278
OID21033	P01236	PRL	pc2	0.159321	0.0443211	0.00035723	0.00760278
OID21312	O75054	IGSF3	pc2	-0.163302	0.0451924	0.000332914	0.00760278
OID20236	Q16270	IGFBP7	pc2	-0.157826	0.0443695	0.000411001	0.00782779
OID20356	Q99650	OSMR	pc2	-0.15866	0.0445731	0.00040726	0.00782779
OID20358	P07339	CTSD	pc2	-0.156988	0.0441728	0.000415777	0.00782779
OID20969	Q06323	PSME1	pc2	-0.157207	0.0441862	0.000409839	0.00782779
OID20903	P14868	DARS1	pc2	-0.157596	0.0441491	0.000392262	0.00782779
OID21043	Q01469	FABP5	pc2	-0.16031	0.0450123	0.000404326	0.00782779
OID20394	Q9NZK5	ADA2	pc2	-0.157639	0.0444265	0.000424574	0.00784261
OID20539	Q6ZMH5	SLC39A5	pc3	0.131426	0.0435816	0.00269604	0.00807164
OID21092	Q9P232	CNTN3	pc3	-0.13464	0.0447426	0.00275245	0.00821539
OID21128	P00352	ALDH1A1	pc2	-0.156658	0.0444839	0.000468414	0.00849218
OID20145	Q9UMF0	ICAM5	pc2	-0.155094	0.0441377	0.000482076	0.00850255
OID21011	P15151	PVR	pc2	-0.155945	0.0444105	0.000486356	0.00850255
OID20730	Q9H3U7	SMOC2	pc3	0.132888	0.044339	0.00286221	0.00851702
OID20074	P01375	TNF	pc3	0.130582	0.0436297	0.0029005	0.00857882
OID21372	P58499	FAM3B	pc3	0.131106	0.0437953	0.00289456	0.00857882
OID20390	O14786	NRP1	pc2	-0.155135	0.0443635	0.000512975	0.00865867
OID21147	Q99727	TIMP4	pc2	-0.160731	0.0459376	0.000509259	0.00865867
OID20213	Q99523	SORT1	pc2	-0.155915	0.0446875	0.000527984	0.00876095
OID21147	Q99727	TIMP4	pc3	0.135595	0.0454407	0.00298539	0.00880329
OID21307	P08473	MME	pc3	0.134032	0.04494	0.0030002	0.0088204
OID21318	Q49AH0	CDNF	pc3	0.132235	0.0444196	0.00305355	0.00895038
OID20482	Q7Z6M3	MILR1	pc3	0.130113	0.0437206	0.00306291	0.00895102
OID20077	Q15831	STK11	pc2	-0.154235	0.0444716	0.000569643	0.00899636
OID20208	P02462	COL4A1	pc2	-0.155028	0.0448395	0.00059233	0.00899636
OID20973	O14618	CCS	pc2	-0.153354	0.0443069	0.000584267	0.00899636
OID21086	P12081	HARS1	pc2	-0.153334	0.0442129	0.000569819	0.00899636
OID21139	P08648	ITGA5	pc2	-0.155436	0.0450116	0.000601305	0.00899636
OID21350	P07948	LYN	pc2	-0.153362	0.0443128	0.000584839	0.00899636
OID21288	P34949	MPI	pc2	-0.153118	0.0443708	0.000606496	0.00899636
OID20291	P19021	PAM	pc3	0.131114	0.0441169	0.00310278	0.00904055
OID20103	P25815	S100P	pc3	0.129203	0.043603	0.00319119	0.00927055
OID20744	O43598	DNPH1	pc2	-0.151142	0.0440386	0.000649166	0.00939122
OID20945	Q9Y6Y9	LY96	pc2	-0.152021	0.0443157	0.000652984	0.00939122
OID21081	O60462	NRP2	pc2	-0.153781	0.0448782	0.000661894	0.00939122
OID20922	Q8TCT1	PHOSPHO1	pc3	0.129041	0.0436256	0.00324493	0.00939878
OID20268	P09619	PDGFRB	pc3	0.128632	0.0435087	0.00326019	0.00941513
OID20139	P21549	AGXT	pc3	0.131796	0.0446408	0.00330303	0.00951079
OID20652	Q13478	IL18R1	pc2	-0.157681	0.0462755	0.000709088	0.00964162
OID21075	P19440	GGT1	pc2	-0.15372	0.045085	0.000703703	0.00964162
OID21309	Q9HAV7	GRPEL1	pc2	-0.152715	0.0447485	0.000695765	0.00964162
OID21034	Q14739	LBR	pc3	0.129492	0.0439586	0.003373	0.00968377
OID20084	O95684	CEP43	pc2	-0.14949	0.0441662	0.000768961	0.00969334
OID20229	Q92823	NRCAM	pc2	-0.152129	0.04492	0.000763649	0.00969334
OID20376	P05556	ITGB1	pc2	-0.152522	0.0449656	0.000749357	0.00969334
OID20781	O00182	LGALS9	pc2	-0.151949	0.0446842	0.000726872	0.00969334
OID20952	P40222	TXLNA	pc2	-0.149487	0.0442082	0.000778074	0.00969334
OID21347	Q9Y570	PPME1	pc2	-0.149023	0.0440904	0.0007822	0.00969334
OID21317	Q8N129	CNPY4	pc2	-0.151044	0.0446315	0.000770283	0.00969334
OID20300	Q9Y4L1	HYOU1	pc3	0.129251	0.0439438	0.00342141	0.00976547
OID20852	Q15043	SLC39A14	pc3	0.129233	0.0439238	0.00341146	0.00976547
OID20662	O43915	VEGFD	pc1	0.172609	0.0434206	8.07474e-05	0.00988146
OID20955	O95630	STAMBP	pc2	-0.148977	0.0442623	0.00082251	0.0100655
OID21339	Q96I82	KAZALD1	pc3	0.129234	0.0442058	0.00361981	0.0103017
OID20132	O14917	PCDH17	pc2	-0.149874	0.0447543	0.000873354	0.010427
OID21014	P52823	STC1	pc2	-0.14845	0.0442969	0.000865851	0.010427
OID21370	Q86SJ2	AMIGO2	pc3	0.128212	0.0440074	0.00373641	0.0106027
OID20959	Q8WV92	MITD1	pc2	-0.147479	0.0442189	0.000916264	0.0106788
OID20927	P07741	APRT	pc2	-0.147983	0.0443589	0.000913558	0.0106788
OID20508	Q06520	SULT2A1	pc3	0.129538	0.0445835	0.00383039	0.010838
OID20362	P14543	NID1	pc2	-0.149507	0.0449483	0.00094565	0.0108917
OID20245	P15090	FABP4	pc3	0.137884	0.0475122	0.00387178	0.0109236
OID20615	P37235	HPCAL1	pc2	-0.147041	0.0442789	0.000963775	0.0109713
OID20144	O94903	PLPBP	pc2	-0.146171	0.0441091	0.000987507	0.0111123
OID20217	P09601	HMOX1	pc3	0.126045	0.0435753	0.00398888	0.0112216
OID21047	P01178	OXT	pc2	-0.149207	0.0451733	0.00102565	0.0112822
OID21287	O95831	AIFM1	pc2	-0.147352	0.0445894	0.00101975	0.0112822
OID20606	P42702	LIFR	pc2	-0.145782	0.0441817	0.00103782	0.0112892
OID20692	P09326	CD48	pc3	0.126098	0.0436772	0.00405858	0.011385
OID20916	P11464	PSG1	pc3	0.127821	0.0444056	0.0041683	0.0116593
OID20856	Q07812	BAX	pc3	0.125782	0.0437236	0.00419083	0.011689
OID20350	P15144	ANPEP	pc3	0.126362	0.0440781	0.00432304	0.0120235
OID20072	Q6UWL2	SUSD1	pc2	-0.144816	0.0441944	0.00112351	0.012087
OID20379	P16109	SELP	pc2	-0.145189	0.0444176	0.00115531	0.0121793
OID20577	Q9NWZ3	IRAK4	pc2	-0.144529	0.0442213	0.00115697	0.0121793
OID20899	Q9Y4K4	MAP4K5	pc2	-0.144892	0.0444077	0.00117934	0.0122827
OID20731	Q9NZC2	TREM2	pc3	0.125141	0.043784	0.00444059	0.0123154
OID20710	Q9HC38	GLOD4	pc2	-0.144407	0.044354	0.00120808	0.0124496
OID20302	P15907	ST6GAL1	pc2	-0.146083	0.0449458	0.00123153	0.0125204
OID20701	Q9NZV1	CRIM1	pc2	-0.144359	0.0445257	0.00126611	0.0125204
OID20881	P23276	KEL	pc2	-0.14349	0.0442567	0.00126586	0.0125204
OID21074	Q15818	NPTX1	pc2	-0.145468	0.0448011	0.00124532	0.0125204
OID20288	Q13822	ENPP2	pc2	-0.157253	0.0485836	0.00128983	0.0125264
OID21294	Q9Y653	ADGRG1	pc2	-0.145483	0.0449551	0.0012923	0.0125264
OID20902	P63098	PPP3R1	pc3	0.125065	0.0439566	0.00462212	0.0127826
OID20623	Q9Y266	NUDC	pc2	-0.143077	0.0443372	0.00133359	0.0127998
OID20975	P50135	HNMT	pc3	0.124716	0.0438604	0.00464668	0.0128144
OID20948	Q53H47	SETMAR	pc3	0.124853	0.0439631	0.00469755	0.0129183
OID20334	O15467	CCL16	pc3	0.129836	0.045888	0.0048524	0.0133067
OID20533	P19474	TRIM21	pc2	-0.142266	0.044298	0.00140587	0.0133626
OID20923	P78560	CRADD	pc2	-0.141913	0.0442326	0.0014214	0.0133803
OID20075	P35218	CA5A	pc3	0.125848	0.0445544	0.00492485	0.0134454
OID20257	Q5VY43	PEAR1	pc3	0.124318	0.0440186	0.00493044	0.0134454
OID20921	Q96IU4	ABHD14B	pc3	0.124375	0.0441037	0.00499373	0.0135802
OID20627	O60884	DNAJA2	pc2	-0.142454	0.0445274	0.00146606	0.0136693
OID20220	P01241	GH1	pc1	0.166494	0.0433896	0.000140526	0.0137575
OID20906	Q86WV1	SKAP1	pc1	-0.166038	0.0431954	0.000136848	0.0137575
OID20162	Q13541	EIF4EBP1	pc2	-0.14173	0.0443863	0.001497	0.0137678
OID20174	P09417	QDPR	pc2	-0.142776	0.0447352	0.00150476	0.0137678
OID20245	P15090	FABP4	pc2	-0.153384	0.0481071	0.00152106	0.0137882
OID20282	Q9H2A7	CXCL16	pc2	-0.147779	0.0464824	0.00156887	0.0138372
OID20350	P15144	ANPEP	pc2	-0.141897	0.0446235	0.00156559	0.0138372
OID20625	Q04637	EIF4G1	pc2	-0.141765	0.0445163	0.00154088	0.0138372
OID20160	Q9ULL4	PLXNB3	pc2	-0.140152	0.0441839	0.00160762	0.0139588
OID20549	Q9BT73	PSMG3	pc2	-0.140017	0.0441687	0.0016184	0.0139588
OID20601	Q01344	IL5RA	pc2	-0.142281	0.0449012	0.00162543	0.0139588
OID20321	O00584	RNASET2	pc3	0.122547	0.0436119	0.00515088	0.0139687
OID20873	Q6UWL6	KIRREL2	pc3	0.121952	0.0435813	0.00533782	0.0144357
OID20151	Q13158	FADD	pc2	-0.139821	0.0443065	0.001698	0.0144552
OID21045	Q6NW40	RGMB	pc3	0.123201	0.0440745	0.00538637	0.0145269
OID20377	P08174	CD55	pc3	0.12318	0.0441294	0.00545128	0.0146616
OID20700	P18510	IL1RN	pc3	0.124691	0.0446853	0.00546649	0.0146622
OID20471	Q14435	GALNT3	pc3	0.122114	0.0437895	0.005496	0.014701
OID21320	Q96EK5	KIFBP	pc2	-0.139195	0.044216	0.0017425	0.0147061
OID21002	O15496	PLA2G10	pc3	0.12411	0.0446812	0.00568241	0.0151583
OID21120	Q5T2D2	TREML2	pc3	0.121111	0.0437084	0.00580042	0.015431
OID20643	Q96SB3	PPP1R9B	pc2	-0.138638	0.0444998	0.00194279	0.0161182
OID20870	Q15633	TARBP2	pc2	-0.138075	0.0443552	0.00195921	0.0161182
OID21151	Q9Y624	F11R	pc2	-0.13967	0.0448162	0.00193613	0.0161182
OID21084	P23381	WARS	pc3	0.120449	0.0437134	0.00607703	0.0161231
OID20223	Q6WN34	CHRDL2	pc3	0.121522	0.0441723	0.00615682	0.0162906
OID20152	Q99674	CGREF1	pc3	0.122331	0.0445106	0.00620766	0.0163809
OID20129	P01222	TSHB	pc3	0.119839	0.0436716	0.00628788	0.016548
OID20620	O00273	DFFA	pc2	-0.137459	0.0443336	0.00204151	0.0166553
OID20243	P33151	CDH5	pc3	0.119419	0.0435738	0.00635363	0.0166762
OID20209	A6NI73	LILRA5	pc3	0.121194	0.0444014	0.0065682	0.0171932
OID20110	P40818	USP8	pc2	-0.137619	0.0446145	0.00215174	0.0172575
OID20296	P08236	GUSB	pc2	-0.139075	0.0451202	0.00216821	0.0172575
OID21278	Q15427	SF3B4	pc2	-0.13645	0.04422	0.00214407	0.0172575
OID20493	P18564	ITGB6	pc3	0.120633	0.0442973	0.0066921	0.0174708
OID20784	Q9BYZ8	REG4	pc3	0.120045	0.0440996	0.00671435	0.0174823
OID20960	Q02790	FKBP4	pc2	-0.137362	0.0448644	0.00232011	0.0180459
OID20918	O00559	EBAG9	pc2	-0.136274	0.0444817	0.00230593	0.0180459
OID20930	Q9HD42	CHMP1A	pc2	-0.135763	0.0443467	0.00232256	0.0180459
OID20409	P00915	CA1	pc2	-0.135115	0.0442091	0.00236184	0.0180777
OID20648	P14317	HCLS1	pc2	-0.135885	0.0444641	0.00236358	0.0180777
OID20389	Q16853	AOC3	pc3	0.118853	0.0438613	0.00696636	0.0180904
OID21027	Q96CD2	PPCDC	pc2	-0.134588	0.044096	0.00239393	0.0181289
OID21326	Q12846	STX4	pc2	-0.135493	0.0444175	0.00240731	0.0181289
OID20589	O94992	HEXIM1	pc2	-0.134394	0.0442156	0.00249478	0.0183638
OID20718	P0DMV8	HSPA1A	pc2	-0.136663	0.0449507	0.00248844	0.0183638
OID21041	O00214	LGALS8	pc2	-0.136301	0.0447797	0.00246007	0.0183638
OID20381	P07359	GP1BA	pc2	-0.135034	0.0445352	0.0025558	0.0185343
OID20872	P49789	FHIT	pc2	-0.13442	0.0443214	0.00254936	0.0185343
OID20628	Q9BZW8	CD244	pc3	0.118693	0.0440056	0.00723023	0.0186765
OID21136	P16871	IL7R	pc3	0.119037	0.0441198	0.0072126	0.0186765
OID21345	P49441	INPP1	pc3	0.117913	0.0437339	0.00725314	0.0186864
OID20485	P51617	IRAK1	pc3	0.118022	0.0438883	0.00740471	0.0190268
OID20942	Q15814	TBCC	pc2	-0.133644	0.044316	0.00269519	0.0194014
OID20629	Q12918	KLRB1	pc3	0.11787	0.043963	0.0075819	0.0194311
OID20287	P17813	ENG	pc3	0.117905	0.0439936	0.00760594	0.0194418
OID20769	Q16363	LAMA4	pc3	0.120086	0.0448238	0.00762791	0.0194472
OID20690	Q9BZZ2	SIGLEC1	pc3	0.117143	0.0437923	0.0077207	0.0196326
OID21146	P11717	IGF2R	pc3	0.116695	0.0438548	0.00804468	0.0204035
OID20340	P19961	AMY2B	pc2	0.135482	0.0453282	0.00293864	0.0206973
OID20940	Q9H5V8	CDCP1	pc2	-0.13297	0.0444766	0.00293161	0.0206973
OID21135	Q16881	TXNRD1	pc2	-0.133388	0.0446188	0.002933	0.0206973
OID20782	O95633	FSTL3	pc2	-0.132699	0.0444537	0.00297479	0.0207056
OID21124	P00749	PLAU	pc2	-0.133068	0.0446216	0.00300326	0.0207056
OID21323	Q96RT1	ERBIN	pc2	-0.132938	0.044573	0.00299995	0.0207056
OID20411	P05362	ICAM1	pc2	-0.132501	0.0445499	0.00308038	0.0207543
OID20640	O43561	LAT	pc2	-0.132478	0.0445243	0.00306881	0.0207543
OID20681	Q9UJU6	DBNL	pc2	-0.131921	0.0443769	0.00309512	0.0207543
OID20956	Q6XZF7	DNMBP	pc2	-0.132968	0.0446541	0.00304587	0.0207543
OID20105	Q9BYF1	ACE2	pc2	-0.131396	0.04445	0.00326452	0.0215944
OID20234	P19971	TYMP	pc2	-0.131209	0.0443716	0.00325414	0.0215944
OID20859	Q9Y2V2	CARHSP1	pc2	-0.130237	0.0442333	0.00338864	0.0221165
OID20895	Q96B36	AKT1S1	pc2	-0.130986	0.0444852	0.00338668	0.0221165
OID20921	Q96IU4	ABHD14B	pc2	-0.131231	0.0447036	0.0034838	0.022587
OID20962	Q06830	PRDX1	pc2	-0.129592	0.0441999	0.00352393	0.0226969
OID21089	Q96F46	IL17RA	pc3	0.116166	0.0443119	0.00902171	0.0228224
OID20163	O75340	PDCD6	pc3	0.114556	0.0438043	0.00918953	0.0231772
OID21069	P01215	CGA	pc3	0.125841	0.0481385	0.00921692	0.0231772
OID21299	O94760	DDAH1	pc3	0.115413	0.0441594	0.009233	0.0231772
OID21116	P14778	IL1R1	pc2	-0.13007	0.0445211	0.00364185	0.0233031
OID20135	Q9Y5X1	SNX9	pc2	-0.130428	0.0447346	0.00371081	0.0235901
OID20534	O75475	PSIP1	pc3	0.114095	0.0437743	0.0094242	0.0235966
OID20722	Q9Y3D6	FIS1	pc2	-0.129698	0.0445265	0.00374323	0.0236427
OID20323	Q8NHL6	LILRB1	pc3	0.114378	0.0439131	0.00947277	0.0236578
OID20349	P00740	F9	pc2	-0.129793	0.044693	0.00384743	0.0239124
OID20515	Q12778	FOXO1	pc2	-0.128578	0.0442896	0.0038592	0.0239124
OID21332	O14828	SCAMP3	pc2	-0.129625	0.0446233	0.003838	0.0239124
OID20369	P02786	TFRC	pc3	0.113797	0.0438518	0.00973814	0.024197
OID20394	Q9NZK5	ADA2	pc3	0.114327	0.0440558	0.00973792	0.024197
OID20265	O14798	TNFRSF10C	pc3	0.113797	0.043872	0.00977153	0.0242186
OID20373	Q99969	RARRES2	pc3	0.114822	0.0444135	0.0100137	0.024756
OID20199	P23526	AHCY	pc2	-0.12779	0.04431	0.0040973	0.0249344
OID20689	Q6UWV6	ENPP7	pc2	-0.128211	0.0444905	0.00412603	0.0249344
OID21297	P10606	COX5B	pc2	-0.12911	0.0447612	0.00409199	0.0249344
OID21357	P15514	AREG	pc2	-0.127331	0.0441553	0.00410114	0.0249344
OID21289	Q6UXD5	SEZ6L2	pc2	-0.128341	0.0445732	0.00415732	0.0249694
OID20579	Q16698	DECR1	pc2	-0.127419	0.0443239	0.00421744	0.0251662
OID20582	O15169	AXIN1	pc2	-0.127072	0.044261	0.0042672	0.0251662
OID20699	O75462	CRLF1	pc2	-0.130853	0.0455699	0.00426027	0.0251662
OID21329	Q9C0C4	SEMA4C	pc3	0.113091	0.0438819	0.0102493	0.0252746
OID20749	Q9H008	LHPP	pc2	-0.127228	0.044373	0.00431694	0.0253071
OID20214	P35247	SFTPD	pc2	-0.126685	0.0443244	0.00444078	0.025725
OID21111	Q96RD9	FCRL5	pc2	-0.128218	0.0448403	0.00442269	0.025725
OID20176	P41236	PPP1R2	pc2	-0.126553	0.0443481	0.00450297	0.0259318
OID21143	P07108	DBI	pc2	-0.128936	0.0452229	0.00453818	0.0259817
OID21379	Q02742	GCNT1	pc3	0.111659	0.0437904	0.0110763	0.0272455
OID20361	Q14515	SPARCL1	pc3	0.115414	0.045312	0.0111631	0.0273901
OID20934	Q9UBT3	DKK4	pc3	0.11133	0.0437256	0.0111946	0.0273988
OID21322	Q11201	ST3GAL1	pc3	0.114493	0.0449937	0.0112406	0.0274426
OID20225	Q8N1Q1	CA13	pc2	-0.125526	0.0444286	0.00491332	0.0275479
OID20283	O75326	SEMA7A	pc2	-0.125583	0.0443724	0.00484043	0.0275479
OID20683	O43639	NCK2	pc2	-0.125285	0.0443547	0.00492429	0.0275479
OID20767	O00339	MATN2	pc2	-0.127187	0.0450203	0.0049171	0.0275479
OID20994	P12644	BMP4	pc3	0.11192	0.0440585	0.0113812	0.027717
OID20644	P30044	PRDX5	pc2	-0.124884	0.0443311	0.00503942	0.0280318
OID21133	P06734	FCER2	pc3	0.111897	0.0441918	0.0116463	0.0282921
OID20111	P22004	BMP6	pc2	-0.124261	0.0442054	0.0051342	0.0283977
OID20333	P04746	AMY2A	pc2	0.127711	0.0455189	0.00521845	0.0287015
OID21023	P35237	SERPINB6	pc3	0.11123	0.0441361	0.0120432	0.0291838
OID20244	P23141	CES1	pc2	-0.128556	0.0460266	0.00542273	0.0296584
OID20147	P40189	IL6ST	pc2	-0.124011	0.0444795	0.00550642	0.0299488
OID20994	P12644	BMP4	pc2	-0.124338	0.0446292	0.00554027	0.0299664
OID20530	P33241	LSP1	pc3	0.109712	0.0437338	0.0124377	0.0300654
OID20905	O14944	EREG	pc3	0.109732	0.0437807	0.012516	0.0301073
OID21115	Q9UKK9	NUDT5	pc3	0.11039	0.0440435	0.0125165	0.0301073
OID20123	P09525	ANXA4	pc2	-0.123836	0.044564	0.00566228	0.0302887
OID20250	Q01638	IL1RL1	pc2	-0.122656	0.0442727	0.00580747	0.0302887
OID20407	Q9Y5C1	ANGPTL3	pc2	-0.127679	0.0460425	0.00576207	0.0302887
OID20847	Q03393	PTS	pc2	-0.12451	0.0449391	0.00580479	0.0302887
OID20916	P11464	PSG1	pc2	-0.124928	0.0450662	0.0057791	0.0302887
OID20937	Q13451	FKBP5	pc2	-0.123493	0.0444983	0.00572467	0.0302887
OID21118	P63313	TMSB10	pc2	-0.123748	0.044675	0.00581641	0.0302887
OID21039	P78325	ADAM8	pc3	0.109604	0.043809	0.0126752	0.0304143
OID20521	Q92609	TBC1D5	pc2	-0.122352	0.0442749	0.00593187	0.0307265
OID20248	P13598	ICAM2	pc2	-0.122946	0.0445891	0.00604277	0.031045
OID20637	P20273	CD22	pc2	-0.123409	0.0447694	0.00605678	0.031045
OID20262	Q9NNX6	CD209	pc3	0.109531	0.0439644	0.0130514	0.0312404
OID20525	Q9UNE0	EDAR	pc3	0.10925	0.0438733	0.0130958	0.0312703
OID20701	Q9NZV1	CRIM1	pc1	0.156712	0.0435638	0.000353767	0.0314853
OID20571	Q03431	PTH1R	pc3	0.109188	0.0442401	0.0139205	0.0331585
OID21017	P15311	EZR	pc3	0.109456	0.0444211	0.0140762	0.033448
OID20592	O14788	TNFSF11	pc3	-0.10743	0.0436295	0.0141426	0.0335244
OID21371	Q86SR1	GALNT10	pc2	-0.120942	0.0443221	0.00658393	0.0335712
OID20572	Q9GZT9	EGLN1	pc3	0.107745	0.0437895	0.0142136	0.0336113
OID20068	P31483	TIA1	pc2	-0.120815	0.0444565	0.006806	0.0343251
OID20297	Q14162	SCARF1	pc2	-0.121714	0.0447693	0.00678347	0.0343251
OID20691	P25116	F2R	pc2	-0.121921	0.0449175	0.00687203	0.0343251
OID20735	O00300	TNFRSF11B	pc2	-0.12264	0.0451644	0.00685025	0.0343251
OID21061	Q9P126	CLEC1B	pc2	-0.120698	0.0444982	0.00691116	0.0343453
OID20069	Q9Y2B0	CNPY2	pc3	0.107671	0.0439216	0.0145726	0.0343773
OID21355	Q8NEZ2	VPS37A	pc2	-0.120102	0.0443273	0.00697311	0.0344782
OID21296	P05783	KRT18	pc3	0.110384	0.0451117	0.0147551	0.0347242
OID20255	Q03167	TGFBR3	pc3	0.107949	0.0441624	0.0148576	0.0348816
OID20469	Q16552	IL17A	pc3	0.107784	0.0442082	0.015115	0.0353926
OID20634	O94856	NFASC	pc3	0.108589	0.044553	0.0151476	0.0353926
OID20937	Q13451	FKBP5	pc3	0.107051	0.0439494	0.0152113	0.0354569
OID20580	O60449	LY75	pc3	0.1068	0.043947	0.0154439	0.0359136
OID21056	P25774	CTSS	pc3	0.107859	0.0444156	0.01552	0.0360049
OID20301	Q8N423	LILRB2	pc2	-0.119953	0.0446501	0.0074626	0.0365294
OID21159	P28799	GRN	pc2	-0.120846	0.0449777	0.00745629	0.0365294
OID20960	Q02790	FKBP4	pc3	0.107192	0.044389	0.0161037	0.0371827
OID21312	O75054	IGSF3	pc3	0.108376	0.0448761	0.0160953	0.0371827
OID20235	Q8NBP7	PCSK9	pc2	-0.121793	0.0454993	0.00767864	0.0373999
OID20301	Q8N423	LILRB2	pc3	0.106238	0.0440836	0.0163187	0.0375428
OID20420	Q13651	IL10RA	pc3	0.105566	0.0438117	0.0163363	0.0375428
OID21282	Q9BYE9	CDHR2	pc3	0.109671	0.0456521	0.0166578	0.0381921
OID20086	P21964	COMT	pc2	-0.119148	0.0446919	0.00792672	0.0382279
OID21319	P38936	CDKN1A	pc2	-0.119134	0.0446661	0.00789803	0.0382279
OID20273	Q13740	ALCAM	pc2	-0.121027	0.0454775	0.00803736	0.0385714
OID21302	O75695	RP2	pc3	0.105322	0.0439523	0.0169318	0.0387295
OID20353	P12830	CDH1	pc3	0.106144	0.0443727	0.0171232	0.039076
OID20213	Q99523	SORT1	pc3	0.105981	0.0443415	0.0172152	0.0391947
OID20290	P16581	SELE	pc2	-0.123285	0.0466032	0.00841798	0.0396212
OID20334	O15467	CCL16	pc2	-0.12331	0.0465891	0.00838506	0.0396212
OID20941	P38484	IFNGR2	pc2	-0.118508	0.0447791	0.00839115	0.0396212
OID21314	O15357	INPPL1	pc2	-0.117254	0.044321	0.00841423	0.0396212
OID20603	P41217	CD200	pc3	0.104153	0.0437138	0.0175657	0.0398998
OID20107	Q04760	GLO1	pc2	-0.116777	0.0442608	0.00859213	0.0400557
OID20977	Q8WWN9	IPCEF1	pc2	-0.117212	0.0444067	0.00856366	0.0400557
OID21109	O43278	SPINT1	pc2	-0.117706	0.0446655	0.00867006	0.0402274
OID20182	Q8WTU2	SSC4D	pc1	-0.155584	0.0448274	0.000564342	0.0408827
OID20276	P07858	CTSB	pc1	0.15207	0.0438998	0.000578262	0.0408827
OID20835	O60240	PLIN1	pc1	-0.155093	0.0448117	0.000584636	0.0408827
OID21281	Q5VIR6	VPS53	pc2	-0.116442	0.0443414	0.00890573	0.041126
OID21371	Q86SR1	GALNT10	pc3	0.103767	0.043778	0.0181553	0.0411436
OID21087	P30086	PEBP1	pc3	0.104219	0.044106	0.0185168	0.0418659
OID20360	Q86VB7	CD163	pc3	0.104113	0.0441283	0.0186949	0.0421712
OID20709	P29279	CCN2	pc3	0.103961	0.0441278	0.0188659	0.0424591
OID20461	P26951	IL3RA	pc3	0.105924	0.0449999	0.0189685	0.0424946
OID20747	P24387	CRHBP	pc3	0.104086	0.0442089	0.0189412	0.0424946
OID20602	Q9NQ25	SLAMF7	pc3	0.10318	0.0439037	0.0191576	0.0428203
OID21332	O14828	SCAMP3	pc3	0.103657	0.0441233	0.0192018	0.0428214
OID20295	P80370	DLK1	pc3	0.103532	0.044101	0.0192866	0.0429126
OID20908	P18031	PTPN1	pc3	0.102926	0.0439016	0.0194476	0.0431727
OID20558	P11274	BCR	pc2	-0.115777	0.0444029	0.00939743	0.0431929
OID20100	O75354	ENTPD6	pc2	-0.115716	0.0444242	0.00946907	0.0433188
OID20252	P04054	PLA2G1B	pc2	0.1167	0.0449276	0.0096694	0.0440295
OID20559	Q9UDT6	CLIP2	pc2	-0.115322	0.0444974	0.00983293	0.044342
OID20734	Q9Y6N7	ROBO1	pc2	-0.117904	0.0455193	0.00987391	0.044342
OID21349	Q8N9I9	DTX3	pc2	-0.115789	0.044698	0.00986606	0.044342
OID20401	Q16627	CCL14	pc2	-0.117267	0.0453104	0.0099344	0.0444099
OID20901	P52943	CRIP2	pc3	0.102073	0.0439644	0.0206519	0.0457425
OID20883	Q8WUW1	BRK1	pc3	0.102367	0.044115	0.0207206	0.0457911
OID20958	Q6P1N0	CC2D1A	pc3	0.102229	0.0441219	0.0209114	0.0461088
OID20089	Q8TE57	ADAMTS16	pc2	-0.116304	0.0452557	0.0104628	0.0463176
OID20545	O95644	NFATC1	pc2	-0.113669	0.044281	0.0105504	0.0463176
OID20680	Q5ZPR3	CD276	pc2	-0.114	0.0443966	0.0105274	0.0463176
OID20932	P50453	SERPINB9	pc2	-0.114324	0.0444785	0.0104515	0.0463176
OID20108	Q9NWQ8	PAG1	pc2	-0.116347	0.0453758	0.0106382	0.0464946
OID20485	P51617	IRAK1	pc2	-0.114127	0.0445442	0.0106983	0.0465496
OID21292	Q9GZY6	LAT2	pc2	-0.114077	0.044576	0.0107881	0.0467327
OID20115	O14793	MSTN	pc2	0.115956	0.045364	0.0108814	0.0469291
OID20171	Q8NI22	MCFD2	pc2	-0.11382	0.0446575	0.0111115	0.0472962
OID20332	P39060	COL18A1	pc2	-0.11356	0.0445295	0.0110653	0.0472962
OID20343	P43121	MCAM	pc2	-0.115256	0.0451761	0.0110325	0.0472962
OID20986	Q9H477	RBKS	pc2	-0.112939	0.0443782	0.0112319	0.0476019
OID20403	P03950	ANG	pc3	0.10342	0.044889	0.0216404	0.047609
OID20672	P03956	MMP1	pc3	0.100673	0.0437324	0.0217466	0.0477352
OID20704	O76096	CST7	pc2	-0.112811	0.0443763	0.0113204	0.04777
OID20491	P09919	CSF3	pc2	-0.112969	0.0445096	0.0114511	0.0481143
OID20536	Q8IVG5	SAMD9L	pc2	-0.112762	0.0445268	0.011634	0.0484666
OID21141	P30043	BLVRB	pc2	-0.112254	0.0443011	0.0115873	0.0484666
OID20431	P22301	IL10	pc3	0.100604	0.0438746	0.0222659	0.0487658
OID20613	P80162	CXCL6	pc3	0.102084	0.0445466	0.022346	0.0488319
OID20909	P36269	GGT5	pc2	-0.112879	0.0446826	0.0118394	0.0491134
OID20131	Q9H7M9	VSIR	pc2	-0.113111	0.0448321	0.0119479	0.0493542
OID20246	P08833	IGFBP1	pc1	0.146553	0.0439202	0.000911113	0.0495814
OID20318	Q14393	GAS6	pc1	0.147801	0.0439233	0.000824833	0.0495814
OID20756	Q15109	AGER	pc1	0.143841	0.0433094	0.000962253	0.0495814
OID20767	O00339	MATN2	pc1	0.146308	0.0440196	0.000954004	0.0495814
OID20925	P09466	PAEP	pc1	0.148249	0.0440608	0.000825764	0.0495814
OID20137	Q03154	ACY1	pc2	-0.112936	0.0448434	0.0121007	0.0497754
OID20580	O60449	LY75	pc2	-0.112116	0.0445552	0.0121729	0.0498632
OID20304	P78324	SIRPA	pc3	0.100365	0.0439964	0.0229584	0.0499474
OID20812	Q6ZMC9	SIGLEC15	pc3	0.100012	0.0438404	0.0229549	0.0499474
OID20662	O43915	VEGFD	pc2	-0.112337	0.0446893	0.0122618	0.0500179
OID20268	P09619	PDGFRB	pc2	-0.110846	0.0442376	0.0125403	0.0505224
OID20405	P49747	COMP	pc2	-0.111902	0.0446455	0.0125137	0.0505224
OID20856	Q07812	BAX	pc2	-0.111434	0.0444352	0.0124675	0.0505224
OID20230	P04792	HSPB1	pc2	-0.111278	0.0446622	0.0130445	0.0514681
OID20323	Q8NHL6	LILRB1	pc2	-0.111033	0.0445653	0.0130477	0.0514681
OID20507	Q12933	TRAF2	pc2	-0.110317	0.044295	0.0130822	0.0514681
OID20763	Q16651	PRSS8	pc2	-0.113964	0.0457869	0.0131366	0.0514681
OID20769	Q16363	LAMA4	pc2	-0.113481	0.0455068	0.0129661	0.0514681
OID21053	Q9BRF8	CPPED1	pc2	-0.111274	0.044735	0.0131956	0.0514681
OID21157	O76061	STC2	pc2	-0.111546	0.0448426	0.0131917	0.0514681
OID21345	P49441	INPP1	pc2	-0.110702	0.0444046	0.0129908	0.0514681
OID20562	P40933	IL15	pc2	-0.111192	0.0448183	0.0134341	0.0515763
OID20616	P29965	CD40LG	pc2	-0.110435	0.0444762	0.0133571	0.0515763
OID20908	P18031	PTPN1	pc2	-0.110543	0.0444981	0.0133126	0.0515763
OID20925	P09466	PAEP	pc2	-0.112032	0.0451565	0.0134325	0.0515763
OID20510	Q9Y5A7	NUB1	pc2	-0.110031	0.0444026	0.0135428	0.0517906
OID20146	P10644	PRKAR1A	pc2	-0.111031	0.0448738	0.0136835	0.0519231
OID20650	P15692	VEGFA	pc2	-0.1119	0.0452104	0.013653	0.0519231
OID20077	Q15831	STK11	pc3	0.0999368	0.0441469	0.0240217	0.0521446
OID20150	Q53H82	LACTB2	pc2	-0.109875	0.0445202	0.013924	0.0524292
OID20177	Q9Y5K6	CD2AP	pc2	-0.109899	0.0445127	0.0138872	0.0524292
OID20155	Q8WX77	IGFBPL1	pc2	-0.109351	0.0444194	0.0141639	0.05301
OID21036	P12429	ANXA3	pc2	-0.109134	0.0443418	0.0141865	0.05301
OID20754	Q4KMG0	CDON	pc2	-0.112615	0.0458379	0.0143592	0.0534512
OID21019	P22894	MMP8	pc3	0.09871	0.0438551	0.0248338	0.0537883
OID20374	O95445	APOM	pc3	-0.102638	0.0456499	0.0249907	0.0540086
OID20554	Q9NZN5	ARHGEF12	pc2	-0.109022	0.0445056	0.0146449	0.0541032
OID20598	P28827	PTPRM	pc2	-0.108776	0.0444004	0.0146342	0.0541032
OID20135	Q9Y5X1	SNX9	pc3	0.0993526	0.0442573	0.0252152	0.0543738
OID20651	O75077	ADAM23	pc3	0.0983417	0.0438836	0.0254697	0.0548019
OID20329	P24158	PRTN3	pc3	0.0981479	0.0438217	0.025552	0.0548584
OID20719	P09603	CSF1	pc2	-0.109565	0.0449386	0.0151143	0.0556274
OID20311	P46531	NOTCH1	pc2	-0.11004	0.0453027	0.0154946	0.0568134
OID20414	Q12805	EFEMP1	pc2	-0.108246	0.0447074	0.0158273	0.057817
OID21024	O43927	CXCL13	pc3	0.0969178	0.0437289	0.0271216	0.0580638
OID21082	O15389	SIGLEC5	pc3	0.0971222	0.0438332	0.0271636	0.0580638
OID20101	P05231	IL6	pc2	-0.107288	0.0444694	0.0162	0.0584176
OID20187	P41159	LEP	pc2	-0.116024	0.0481135	0.0162512	0.0584176
OID20726	Q9UKU9	ANGPTL2	pc2	-0.109153	0.0452258	0.0161607	0.0584176
OID20964	O95407	TNFRSF6B	pc2	-0.10799	0.0447167	0.0160967	0.0584176
OID20931	Q02083	NAAA	pc2	0.108185	0.0448792	0.0162901	0.0584176
OID20506	Q8IU57	IFNLR1	pc3	0.0967547	0.0437459	0.0274395	0.0585256
OID21134	Q08431	MFGE8	pc2	-0.112187	0.0466042	0.0164387	0.0587353
OID20988	P08962	CD63	pc2	-0.106927	0.0445238	0.0166915	0.0594218
OID21021	O14737	PDCD5	pc3	0.0981591	0.0445349	0.0279763	0.0595408
OID20342	P05121	SERPINE1	pc2	-0.108164	0.0451202	0.0168879	0.059687
OID20700	P18510	IL1RN	pc2	-0.108927	0.0454148	0.0168308	0.059687
OID20168	Q16820	MEP1B	pc3	-0.0973375	0.0442814	0.0283992	0.0603098
OID20257	Q5VY43	PEAR1	pc2	-0.106812	0.0447481	0.0173618	0.0609218
OID20444	Q9Y478	PRKAB1	pc2	-0.106714	0.0447068	0.0173615	0.0609218
OID20396	P19320	VCAM1	pc2	-0.105785	0.0443674	0.0174872	0.0611426
OID20100	O75354	ENTPD6	pc3	0.0960698	0.0438862	0.0290574	0.0615741
OID21337	Q14241	ELOA	pc3	0.0954953	0.0437092	0.0293717	0.0621056
OID20170	P19022	CDH2	pc2	-0.105563	0.0444742	0.0179966	0.0626998
OID20966	Q9NZQ7	CD274	pc2	-0.106005	0.0448285	0.0184304	0.0639834
OID20584	P01730	CD4	pc2	-0.105441	0.0447408	0.018825	0.0651225
OID20407	Q9Y5C1	ANGPTL3	pc3	0.0985318	0.0455308	0.0309356	0.0652143
OID20656	P14210	HGF	pc3	0.0949712	0.0438959	0.0309751	0.0652143
OID20116	Q9BWV1	BOC	pc2	-0.106085	0.0450547	0.0189321	0.0652625
OID20303	P35590	TIE1	pc2	-0.104171	0.0443406	0.0191978	0.0658879
OID20373	Q99969	RARRES2	pc2	-0.10591	0.0450998	0.0192482	0.0658879
OID21146	P11717	IGF2R	pc2	-0.104489	0.0445506	0.0194003	0.0661773
OID20984	Q8N474	SFRP1	pc2	0.104294	0.0444996	0.0194871	0.0662425
OID20536	Q8IVG5	SAMD9L	pc3	0.094785	0.0439778	0.0316194	0.0664278
OID21063	P21757	MSR1	pc2	-0.104233	0.0445392	0.0196665	0.0666212
OID20827	P51452	DUSP3	pc3	-0.0947128	0.043986	0.0317806	0.0666237
OID20519	Q6UB28	METAP1D	pc2	-0.104063	0.0445975	0.0200265	0.0676066
OID20413	P24592	IGFBP6	pc3	0.0949264	0.0442654	0.0324793	0.0677979
OID20529	Q6DN72	FCRL6	pc3	0.0953165	0.0444371	0.03244	0.0677979
OID20660	P43234	CTSO	pc2	-0.105228	0.0451967	0.0203008	0.0680633
OID21091	Q9HCN6	GP6	pc2	-0.10393	0.0446168	0.0202384	0.0680633
OID21279	Q9UHD8	SEPTIN9	pc3	0.0934604	0.043786	0.0332929	0.0693484
OID20481	Q8TAD2	IL17D	pc3	0.0962298	0.0451221	0.0334438	0.0693676
OID20614	Q08174	PCDH1	pc3	0.0932725	0.0437262	0.0334066	0.0693676
OID21075	P19440	GGT1	pc3	0.0951354	0.0447652	0.0340626	0.0705017
OID20411	P05362	ICAM1	pc3	0.0937038	0.0441128	0.0341487	0.0705308
OID20404	Q9UGM5	FETUB	pc3	-0.0941098	0.0443415	0.0343003	0.0706948
OID20442	O60934	NBN	pc3	0.0925137	0.0436901	0.0347146	0.0713601
OID20670	Q9HBG7	LY9	pc3	0.0930436	0.0439536	0.0347689	0.0713601
OID20963	P22079	LPO	pc2	-0.106976	0.0463863	0.0215113	0.0718756
OID20104	O75356	ENTPD5	pc2	-0.103299	0.0448812	0.0217708	0.0722495
OID21336	Q9BSL1	UBAC1	pc2	-0.102312	0.0444403	0.0217348	0.0722495
OID20325	P18065	IGFBP2	pc1	0.141545	0.0444861	0.00155541	0.0725118
OID20924	Q08629	SPOCK1	pc1	0.139694	0.0438906	0.00155028	0.0725118
OID21051	Q10588	BST1	pc3	0.0930995	0.0441954	0.0356589	0.0730337
OID20732	Q8WU39	MZB1	pc2	-0.104421	0.0455045	0.0221643	0.0733069
OID21353	Q99717	SMAD5	pc2	-0.101352	0.0443037	0.0225777	0.0743526
OID21304	O00233	PSMD9	pc2	-0.101814	0.0445239	0.0226324	0.0743526
OID21381	Q7Z5L0	VMO1	pc2	-0.101441	0.0444122	0.0227888	0.0746162
OID21032	Q8NBJ7	SUMF2	pc2	-0.101688	0.0445576	0.0229022	0.0747374
OID20703	Q9BY76	ANGPTL4	pc2	-0.101343	0.0444662	0.0230848	0.0750833
OID21324	P37108	SRP14	pc3	0.0913391	0.0437086	0.037151	0.0759308
OID20979	O15232	MATN3	pc3	0.0917619	0.0439636	0.0373776	0.0762347
OID20294	P04080	CSTB	pc2	-0.10154	0.0446931	0.0235174	0.0762369
OID20496	Q13291	SLAMF1	pc3	0.0922886	0.0443126	0.037793	0.0769217
OID20971	O76070	SNCG	pc3	0.092125	0.0442579	0.0378961	0.0769716
OID20461	P26951	IL3RA	pc2	-0.103084	0.0456624	0.024409	0.0788662
OID20243	P33151	CDH5	pc2	-0.0998497	0.0443027	0.0246442	0.079364
OID20173	Q14956	GPNMB	pc2	-0.100358	0.0446349	0.0249875	0.0802058
OID21007	Q9HCK4	ROBO2	pc1	0.136726	0.0437553	0.00188356	0.081942
OID21359	Q7Z5R6	APBB1IP	pc1	-0.137155	0.0439847	0.00192509	0.081942
OID20104	O75356	ENTPD5	pc3	-0.0907848	0.0442983	0.0409485	0.0829992
OID20139	P21549	AGXT	pc2	-0.101404	0.0454465	0.0261082	0.0835292
OID20741	P01127	PDGFB	pc2	-0.0996124	0.044682	0.0262366	0.0836666
OID20764	Q03405	PLAUR	pc2	-0.0996388	0.0448017	0.0265982	0.0845443
OID20875	Q9Y2W6	TDRKH	pc2	-0.099019	0.0446243	0.026942	0.0853601
OID20622	Q6UXB2	CXCL17	pc2	-0.0991909	0.0447779	0.0272015	0.0859041
OID21293	Q07954	LRP1	pc3	0.0902837	0.0447224	0.0440501	0.0891014
OID21112	Q9Y240	CLEC11A	pc3	0.0889257	0.0441073	0.0443257	0.0894739
OID20496	Q13291	SLAMF1	pc2	-0.0987062	0.044923	0.0284657	0.0896074
OID20789	Q13232	NME3	pc2	-0.0977874	0.0445551	0.0286441	0.0898801
OID20154	P09382	LGALS1	pc3	0.0902981	0.0448558	0.0446464	0.0899358
OID20574	P13725	OSM	pc2	-0.0981088	0.0447551	0.0288344	0.0901883
OID20443	Q96P31	FCRL3	pc2	-0.0974184	0.0445066	0.0290731	0.0906451
OID21148	Q9NQ38	SPINK5	pc3	0.0890927	0.0443762	0.0452201	0.0909044
OID20345	Q6EMK4	VASN	pc3	0.0890755	0.0445137	0.0459283	0.0921389
OID20216	P31431	SDC4	pc2	-0.0975012	0.044993	0.0307077	0.0948354
OID20313	P04085	PDGFA	pc2	-0.0970568	0.0447771	0.0306676	0.0948354
OID21117	Q8IWV2	CNTN4	pc2	-0.0971542	0.0448188	0.0306557	0.0948354
OID20822	P49023	PXN	pc1	-0.133731	0.0439204	0.00245163	0.0960057
OID21054	P14384	CPM	pc1	-0.138676	0.045456	0.00240477	0.0960057
OID20240	P01130	LDLR	pc3	-0.090041	0.0454158	0.0479644	0.0960269
OID21003	Q9BS40	LXN	pc2	-0.0961199	0.0445214	0.0313321	0.0961572
OID21153	Q6UXH9	PAMR1	pc2	-0.0972553	0.0450239	0.0312445	0.0961572
OID21284	Q86WD7	SERPINA9	pc2	-0.0980014	0.0454308	0.0314729	0.0962875
OID20538	B1AKI9	ISM1	pc3	0.0884701	0.0447643	0.0486682	0.0972371
OID21354	P42658	DPP6	pc2	-0.0952658	0.0444261	0.0324887	0.0990855
OID20671	P78556	CCL20	pc3	0.0863742	0.044032	0.0503653	0.100423
OID20490	P12034	FGF5	pc3	0.0861303	0.0439374	0.0505205	0.100528
OID20309	P20160	AZU1	pc3	0.085278	0.0437673	0.0519258	0.103114
OID20674	O15444	CCL25	pc3	0.0858717	0.0441412	0.0522929	0.103633
OID21144	Q9Y279	VSIG4	pc2	-0.0948952	0.0446644	0.0341116	0.103712
OID21093	P55103	INHBC	pc2	-0.0958908	0.0451627	0.0342292	0.103747
OID20777	Q15166	PON3	pc2	0.0959076	0.0452177	0.0344156	0.10399
OID21280	P00519	ABL1	pc2	-0.0951279	0.044963	0.0348687	0.105035
OID20161	Q06418	TYRO3	pc2	-0.0947915	0.0449212	0.0353437	0.105815
OID20412	P13501	CCL5	pc2	-0.0946664	0.0448434	0.0352684	0.105815
OID20599	P32970	CD70	pc3	0.0861782	0.0445463	0.0536106	0.10603
OID20267	P01589	IL2RA	pc2	-0.0932954	0.0443619	0.0359642	0.107344
OID20464	P48061	CXCL12	pc2	-0.0929411	0.044264	0.0362599	0.107898
OID20573	Q9UMR7	CLEC4A	pc2	0.0958853	0.0457884	0.0367585	0.10905
OID20608	P20340	RAB6A	pc3	0.0840464	0.0438502	0.055854	0.110244
OID21152	Q8N149	LILRA2	pc3	0.0867768	0.0453036	0.0560102	0.11033
OID20715	O95750	FGF19	pc2	-0.0928824	0.0444841	0.0373083	0.110347
OID20195	P35754	GLRX	pc2	-0.0926691	0.0444264	0.0374979	0.110574
OID20750	O14773	TPP1	pc3	0.085364	0.0446213	0.0563138	0.110705
OID21009	Q08345	DDR1	pc2	-0.092946	0.0446083	0.0377076	0.110858
OID20543	P58294	PROK1	pc3	0.0981629	0.0514162	0.0568154	0.111468
OID20438	Q6UXK5	LRRN1	pc3	-0.0842518	0.0442069	0.0572476	0.112091
OID20500	P09874	PARP1	pc3	0.0836291	0.0439747	0.0577823	0.112912
OID20382	Q15485	FCN2	pc2	-0.0924007	0.0445589	0.0386249	0.113215
OID20106	P07585	DCN	pc2	-0.095906	0.0463295	0.0389614	0.113317
OID20253	Q9UM47	NOTCH3	pc2	-0.0936954	0.0452941	0.0391013	0.113317
OID20417	Q15582	TGFBI	pc2	-0.0931943	0.0449831	0.0388041	0.113317
OID20512	P30838	ALDH3A1	pc2	0.0920875	0.0445218	0.0391228	0.113317
OID20232	Q16773	KYAT1	pc2	-0.0916194	0.0444119	0.0396375	0.114469
OID21302	O75695	RP2	pc2	-0.0919962	0.0446462	0.0398658	0.11479
OID20381	P07359	GP1BA	pc3	0.0835799	0.0441544	0.0589532	0.114869
OID20980	Q9NPH6	OBP2B	pc3	0.0874512	0.0462116	0.0590183	0.114869
OID20092	Q99549	MPHOSPH8	pc2	-0.0922319	0.0448845	0.0404144	0.116014
OID20279	Q9NQ79	CRTAC1	pc2	0.0973192	0.0473871	0.0405277	0.116014
OID20962	Q06830	PRDX1	pc3	0.08265	0.0437971	0.0597292	0.116022
OID20162	Q13541	EIF4EBP1	pc3	0.0830005	0.0440519	0.0601289	0.116567
OID21090	Q86T13	CLEC14A	pc2	-0.0919529	0.044856	0.0408939	0.11672
OID20291	P19021	PAM	pc2	-0.0920691	0.0449534	0.041076	0.116899
OID20210	Q9UEW3	MARCO	pc3	0.0827745	0.0441084	0.0611578	0.117861
OID20410	P06681	C2	pc3	0.0836464	0.044563	0.0611	0.117861
OID21091	Q9HCN6	GP6	pc3	0.082716	0.0440728	0.0611317	0.117861
OID20284	P17931	LGALS3	pc3	0.0837831	0.0447153	0.0615593	0.118358
OID20822	P49023	PXN	pc3	0.0831734	0.0444067	0.0616575	0.118358
OID20133	P16234	PDGFRA	pc2	-0.0916054	0.0448926	0.0418252	0.118687
OID21104	P35442	THBS2	pc1	0.130427	0.0439634	0.00315537	0.118812
OID20987	P56279	TCL1A	pc3	-0.0827361	0.0442829	0.0623024	0.119362
OID20279	Q9NQ79	CRTAC1	pc3	-0.0870296	0.0467556	0.0632827	0.121003
OID20953	O43557	TNFSF14	pc2	-0.0905456	0.044637	0.0430444	0.121793
OID20370	P10721	KIT	pc3	-0.0821583	0.0442419	0.0639005	0.121947
OID20145	Q9UMF0	ICAM5	pc1	0.127993	0.0434447	0.0033693	0.122168
OID20189	Q8IZP9	ADGRG2	pc2	0.0940048	0.0464752	0.0436412	0.123063
OID20788	P19876	CXCL3	pc2	-0.0900303	0.0445322	0.0437447	0.123063
OID20834	P29474	NOS3	pc2	-0.0898907	0.0446628	0.0446911	0.125338
OID21346	P07949	RET	pc2	-0.0941177	0.046789	0.0448093	0.125338
OID21080	Q04900	CD164	pc2	-0.0903103	0.0449561	0.0450941	0.125775
OID20945	Q9Y6Y9	LY96	pc3	0.0811196	0.0440572	0.0661839	0.126059
OID20086	P21964	COMT	pc3	0.0810974	0.044228	0.0673093	0.127953
OID20967	O00220	TNFRSF10A	pc2	-0.0912547	0.045727	0.0465193	0.129382
OID20557	P45984	MAPK9	pc2	-0.0886034	0.0444588	0.0468164	0.129839
OID20109	Q13444	ADAM15	pc2	-0.0885638	0.0444828	0.0470325	0.13007
OID20714	P34896	SHMT1	pc2	-0.0887424	0.0446532	0.047431	0.130484
OID21275	Q8TE58	ADAMTS15	pc2	-0.0895882	0.0450824	0.0474488	0.130484
OID21121	Q99972	MYOC	pc2	-0.0899932	0.0453481	0.0477509	0.130947
OID20260	P48960	ADGRE5	pc3	0.0797247	0.0437967	0.0693105	0.131502
OID20169	P18827	SDC1	pc2	-0.088403	0.044647	0.0482509	0.131949
OID21286	Q9NUY8	TBC1D23	pc2	-0.087694	0.0444684	0.0491589	0.133685
OID21310	O95498	VNN2	pc2	-0.0911245	0.0461899	0.0490707	0.133685
OID20229	Q92823	NRCAM	pc3	0.0808484	0.0446498	0.0707884	0.133787
OID20995	P28325	CST5	pc3	0.08081	0.0446142	0.0706984	0.133787
OID20534	O75475	PSIP1	pc2	-0.0874638	0.0445292	0.0500661	0.135775
OID20868	Q16762	TST	pc3	0.0797711	0.044264	0.0721261	0.136053
OID20505	O14867	BACH1	pc2	-0.0870123	0.0443735	0.0504489	0.136435
OID21127	O43505	B4GAT1	pc2	-0.0878254	0.0448397	0.0507134	0.136773
OID20187	P41159	LEP	pc3	-0.0853949	0.0475594	0.0731761	0.137597
OID21343	Q9BSG5	RTBDN	pc3	0.0786014	0.0437835	0.073226	0.137597
OID20946	O43155	FLRT2	pc2	-0.0876359	0.0448365	0.0511957	0.137694
OID20785	Q8TEU8	WFIKKN2	pc3	0.0805788	0.045	0.0739607	0.138182
OID21014	P52823	STC1	pc3	0.0788597	0.0440232	0.0738513	0.138182
OID21317	Q8N129	CNPY4	pc3	0.079504	0.0443653	0.0737372	0.138182
OID20264	Q9UBP4	DKK3	pc2	-0.0892735	0.0458596	0.0521384	0.139446
OID20292	P12111	COL6A3	pc2	-0.087415	0.044931	0.0522745	0.139446
OID21095	O15394	NCAM2	pc2	-0.0865971	0.0444717	0.0520697	0.139446
OID20904	Q9Y6D9	MAD1L1	pc2	-0.0867482	0.0446222	0.0524536	0.139505
OID21322	Q11201	ST3GAL1	pc2	-0.0889096	0.0457589	0.0525814	0.139505
OID21365	P50120	RBP2	pc3	0.0780822	0.0437721	0.0750619	0.139973
OID20459	Q03426	MVK	pc2	-0.087055	0.0448687	0.0529196	0.140022
OID20324	O75023	LILRB5	pc2	-0.0866723	0.044706	0.0531024	0.140127
OID20111	P22004	BMP6	pc3	0.0778086	0.0437901	0.076205	0.141834
OID20114	P46379	BAG6	pc3	0.0786613	0.0443315	0.0766121	0.142321
OID20731	Q9NZC2	TREM2	pc2	-0.0861029	0.0446058	0.0541386	0.142478
OID21359	Q7Z5R6	APBB1IP	pc3	0.0787892	0.0445083	0.0773059	0.143338
OID21024	O43927	CXCL13	pc2	-0.0855068	0.0444063	0.0547316	0.143652
OID20351	A1L4H1	SSC5D	pc2	-0.0858242	0.0446583	0.0552036	0.143876
OID20482	Q7Z6M3	MILR1	pc2	-0.0856468	0.0445731	0.0552428	0.143876
OID20709	P29279	CCN2	pc2	-0.0861555	0.0448407	0.0552579	0.143876
OID20675	Q07325	CXCL9	pc3	0.0794235	0.0451645	0.0792726	0.146707
OID20406	P27487	DPP4	pc2	-0.086497	0.0453275	0.0569336	0.147846
OID20622	Q6UXB2	CXCL17	pc3	0.0775284	0.0442289	0.0802387	0.147985
OID21059	P30533	LRPAP1	pc3	0.077209	0.0440506	0.0802656	0.147985
OID20954	P48740	MASP1	pc2	-0.0857961	0.0450294	0.0573142	0.148441
OID20573	Q9UMR7	CLEC4A	pc3	0.0790421	0.0452042	0.080986	0.149004
OID20704	O76096	CST7	pc3	0.0767289	0.043901	0.0811226	0.149004
OID20951	Q8NFP4	MDGA1	pc3	0.0782792	0.0448161	0.0813125	0.149073
OID20902	P63098	PPP3R1	pc2	-0.0851159	0.0447834	0.0579325	0.149646
OID20657	Q12866	MERTK	pc3	0.0768188	0.044049	0.0817891	0.149666
OID20341	P20062	TCN2	pc3	0.0777836	0.044712	0.0825398	0.150758
OID20195	P35754	GLRX	pc3	0.0762127	0.0438597	0.0828936	0.151123
OID21131	P16284	PECAM1	pc3	0.0765878	0.0441074	0.0831153	0.151245
OID20082	Q13105	ZBTB17	pc2	-0.0841933	0.0445273	0.0592306	0.152597
OID21303	Q9Y662	HS3ST3B1	pc3	0.0761921	0.0440759	0.0844928	0.153467
OID20487	Q9HB29	IL1RL2	pc2	-0.0853775	0.0453645	0.0604165	0.155243
OID21304	O00233	PSMD9	pc3	0.0757428	0.043997	0.0857755	0.155508
OID21343	Q9BSG5	RTBDN	pc2	-0.0828747	0.0443967	0.0625354	0.160267
OID20679	P53634	CTSC	pc3	0.0747076	0.0438149	0.0888067	0.160706
OID20861	P39905	GDNF	pc3	0.0745899	0.0438526	0.0895841	0.161813
OID20352	Q06033	ITIH3	pc2	-0.0837987	0.0450456	0.0634337	0.162145
OID20517	P55957	BID	pc2	-0.0829853	0.0446395	0.063618	0.162193
OID20198	Q15846	CLUL1	pc1	0.127696	0.04492	0.0046572	0.162836
OID20226	Q76M96	CCDC80	pc3	0.0758689	0.0447268	0.0904615	0.163097
OID20738	Q5KU26	COLEC12	pc2	-0.0827054	0.0447524	0.0651881	0.165764
OID20238	P55058	PLTP	pc3	0.0750212	0.0444778	0.0922876	0.166084
OID20587	Q6ZUJ8	PIK3AP1	pc2	-0.0818829	0.0443839	0.0656515	0.16651
OID21274	P08069	IGF1R	pc2	-0.0828329	0.0450237	0.0664005	0.167974
OID20175	Q9UBU3	GHRL	pc3	0.0745156	0.0443749	0.0937369	0.168382
OID21273	Q9BQ51	PDCD1LG2	pc2	-0.0817014	0.0444785	0.0668268	0.168617
OID20844	Q9HA65	TBC1D17	pc3	0.0741588	0.0442235	0.0941903	0.168797
OID21301	P17948	FLT1	pc3	0.0736104	0.0439128	0.0943126	0.168797
OID20572	Q9GZT9	EGLN1	pc2	-0.0815961	0.0445342	0.0675191	0.169578
OID20669	Q16719	KYNU	pc2	-0.0811979	0.0443506	0.0677275	0.169578
OID21335	P55039	DRG2	pc2	-0.0817946	0.044657	0.067608	0.169578
OID21018	P01732	CD8A	pc3	0.0734418	0.0439851	0.0956104	0.170808
OID20228	P07711	CTSL	pc2	-0.0812385	0.0445451	0.0687934	0.171785
OID20500	P09874	PARP1	pc2	-0.0813179	0.0446154	0.0689599	0.171785
OID20716	P19256	CD58	pc3	0.0732073	0.0439443	0.0963623	0.171837
OID21044	Q6P4E1	GOLM2	pc2	-0.0833061	0.0458323	0.0697239	0.172881
OID21112	Q9Y240	CLEC11A	pc2	-0.0813683	0.0447708	0.069753	0.172881
OID20884	O95466	FMNL1	pc3	0.073261	0.0440804	0.0971472	0.172922
OID20272	Q9Y275	TNFSF13B	pc2	-0.0811077	0.0447004	0.0702091	0.173135
OID20992	Q9BYC5	FUT8	pc2	-0.0822985	0.0453514	0.0701762	0.173135
OID21090	Q86T13	CLEC14A	pc1	0.123203	0.0438304	0.00513572	0.173375
OID20271	P07451	CA3	pc1	-0.123935	0.0442844	0.00533203	0.174002
OID20447	Q5R372	RABGAP1L	pc2	-0.0802881	0.0443855	0.0710747	0.174391
OID20679	P53634	CTSC	pc2	-0.080393	0.0444238	0.07095	0.174391
OID20661	P49771	FLT3LG	pc3	-0.073102	0.0441458	0.0983702	0.174781
OID20164	P51693	APLP1	pc2	0.0821408	0.0455082	0.0716862	0.175452
OID20759	Q9HCB6	SPON1	pc2	-0.0811747	0.0450069	0.0718998	0.175536
OID20872	P49789	FHIT	pc3	-0.0726851	0.0439801	0.0990288	0.175633
OID20074	P01375	TNF	pc2	-0.0801967	0.0445047	0.072155	0.175721
OID20372	P08709	F7	pc3	-0.0750268	0.0454761	0.0996152	0.176353
OID20660	P43234	CTSO	pc3	0.0734773	0.0446819	0.100717	0.177981
OID20128	P48357	LEPR	pc1	0.122859	0.0441915	0.00563988	0.178111
OID20234	P19971	TYMP	pc3	0.0722199	0.0440119	0.101449	0.178698
OID21298	Q9UJ71	CD207	pc3	0.0717971	0.0437592	0.101487	0.178698
OID20883	Q8WUW1	BRK1	pc2	-0.0803928	0.0448417	0.073612	0.178824
OID20457	O76038	SCGN	pc3	0.0721697	0.0440972	0.102347	0.179566
OID20546	Q9Y258	CCL26	pc3	-0.0725045	0.0442989	0.102325	0.179566
OID20194	P52888	THOP1	pc2	-0.0797105	0.0445814	0.0743902	0.180267
OID20705	P21860	ERBB3	pc3	0.0772375	0.0473025	0.103137	0.180628
OID21048	Q96GP6	SCARF2	pc1	0.121322	0.0439073	0.00593771	0.181657
OID20328	Q16663	CCL15	pc2	-0.0822864	0.046182	0.0753961	0.182088
OID20374	O95445	APOM	pc2	0.0826212	0.0463886	0.0755135	0.182088
OID20148	Q9H773	DCTPP1	pc3	0.0716698	0.0440434	0.104318	0.182147
OID20978	P02771	AFP	pc3	-0.0734867	0.0451675	0.104376	0.182147
OID20979	O15232	MATN3	pc1	0.11996	0.0435923	0.00614288	0.182239
OID20246	P08833	IGFBP1	pc2	0.0803246	0.0451386	0.0757688	0.182255
OID20365	Q9UBR2	CTSZ	pc3	0.0712157	0.0438264	0.104808	0.182575
OID20677	P21709	EPHA1	pc3	0.0721669	0.0444971	0.105474	0.183409
OID20886	Q9UJ72	ANXA10	pc3	0.0715566	0.0441449	0.105664	0.183413
OID21004	P13500	CCL2	pc2	-0.0793592	0.0447369	0.0766915	0.184022
OID20400	P01034	CST3	pc2	-0.0791082	0.0446702	0.0771851	0.184754
OID20403	P03950	ANG	pc2	-0.080713	0.0456289	0.0775247	0.185114
OID20076	P51161	FABP6	pc2	0.0780093	0.0443856	0.0794435	0.185493
OID20223	Q6WN34	CHRDL2	pc2	-0.0794301	0.0450021	0.0781738	0.185493
OID20158	Q9UHD0	IL19	pc2	-0.0807075	0.0457711	0.078468	0.185493
OID20190	Q9Y286	SIGLEC7	pc2	-0.0798098	0.0452368	0.0783027	0.185493
OID20578	Q14773	ICAM4	pc2	-0.0784906	0.0446937	0.0796733	0.185493
OID20661	P49771	FLT3LG	pc2	-0.0787909	0.0447598	0.0789726	0.185493
OID20671	P78556	CCL20	pc2	-0.0784676	0.0446946	0.0797675	0.185493
OID20971	O76070	SNCG	pc2	-0.0792271	0.0449446	0.0785547	0.185493
OID21113	Q14126	DSG2	pc2	-0.0800965	0.0455613	0.079365	0.185493
OID21324	P37108	SRP14	pc2	-0.0780428	0.044389	0.0793377	0.185493
OID21338	Q9BS26	ERP44	pc2	-0.0788344	0.0448806	0.0796141	0.185493
OID20429	Q8NHJ6	LILRB4	pc2	-0.0783569	0.0446599	0.0799581	0.185495
OID21114	P04179	SOD2	pc2	-0.0803189	0.0458325	0.080315	0.185883
OID20269	P08581	MET	pc2	-0.0788437	0.0450652	0.0808148	0.186598
OID20604	P10144	GZMB	pc2	-0.0775737	0.0444034	0.0812526	0.187168
OID20733	O75888	TNFSF13	pc2	-0.0782651	0.0448849	0.081834	0.188064
OID20623	Q9Y266	NUDC	pc3	0.0707496	0.0440555	0.108928	0.188744
OID21329	Q9C0C4	SEMA4C	pc2	-0.0776362	0.0446693	0.0828274	0.189902
OID20953	O43557	TNFSF14	pc3	0.0704689	0.0440777	0.110515	0.191156
OID20755	Q9UHX3	ADGRE2	pc3	0.0701638	0.0439613	0.111118	0.19186
OID20751	Q6UXH1	CRELD2	pc2	-0.0777106	0.0448827	0.0839996	0.192139
OID20519	Q6UB28	METAP1D	pc3	0.0703	0.0440978	0.111532	0.192235
OID20330	Q12884	FAP	pc1	-0.119678	0.0439717	0.00672322	0.193589
OID20397	Q9NPY3	CD93	pc2	-0.0775604	0.0449494	0.0850598	0.194111
OID21364	P98073	TMPRSS15	pc2	-0.0792489	0.0461598	0.086633	0.197241
OID20132	O14917	PCDH17	pc3	0.0702463	0.0445091	0.115146	0.197423
OID20517	P55957	BID	pc3	0.0695451	0.044054	0.115057	0.197423
OID21054	P14384	CPM	pc3	-0.0726915	0.0460076	0.114747	0.197423
OID20874	O94985	CLSTN1	pc3	-0.0697795	0.0444595	0.117167	0.200343
OID21352	P23515	OMG	pc3	-0.0686262	0.0437356	0.117259	0.200343
OID20194	P52888	THOP1	pc3	0.0689806	0.0439867	0.117469	0.200352
OID20249	Q76LX8	ADAMTS13	pc3	-0.0692474	0.0442085	0.117897	0.200732
OID21047	P01178	OXT	pc3	0.0700255	0.0449149	0.119618	0.203308
OID20718	P0DMV8	HSPA1A	pc3	0.0694805	0.0446204	0.120073	0.203729
OID20384	Q15113	PCOLCE	pc3	0.069317	0.0446349	0.121066	0.204803
OID20581	Q9UKX5	ITGA11	pc3	-0.0683318	0.0440074	0.121125	0.204803
OID21005	P55291	CDH15	pc3	0.0714784	0.0460901	0.121578	0.205215
OID20406	P27487	DPP4	pc3	-0.0692894	0.0447454	0.122134	0.205799
OID20357	Q12794	HYAL1	pc2	-0.0757764	0.0447436	0.0909747	0.206533
OID20835	O60240	PLIN1	pc2	-0.0779959	0.0461073	0.0913469	0.206533
OID20999	P37023	ACVRL1	pc2	-0.0763883	0.0451554	0.0913358	0.206533
OID20136	Q16620	NTRK2	pc1	-0.118086	0.0438975	0.00738534	0.206578
OID20913	Q9HAN9	NMNAT1	pc3	0.0676001	0.0437727	0.123142	0.207142
OID20263	P02144	MB	pc3	0.0693627	0.0449786	0.123681	0.207687
OID20459	Q03426	MVK	pc3	0.0682554	0.044299	0.124006	0.207687
OID20932	P50453	SERPINB9	pc3	0.0678365	0.0440386	0.124103	0.207687
OID21142	Q969Z4	RELT	pc2	-0.0760837	0.0450982	0.0922188	0.208024
OID20114	P46379	BAG6	pc2	-0.0755889	0.0449787	0.0934806	0.209919
OID20361	Q14515	SPARCL1	pc2	-0.077517	0.0461271	0.093488	0.209919
OID20644	P30044	PRDX5	pc3	0.0672582	0.043952	0.126588	0.211124
OID21310	O95498	VNN2	pc3	0.0698135	0.0456107	0.126496	0.211124
OID21001	Q9P0K1	ADAM22	pc3	0.0671475	0.0439329	0.127048	0.211531
OID20734	Q9Y6N7	ROBO1	pc3	0.0688015	0.0450756	0.127558	0.211967
OID21117	Q8IWV2	CNTN4	pc3	0.0675744	0.0442932	0.127743	0.211967
OID20375	Q96H15	TIMD4	pc2	-0.0745489	0.0445164	0.0946358	0.21201
OID20460	O14904	WNT9A	pc2	-0.0758131	0.0453033	0.0948676	0.212044
OID20564	P24071	FCAR	pc3	0.0670148	0.0440519	0.128829	0.212688
OID20639	Q96LA5	FCRL2	pc3	0.0667829	0.0438631	0.128514	0.212688
OID20712	Q8NFT8	DNER	pc3	-0.0685711	0.0450641	0.128737	0.212688
OID20346	Q13508	ART3	pc3	0.0692722	0.0456878	0.130104	0.21443
OID21106	Q15155	NOMO1	pc3	0.0675463	0.0446799	0.131226	0.215916
OID20285	Q9H1U4	MEGF9	pc2	-0.0751793	0.0453722	0.0981628	0.217584
OID20416	Q92820	GGH	pc2	-0.0743371	0.0448526	0.0980785	0.217584
OID20697	P02778	CXCL10	pc2	-0.0741532	0.0447337	0.0980184	0.217584
OID21084	P23381	WARS	pc2	-0.0738046	0.0445522	0.0982353	0.217584
OID20113	P09668	CTSH	pc2	-0.0750453	0.0454332	0.0992134	0.219255
OID20807	P45452	MMP13	pc2	0.0743403	0.0451084	0.0999788	0.220449
OID20089	Q8TE57	ADAMTS16	pc3	0.0670063	0.0448142	0.135497	0.22257
OID20402	P04070	PROC	pc3	-0.0678273	0.0453906	0.135733	0.222584
OID20335	P02452	COL1A1	pc3	0.0661696	0.0443401	0.136251	0.222687
OID20885	Q9NS71	GKN1	pc3	0.0655972	0.0439321	0.136034	0.222687
OID21004	P13500	CCL2	pc3	0.0657984	0.0441484	0.136757	0.222771
OID21041	O00214	LGALS8	pc3	0.0662989	0.0444605	0.136549	0.222771
OID20358	P07339	CTSD	pc3	0.065502	0.0440042	0.137244	0.223192
OID20130	P31949	S100A11	pc3	0.0655625	0.0440832	0.137585	0.223376
OID20178	O95544	NADK	pc1	-0.116475	0.0439001	0.00822933	0.223792
OID20176	P41236	PPP1R2	pc3	0.0651378	0.0439844	0.13926	0.225721
OID20620	O00273	DFFA	pc3	0.0651069	0.0440345	0.139897	0.226379
OID21145	P20333	TNFRSF1B	pc2	-0.0730826	0.0448491	0.103837	0.228442
OID20766	P51888	PRELP	pc2	-0.0745815	0.0458001	0.104072	0.228446
OID20981	O14763	TNFRSF10B	pc2	-0.072428	0.0446417	0.105347	0.230726
OID20855	Q9H0C8	ILKAP	pc3	0.0646321	0.0440364	0.142821	0.230728
OID20938	Q2MKA7	RSPO1	pc3	0.0645366	0.0440394	0.143438	0.231343
OID20531	Q9UNK0	STX8	pc2	-0.0731328	0.0451615	0.106005	0.231649
OID20079	P62736	ACTA2	pc2	-0.0727045	0.0449346	0.106296	0.231769
OID20069	Q9Y2B0	CNPY2	pc2	-0.0720793	0.0447005	0.10749	0.232384
OID20437	Q9NP70	AMBN	pc2	0.0720272	0.0446706	0.10751	0.232384
OID20590	Q6UXB4	CLEC4G	pc2	-0.0727641	0.0451368	0.107581	0.232384
OID20871	P07196	NEFL	pc2	-0.0732131	0.0453567	0.107128	0.232384
OID21058	Q6ZMJ2	SCARA5	pc2	-0.072631	0.045078	0.107766	0.232384
OID20745	Q92583	CCL17	pc2	-0.0719081	0.0448105	0.109192	0.234037
OID20939	Q96NZ8	WFIKKN1	pc2	0.0722134	0.0449621	0.10889	0.234037
OID20996	Q9NR71	ASAH2	pc2	0.0727286	0.045329	0.109249	0.234037
OID20607	Q9UIB8	CD84	pc2	-0.071188	0.0444268	0.109711	0.234514
OID20345	Q6EMK4	VASN	pc2	-0.0723927	0.0452142	0.10999	0.234598
OID20575	P28845	HSD11B1	pc2	-0.0721208	0.0451328	0.110687	0.235571
OID20156	P41218	MNDA	pc3	0.0636552	0.0437895	0.146672	0.236171
OID20193	Q9HBB8	CDHR5	pc3	-0.0644905	0.0443915	0.146921	0.236183
OID20244	P23141	CES1	pc3	-0.0661841	0.0456378	0.147633	0.23694
OID20789	Q13232	NME3	pc3	0.0638347	0.0440478	0.14791	0.236995
OID21325	Q86SJ6	DSG4	pc2	0.0716402	0.0449624	0.111722	0.237258
OID20493	P18564	ITGB6	pc2	-0.0717406	0.0451493	0.112706	0.2378
OID20560	Q14242	SELPLG	pc2	-0.0734312	0.0461915	0.112537	0.2378
OID21372	P58499	FAM3B	pc2	-0.0711185	0.0447059	0.11229	0.2378
OID21114	P04179	SOD2	pc3	0.0653561	0.0452322	0.149117	0.238538
OID20281	Q86U17	SERPINA11	pc3	0.0675492	0.0469084	0.150491	0.239623
OID20343	P43121	MCAM	pc3	0.064451	0.0447383	0.150322	0.239623
OID21020	Q92854	SEMA4D	pc3	0.0633587	0.0440025	0.150529	0.239623
OID20380	P15529	CD46	pc2	-0.0712439	0.045043	0.114359	0.240377
OID21328	Q8IX05	CD302	pc2	-0.0708536	0.0448037	0.114418	0.240377
OID20915	P15509	CSF2RA	pc2	-0.070443	0.0447062	0.115736	0.242623
OID20131	Q9H7M9	VSIR	pc3	0.0635792	0.0443924	0.152714	0.242706
OID21124	P00749	PLAU	pc3	0.0633399	0.0442952	0.153362	0.24334
OID21005	P55291	CDH15	pc2	-0.0735167	0.0467447	0.116419	0.243535
OID20320	Q16769	QPCT	pc3	0.0633088	0.0443648	0.154207	0.243891
OID20521	Q92609	TBC1D5	pc3	0.0626585	0.0438966	0.154091	0.243891
OID20098	P40225	THPO	pc2	-0.0708568	0.0452828	0.118277	0.246893
OID21078	Q9NZD4	AHSP	pc2	-0.0699063	0.0447726	0.119076	0.247505
OID21102	P01833	PIGR	pc2	-0.0707732	0.0453223	0.119031	0.247505
OID20510	Q9Y5A7	NUB1	pc3	0.0620353	0.0439599	0.158819	0.25078
OID20382	Q15485	FCN2	pc3	-0.0620762	0.0440338	0.159243	0.251045
OID21301	P17948	FLT1	pc2	0.0691526	0.0445574	0.121303	0.251601
OID20828	P09769	FGR	pc3	0.061752	0.0438743	0.159913	0.251695
OID20148	Q9H773	DCTPP1	pc2	-0.0690567	0.0446836	0.122873	0.253874
OID21108	Q6YHK3	CD109	pc2	-0.0690095	0.0446584	0.122917	0.253874
OID20504	O43736	ITM2A	pc3	0.0628031	0.0448344	0.161905	0.254422
OID20523	P80098	CCL7	pc2	-0.0687558	0.044564	0.123504	0.254549
OID20081	O43854	EDIL3	pc3	0.0630002	0.0450524	0.162625	0.254736
OID21100	P05164	MPO	pc3	0.0614012	0.0438849	0.162395	0.254736
OID21034	Q14739	LBR	pc2	-0.069051	0.0448673	0.12444	0.255939
OID20875	Q9Y2W6	TDRKH	pc3	0.0615394	0.0441278	0.16377	0.256119
OID20656	P14210	HGF	pc2	-0.0685777	0.0446258	0.124998	0.256546
OID20728	Q8WXD2	SCG3	pc3	0.0623461	0.0449548	0.166107	0.25936
OID20670	Q9HBG7	LY9	pc2	-0.0683064	0.0446766	0.126925	0.259957
OID20319	P00533	EGFR	pc3	-0.0621484	0.0448975	0.166911	0.2602
OID20383	P98160	HSPG2	pc2	-0.0689238	0.045134	0.127376	0.260336
OID20984	Q8N474	SFRP1	pc3	0.0608833	0.0440309	0.167367	0.260497
OID20154	P09382	LGALS1	pc2	-0.0693895	0.045575	0.128512	0.261024
OID20369	P02786	TFRC	pc2	-0.0680986	0.044674	0.12806	0.261024
OID20657	Q12866	MERTK	pc2	-0.0680782	0.04471	0.128481	0.261024
OID20610	P10147	CCL3	pc2	-0.0675209	0.0444611	0.129487	0.262459
OID20290	P16581	SELE	pc3	0.0634135	0.0461828	0.170342	0.264687
OID20409	P00915	CA1	pc3	-0.0602595	0.0439123	0.1706	0.264687
OID20655	Q99616	CCL13	pc3	-0.0603239	0.0440085	0.171078	0.265009
OID20095	O15354	GPR37	pc2	-0.0680324	0.0450516	0.131655	0.265753
OID20540	P78410	BTN3A2	pc2	-0.0675829	0.0447496	0.131618	0.265753
OID20694	Q14116	IL18	pc2	-0.0677557	0.0449079	0.131995	0.26589
OID20642	Q15661	TPSAB1	pc2	0.0670224	0.0444665	0.132381	0.266121
OID20142	Q9UHL4	DPP7	pc3	0.0599661	0.043907	0.172635	0.266802
OID21292	Q9GZY6	LAT2	pc3	0.0602846	0.0441551	0.172781	0.266802
OID20771	Q9BU40	CHRDL1	pc2	-0.0681282	0.0452852	0.133108	0.267034
OID20337	P42785	PRCP	pc2	-0.0678968	0.0451872	0.133587	0.267207
OID20537	Q96LC7	SIGLEC10	pc2	-0.0673484	0.0448399	0.13374	0.267207
OID20649	P30203	CD6	pc3	0.0601123	0.0441854	0.174303	0.268729
OID20752	Q99895	CTRC	pc2	0.0670276	0.0447531	0.134842	0.268861
OID20278	Q07507	DPT	pc2	-0.0689413	0.0460663	0.135142	0.268911
OID20774	Q14118	DAG1	pc3	0.0598818	0.0441811	0.175916	0.269941
OID20988	P08962	CD63	pc3	0.0597361	0.0440703	0.175884	0.269941
OID21275	Q8TE58	ADAMTS15	pc3	0.0603979	0.0445422	0.175726	0.269941
OID20799	P53985	SLC16A1	pc2	-0.0670714	0.0450382	0.137067	0.272188
OID20079	P62736	ACTA2	pc1	0.112401	0.0438961	0.0107438	0.273072
OID20211	O95841	ANGPTL1	pc1	0.114389	0.0444718	0.0103961	0.273072
OID20622	Q6UXB2	CXCL17	pc1	0.112076	0.0438444	0.0108783	0.273072
OID20513	O43521-2	BCL2L11	pc3	0.059237	0.0439579	0.178407	0.273334
OID21029	Q10589	BST2	pc2	-0.0680511	0.0458011	0.137969	0.273424
OID20641	P36959	GMPR	pc3	-0.059041	0.043991	0.180172	0.275607
OID20943	Q14108	SCARB2	pc2	-0.0664336	0.0448711	0.139363	0.275629
OID21054	P14384	CPM	pc2	-0.0690559	0.0466786	0.13967	0.27568
OID20686	O00585	CCL21	pc3	0.0588795	0.0440422	0.181872	0.277774
OID21035	P13473	LAMP2	pc2	-0.0688436	0.0467861	0.141802	0.279325
OID20347	Q96KN2	CNDP1	pc3	-0.0586374	0.0440244	0.183494	0.279747
OID21297	P10606	COX5B	pc3	0.0591326	0.0444207	0.183736	0.279747
OID20585	Q9NRM6	IL17RB	pc2	0.0667057	0.0454462	0.142794	0.280714
OID20296	P08236	GUSB	pc3	-0.0595043	0.0448299	0.185008	0.280811
OID20528	P23229	ITGA6	pc3	0.0585983	0.0441214	0.184751	0.280811
OID21158	P22692	IGFBP4	pc2	-0.0656747	0.044838	0.143634	0.281798
OID21333	Q8N386	LRRC25	pc2	-0.0654611	0.0448346	0.144907	0.283728
OID20855	Q9H0C8	ILKAP	pc2	-0.0651463	0.0446661	0.14533	0.283989
OID20398	P17936	IGFBP3	pc2	0.0721202	0.0495191	0.145912	0.284557
OID20560	Q14242	SELPLG	pc1	-0.11421	0.0451267	0.0116858	0.28601
OID20757	P27930	IL1R2	pc2	-0.0656626	0.0453127	0.147942	0.287943
OID20418	P01033	TIMP1	pc1	0.109361	0.0434277	0.0121085	0.289128
OID21066	O94907	DKK1	pc3	0.0580373	0.0443195	0.190964	0.289403
OID20410	P06681	C2	pc2	-0.0652373	0.0452645	0.150146	0.291271
OID20535	P13232	IL7	pc2	-0.0643504	0.0446602	0.150247	0.291271
OID20529	Q6DN72	FCRL6	pc2	0.0649549	0.0451858	0.151205	0.292549
OID21356	O60825	PFKFB2	pc2	-0.0638669	0.0445533	0.152347	0.294177
OID21013	P21217_Q11128	FUT3_FUT5	pc2	-0.0644146	0.0450282	0.153192	0.295227
OID20723	Q96PL1	SCGB3A2	pc3	0.0580104	0.0447295	0.195264	0.295461
OID21283	P61218	POLR2F	pc2	-0.0639755	0.0448135	0.154038	0.296274
OID20340	P19961	AMY2B	pc3	-0.0581575	0.0450155	0.196978	0.297595
OID20090	P55259	GP2	pc2	0.0640143	0.0451859	0.157202	0.300001
OID20277	P32942	ICAM3	pc2	-0.0632655	0.0446569	0.157198	0.300001
OID20281	Q86U17	SERPINA11	pc2	-0.0674371	0.0475809	0.157019	0.300001
OID20541	P12872	MLN	pc2	-0.0629477	0.0444254	0.157131	0.300001
OID21376	Q99795	GPA33	pc3	-0.057025	0.0443456	0.19907	0.300292
OID20278	Q07507	DPT	pc1	-0.111835	0.0450017	0.0132788	0.302325
OID20964	O95407	TNFRSF6B	pc1	0.109153	0.0438395	0.0131067	0.302325
OID20720	O43291	SPINT2	pc2	-0.0627961	0.0446529	0.160257	0.304053
OID20758	Q9NQ30	ESM1	pc2	-0.062719	0.0445747	0.160038	0.304053
OID20948	Q53H47	SETMAR	pc2	-0.0631039	0.0448621	0.160167	0.304053
OID20965	Q6ISS4	LAIR2	pc1	0.108083	0.0436764	0.0136703	0.304165
OID20207	P42830	CXCL5	pc3	-0.056721	0.0444021	0.202045	0.30431
OID20652	Q13478	IL18R1	pc3	0.0587514	0.0460799	0.202909	0.305143
OID21012	Q8NBS9	TXNDC5	pc2	-0.0633487	0.0451552	0.161269	0.305382
OID20625	Q04637	EIF4G1	pc3	0.0561549	0.0442646	0.205172	0.308073
OID20812	Q6ZMC9	SIGLEC15	pc2	-0.062303	0.0446111	0.163164	0.308374
OID20181	Q8WVQ1	CANT1	pc2	-0.0624192	0.0448648	0.164767	0.30961
OID20196	P21583	KITLG	pc2	0.0633879	0.0455394	0.164566	0.30961
OID20724	P25942	CD40	pc2	-0.0629047	0.0451804	0.164456	0.30961
OID21353	Q99717	SMAD5	pc3	-0.055269	0.04384	0.208011	0.311857
OID21060	P48052	CPA2	pc3	-0.0556138	0.0442436	0.209348	0.312904
OID21311	Q9BTE6	AARSD1	pc3	0.0552589	0.0439557	0.209291	0.312904
OID20252	P04054	PLA2G1B	pc3	0.0559204	0.0445249	0.209731	0.312998
OID20827	P51452	DUSP3	pc2	-0.0617771	0.0447359	0.167923	0.314935
OID20160	Q9ULL4	PLXNB3	pc3	0.0549657	0.0439326	0.211474	0.315119
OID20487	Q9HB29	IL1RL2	pc3	-0.0559113	0.0448153	0.212769	0.315294
OID20753	Q9NQ76	MEPE	pc3	0.0549498	0.0440283	0.2126	0.315294
OID20963	P22079	LPO	pc3	0.057285	0.0459062	0.212668	0.315294
OID21006	O94779	CNTN5	pc3	-0.0555698	0.0445524	0.21288	0.315294
OID20330	Q12884	FAP	pc2	-0.0619935	0.0450829	0.169721	0.31627
OID20366	O00533	CHL1	pc2	0.0618877	0.0449791	0.169467	0.31627
OID20511	O60542	PSPN	pc2	-0.0782261	0.0569149	0.169926	0.31627
OID20770	P19883	FST	pc2	-0.0619124	0.0450104	0.169593	0.31627
OID20881	P23276	KEL	pc3	0.0547709	0.0440254	0.21406	0.316562
OID20716	P19256	CD58	pc2	-0.0611747	0.0446115	0.170909	0.317494
OID21023	P35237	SERPINB6	pc2	-0.0615641	0.0449668	0.171587	0.318151
OID20202	Q9UK05	GDF2	pc3	0.0562655	0.0453714	0.215522	0.318244
OID20215	P20711	DDC	pc3	-0.0543358	0.0439618	0.217051	0.32002
OID20200	P12104	FABP2	pc2	0.0607323	0.0445726	0.173643	0.321354
OID20926	O00308	WWP2	pc2	-0.0606182	0.0445649	0.174377	0.322104
OID20561	P78310	CXADR	pc2	-0.0611752	0.0450579	0.175175	0.322362
OID20756	Q15109	AGER	pc2	-0.0605298	0.0445654	0.175009	0.322362
OID20404	Q9UGM5	FETUB	pc2	-0.0611185	0.0450947	0.175927	0.323138
OID20360	Q86VB7	CD163	pc2	-0.060805	0.0449256	0.176525	0.323629
OID20126	Q05315	CLC	pc2	0.0604877	0.0447484	0.177078	0.324036
OID20682	P30613	PKLR	pc2	-0.0599591	0.0444306	0.177792	0.324736
OID20295	P80370	DLK1	pc2	0.0605228	0.044896	0.178252	0.32497
OID20501	Q0Z7S8	FABP9	pc3	0.0542382	0.04446	0.22307	0.3284
OID21035	P13473	LAMP2	pc1	-0.111449	0.045712	0.0151162	0.328862
OID20283	O75326	SEMA7A	pc3	0.0535581	0.0440343	0.224456	0.329943
OID20645	P00813	ADA	pc2	-0.0604767	0.0452247	0.181754	0.330738
OID20217	P09601	HMOX1	pc2	-0.0594194	0.0444885	0.182288	0.331095
OID20654	P02745	C1QA	pc1	0.105876	0.0437228	0.0158131	0.331785
OID21005	P55291	CDH15	pc1	-0.110517	0.0456899	0.0159284	0.331785
OID20658	O00253	AGRP	pc2	-0.0604893	0.0454196	0.183541	0.332138
OID21106	Q15155	NOMO1	pc2	-0.060427	0.0453407	0.183232	0.332138
OID20538	B1AKI9	ISM1	pc2	-0.0603797	0.0455008	0.185119	0.334376
OID20762	P09341	CXCL1	pc3	0.0543343	0.0451328	0.229212	0.336429
OID20522	P01588	EPO	pc2	-0.0590943	0.0447103	0.186872	0.33692
OID20653	P43489	TNFRSF4	pc2	-0.059024	0.044757	0.187857	0.337756
OID21055	O14594	NCAN	pc2	0.0621839	0.0471712	0.188025	0.337756
OID20402	P04070	PROC	pc1	-0.108148	0.044992	0.0165955	0.338479
OID20189	Q8IZP9	ADGRG2	pc3	0.0548925	0.0459438	0.232746	0.340856
OID20643	Q96SB3	PPP1R9B	pc3	0.0528335	0.0442373	0.232924	0.340856
OID20543	P58294	PROK1	pc2	-0.0683524	0.0522512	0.191428	0.341363
OID20564	P24071	FCAR	pc2	-0.0585503	0.0447074	0.190927	0.341363
OID20868	Q16762	TST	pc2	-0.0588943	0.0449647	0.190874	0.341363
OID21082	O15389	SIGLEC5	pc2	-0.0583898	0.0446012	0.191089	0.341363
OID20788	P19876	CXCL3	pc3	-0.0523719	0.0440234	0.234757	0.343026
OID20109	Q13444	ADAM15	pc1	0.0995288	0.0435715	0.0227776	0.343168
OID20217	P09601	HMOX1	pc1	0.0989936	0.0434835	0.0232365	0.343168
OID20221	Q9BUD6	SPON2	pc1	0.104219	0.0439073	0.0179953	0.343168
OID20130	P31949	S100A11	pc1	-0.0965277	0.0437346	0.0277625	0.343168
OID20133	P16234	PDGFRA	pc1	0.0971989	0.0439965	0.0276143	0.343168
OID20240	P01130	LDLR	pc1	-0.10277	0.0451201	0.0231693	0.343168
OID20250	Q01638	IL1RL1	pc1	0.103647	0.0435065	0.0175795	0.343168
OID20267	P01589	IL2RA	pc1	0.102402	0.0434585	0.018845	0.343168
OID20296	P08236	GUSB	pc1	-0.0972655	0.0444591	0.0291536	0.343168
OID20372	P08709	F7	pc1	-0.106264	0.045109	0.0188751	0.343168
OID20397	Q9NPY3	CD93	pc1	0.100344	0.0439857	0.0229543	0.343168
OID20405	P49747	COMP	pc1	-0.0956264	0.0438524	0.029679	0.343168
OID20438	Q6UXK5	LRRN1	pc1	-0.0974641	0.0439175	0.0269211	0.343168
OID20610	P10147	CCL3	pc1	0.0982056	0.043483	0.0243493	0.343168
OID20507	Q12933	TRAF2	pc1	-0.0955633	0.0435016	0.0284984	0.343168
OID20530	P33241	LSP1	pc1	-0.0964737	0.043564	0.0272462	0.343168
OID20567	P19878	NCF2	pc1	-0.0980533	0.0434666	0.0245159	0.343168
OID20570	P26022	PTX3	pc1	0.0993764	0.0437892	0.023671	0.343168
OID20591	P20783	NTF3	pc1	0.0986998	0.0442297	0.0260924	0.343168
OID20592	O14788	TNFSF11	pc1	-0.0962739	0.0434498	0.027162	0.343168
OID20604	P10144	GZMB	pc1	-0.0997507	0.0434518	0.0221116	0.343168
OID20693	P55773	CCL23	pc1	0.100009	0.0436085	0.022246	0.343168
OID20702	O14836	TNFRSF13B	pc1	0.101172	0.0436483	0.0208619	0.343168
OID20732	Q8WU39	MZB1	pc1	0.0998366	0.0446399	0.0257635	0.343168
OID20764	Q03405	PLAUR	pc1	0.098745	0.0439342	0.0250427	0.343168
OID20832	Q9UM07	PADI4	pc1	-0.0969032	0.0434574	0.0262045	0.343168
OID20970	Q6UX15	LAYN	pc1	0.0955587	0.0436296	0.0289726	0.343168
OID20913	Q9HAN9	NMNAT1	pc1	-0.0952355	0.0434369	0.0288071	0.343168
OID20987	P56279	TCL1A	pc1	-0.104562	0.0439546	0.0177438	0.343168
OID21009	Q08345	DDR1	pc1	0.100476	0.043708	0.0219316	0.343168
OID21013	P21217_Q11128	FUT3_FUT5	pc1	0.0986466	0.0440298	0.0255037	0.343168
OID21026	P13611	VCAN	pc1	0.0960846	0.0440939	0.029795	0.343168
OID21078	Q9NZD4	AHSP	pc1	-0.0965269	0.0438042	0.0280113	0.343168
OID21128	P00352	ALDH1A1	pc1	-0.0977709	0.0439506	0.0265597	0.343168
OID21138	P15289	ARSA	pc1	-0.101049	0.0442861	0.0229283	0.343168
OID21324	P37108	SRP14	pc1	-0.0987304	0.043444	0.023478	0.343168
OID21338	Q9BS26	ERP44	pc1	-0.102553	0.0439122	0.0199195	0.343168
OID20746	Q96KG7	MEGF10	pc3	0.0532643	0.0448367	0.235417	0.343477
OID21149	P00918	CA2	pc3	-0.0520032	0.0439413	0.23719	0.345549
OID20504	O43736	ITM2A	pc2	0.0588763	0.0454873	0.196148	0.347879
OID21059	P30533	LRPAP1	pc2	-0.0579779	0.0447417	0.195635	0.347879
OID21360	Q9NZT2	OGFR	pc2	-0.0577581	0.0446032	0.195947	0.347879
OID20949	P16278	GLB1	pc3	0.0521123	0.0442483	0.239471	0.348354
OID21380	Q13421	MSLN	pc2	-0.0576927	0.0446529	0.19695	0.348668
OID20919	Q9BZM5	ULBP2	pc1	0.0944793	0.0435978	0.0307052	0.34954
OID20627	O60884	DNAJA2	pc3	0.0520019	0.04429	0.24091	0.349927
OID20280	P15085	CPA1	pc3	0.0516652	0.0440457	0.241362	0.350065
OID21020	Q92854	SEMA4D	pc2	-0.0574208	0.0446492	0.199028	0.351712
OID20852	Q15043	SLC39A14	pc2	0.0574313	0.0448637	0.201099	0.354731
OID20952	P40222	TXLNA	pc3	0.051249	0.0440257	0.244955	0.35475
OID20933	O60609	GFRA3	pc3	0.0516569	0.044538	0.246672	0.356709
OID20275	P08118	MSMB	pc1	0.0950088	0.0443344	0.0325986	0.357714
OID20782	O95633	FSTL3	pc1	0.0936788	0.0437859	0.0328848	0.357714
OID20995	P28325	CST5	pc1	0.0952582	0.0443201	0.0320918	0.357714
OID21002	O15496	PLA2G10	pc1	0.0953895	0.0445852	0.0328835	0.357714
OID20128	P48357	LEPR	pc2	-0.0577067	0.0453351	0.203653	0.357946
OID21306	P05937	CALB1	pc2	-0.0568835	0.0446794	0.203562	0.357946
OID20398	P17936	IGFBP3	pc3	0.05638	0.0488611	0.249104	0.359694
OID20092	Q99549	MPHOSPH8	pc3	0.0506008	0.0443828	0.254795	0.366595
OID20121	Q9Y4X3	CCL27	pc3	0.0509677	0.044826	0.256082	0.366595
OID20354	P13591	NCAM1	pc3	0.050992	0.0447967	0.255545	0.366595
OID20773	Q99538	LGMN	pc3	0.0503317	0.0442711	0.25613	0.366595
OID20793	A1E959	ODAM	pc3	-0.0500775	0.043904	0.254582	0.366595
OID21382	Q99536	VAT1	pc3	0.0499724	0.0438949	0.255479	0.366595
OID20714	P34896	SHMT1	pc3	0.0501392	0.0441425	0.256568	0.366687
OID20705	P21860	ERBB3	pc2	-0.060336	0.04803	0.20963	0.367791
OID20571	Q03431	PTH1R	pc2	-0.0565645	0.0450746	0.210103	0.367962
OID20368	P35443	THBS4	pc2	-0.0560756	0.0447485	0.21075	0.368436
OID20624	O43508	TNFSF12	pc2	0.0555363	0.0445835	0.213474	0.371869
OID21359	Q7Z5R6	APBB1IP	pc2	-0.0563555	0.0452151	0.213211	0.371869
OID20276	P07858	CTSB	pc2	-0.0561041	0.0452299	0.215406	0.373646
OID20354	P13591	NCAM1	pc2	-0.0563712	0.0454248	0.2152	0.373646
OID21122	Q8TCZ2	CD99L2	pc2	-0.0561815	0.0453152	0.215638	0.373646
OID20214	P35247	SFTPD	pc1	0.0918022	0.0436331	0.0358846	0.373801
OID20236	Q16270	IGFBP7	pc1	0.0921117	0.0438721	0.0362728	0.373801
OID20651	O75077	ADAM23	pc1	0.0917099	0.0436794	0.0362674	0.373801
OID20981	O14763	TNFRSF10B	pc1	0.0923108	0.0437018	0.0351611	0.373801
OID21294	Q9Y653	ADGRG1	pc1	-0.0932647	0.0443551	0.0359968	0.373801
OID20179	P27352	CBLIF	pc2	-0.0550553	0.0444743	0.216334	0.374189
OID20212	Q9BQR3	PRSS27	pc3	0.0495459	0.0442717	0.263625	0.375676
OID20275	P08118	MSMB	pc3	0.0500545	0.0447183	0.263542	0.375676
OID20399	P36222	CHI3L1	pc2	-0.0547772	0.0444217	0.218116	0.376607
OID21376	Q99795	GPA33	pc2	-0.0551127	0.0449853	0.221109	0.381102
OID20424	P05412	JUN	pc2	-0.0548357	0.0448798	0.22235	0.382567
OID20887	P30519	HMOX2	pc2	-0.0553635	0.045492	0.224185	0.384472
OID21279	Q9UHD8	SEPTIN9	pc2	-0.0542078	0.0445479	0.224243	0.384472
OID20906	Q86WV1	SKAP1	pc2	-0.0542009	0.0446285	0.225138	0.385332
OID21368	O00622	CCN1	pc3	0.0486829	0.0442105	0.27136	0.386136
OID20278	Q07507	DPT	pc3	0.0499604	0.0454653	0.272359	0.386995
OID20747	P24387	CRHBP	pc2	-0.0545001	0.0450232	0.226668	0.387274
OID20646	Q9Y6Q6	TNFRSF11A	pc2	-0.0543644	0.0450953	0.228568	0.38984
OID20136	Q16620	NTRK2	pc2	-0.0541475	0.0450192	0.229642	0.390311
OID20639	Q96LA5	FCRL2	pc2	-0.0535652	0.044528	0.229568	0.390311
OID20545	O95644	NFATC1	pc3	0.0479175	0.0438943	0.275514	0.390651
OID20770	P19883	FST	pc3	0.0484569	0.0444084	0.27573	0.390651
OID20640	O43561	LAT	pc3	0.0481985	0.044235	0.276417	0.391058
OID20188	P06858	LPL	pc2	-0.0574781	0.047969	0.231398	0.392088
OID20905	O14944	EREG	pc2	-0.0534097	0.0446214	0.231897	0.392088
OID21150	P17538	CTRB1	pc2	0.0539399	0.0451023	0.232289	0.392088
OID21155	P19438	TNFRSF1A	pc2	-0.0536866	0.0448821	0.232201	0.392088
OID21061	Q9P126	CLEC1B	pc3	0.0479317	0.0441439	0.278092	0.39286
OID20347	Q96KN2	CNDP1	pc1	-0.0906187	0.0436818	0.0385465	0.393094
OID20912	Q92932	PTPRN2	pc1	0.0910164	0.0440234	0.0392093	0.395731
OID20146	P10644	PRKAR1A	pc3	0.047794	0.0444628	0.282933	0.399123
OID20159	P16112	ACAN	pc3	0.0487438	0.045458	0.284114	0.400213
OID20180	Q9GZM7	TINAGL1	pc2	-0.053325	0.0451271	0.237906	0.400877
OID20828	P09769	FGR	pc2	-0.0525477	0.0445267	0.23851	0.401205
OID21383	P05187	ALPP	pc3	0.0473935	0.0443506	0.285765	0.40196
OID21017	P15311	EZR	pc2	-0.0533011	0.0452668	0.239565	0.402166
OID21062	P14207	FOLR2	pc2	-0.0529278	0.0449821	0.239903	0.402166
OID20527	Q8N608	DPP10	pc2	-0.0527667	0.0448879	0.24035	0.402227
OID20922	Q8TCT1	PHOSPHO1	pc2	-0.0523214	0.0445748	0.241043	0.402698
OID20252	P04054	PLA2G1B	pc1	0.0904317	0.0441748	0.0411711	0.403375
OID20909	P36269	GGT5	pc1	0.0900318	0.0439174	0.0408874	0.403375
OID21029	Q10589	BST2	pc1	0.0917586	0.04483	0.0412028	0.403375
OID20205	Q9NQX5	NPDC1	pc2	-0.0521624	0.0447854	0.244692	0.407405
OID20548	Q3KPI0	CEACAM21	pc2	-0.0534572	0.0458821	0.244539	0.407405
OID20506	Q8IU57	IFNLR1	pc2	-0.0517378	0.0445279	0.245827	0.408482
OID20919	Q9BZM5	ULBP2	pc2	-0.0517874	0.0446033	0.246174	0.408482
OID20257	Q5VY43	PEAR1	pc1	0.0894632	0.0439545	0.0423456	0.409376
OID20752	Q99895	CTRC	pc1	0.0890332	0.0438083	0.0426521	0.409376
OID21022	Q9UNZ2	NSFL1C	pc3	0.0468938	0.0444504	0.291953	0.410075
OID20722	Q9Y3D6	FIS1	pc3	0.0465559	0.0442245	0.292983	0.410932
OID21003	Q9BS40	LXN	pc3	0.0462896	0.0440517	0.293862	0.411574
OID20697	P02778	CXCL10	pc3	0.0462356	0.0441775	0.295801	0.413698
OID20608	P20340	RAB6A	pc2	0.051359	0.0445808	0.249858	0.413893
OID20706	Q99435	NELL2	pc2	-0.0517642	0.0450089	0.250662	0.414523
OID20862	O94813	SLIT2	pc3	0.0459773	0.04405	0.297108	0.414934
OID20602	Q9NQ25	SLAMF7	pc1	0.0883738	0.0437355	0.0438537	0.416823
OID20228	P07711	CTSL	pc1	0.0879944	0.043655	0.0443726	0.4177
OID20693	P55773	CCL23	pc2	-0.0510544	0.0446411	0.253315	0.418205
OID20924	Q08629	SPOCK1	pc2	-0.0515796	0.0451478	0.253814	0.418322
OID21134	Q08431	MFGE8	pc3	-0.047875	0.0461661	0.300234	0.418702
OID20333	P04746	AMY2A	pc3	-0.0467672	0.0451844	0.30116	0.419396
OID20566	O76036	NCR1	pc2	0.0508146	0.0446052	0.255167	0.419846
OID21103	P14780	MMP9	pc2	-0.0507108	0.0445648	0.255707	0.420029
OID20755	Q9UHX3	ADGRE2	pc2	-0.050669	0.0446451	0.256953	0.420498
OID21296	P05783	KRT18	pc2	-0.0521876	0.0459711	0.256829	0.420498
OID21337	Q14241	ELOA	pc2	-0.050456	0.0444881	0.257281	0.420498
OID20492	Q9BXJ7	AMN	pc3	0.045941	0.0445065	0.302467	0.420618
OID21305	Q9H4A9	DPEP2	pc2	-0.0506736	0.044769	0.258228	0.421341
OID20326	P19957	PI3	pc2	-0.0541877	0.0480184	0.259663	0.421576
OID20486	P42701	IL12RB1	pc2	-0.0503591	0.0446132	0.259531	0.421576
OID20862	O94813	SLIT2	pc2	-0.0504712	0.0446702	0.25908	0.421576
OID20319	P00533	EGFR	pc2	-0.0512086	0.0455681	0.26165	0.422002
OID20696	Q08334	IL10RB	pc2	-0.0503253	0.0447468	0.261274	0.422002
OID20748	P56470	LGALS4	pc2	-0.0509371	0.0453232	0.261614	0.422002
OID21374	P80511	S100A12	pc2	-0.0503555	0.04469	0.260383	0.422002
OID20870	Q15633	TARBP2	pc3	0.0453867	0.0441092	0.303999	0.422148
OID20153	P10145	CXCL8	pc2	-0.0501179	0.0446775	0.262503	0.422681
OID20556	Q9UHC6	CNTNAP2	pc3	0.0449221	0.0438125	0.305709	0.423923
OID20116	Q9BWV1	BOC	pc1	0.0880729	0.0442569	0.0471354	0.424055
OID20264	Q9UBP4	DKK3	pc1	0.0900316	0.0449665	0.045808	0.424055
OID20522	P01588	EPO	pc1	0.0872698	0.0437512	0.0466245	0.424055
OID20545	O95644	NFATC1	pc1	-0.0865619	0.0435426	0.0473631	0.424055
OID20989	Q9UL46	PSME2	pc1	-0.0867518	0.0436941	0.0476466	0.424055
OID21144	Q9Y279	VSIG4	pc1	0.0875546	0.0438271	0.0462918	0.424055
OID21344	O43570	CA12	pc2	-0.0500585	0.0447505	0.263847	0.424147
OID20808	Q96JP9	CDHR1	pc2	-0.049859	0.0446304	0.26447	0.424452
OID20362	P14543	NID1	pc3	0.0457823	0.0447603	0.306885	0.424951
OID20117	P08319	ADH4	pc2	-0.0509915	0.0457795	0.265883	0.425623
OID20725	Q99983	OMD	pc2	-0.0516664	0.0464034	0.266069	0.425623
OID20169	P18827	SDC1	pc1	0.0862193	0.0437891	0.0495131	0.428415
OID20492	Q9BXJ7	AMN	pc1	0.0867039	0.0441485	0.0500979	0.428415
OID20517	P55957	BID	pc1	-0.085861	0.0437626	0.0503246	0.428415
OID20587	Q6ZUJ8	PIK3AP1	pc1	-0.0859343	0.0435075	0.0488039	0.428415
OID21011	P15151	PVR	pc1	0.0862648	0.0439228	0.0500872	0.428415
OID20965	Q6ISS4	LAIR2	pc2	-0.0495149	0.044753	0.269087	0.42975
OID20586	P01374	LTA	pc3	0.0449443	0.0443074	0.310898	0.4299
OID20638	Q9UQV4	LAMP3	pc2	-0.0491487	0.0444755	0.269664	0.429969
OID20613	P80162	CXCL6	pc2	-0.050028	0.0453653	0.270656	0.43085
OID20150	Q53H82	LACTB2	pc3	0.0443579	0.0441176	0.315172	0.435195
OID20727	P22466	GAL	pc2	0.0520466	0.0475206	0.273942	0.435371
OID20309	P20160	AZU1	pc2	0.0486731	0.0445079	0.274668	0.435818
OID20808	Q96JP9	CDHR1	pc3	-0.0440882	0.0440133	0.316976	0.436865
OID21294	Q9Y653	ADGRG1	pc3	0.0447914	0.0447429	0.317274	0.436865
OID21129	Q9UKJ1	PILRA	pc2	-0.0490064	0.0449669	0.276316	0.437724
OID20851	Q6UX27	VSTM1	pc2	0.0484859	0.0445432	0.276896	0.437935
OID21044	Q6P4E1	GOLM2	pc3	0.0451136	0.0452924	0.319711	0.439309
OID21327	P29459_P29460	IL12A_IL12B	pc3	0.0437318	0.0439265	0.319946	0.439309
OID20595	Q8TD46	CD200R1	pc2	-0.048849	0.0450714	0.278974	0.440509
OID20312	Q13231	CHIT1	pc2	-0.0483402	0.0448116	0.281226	0.441927
OID20321	O00584	RNASET2	pc2	-0.0480763	0.0445327	0.280857	0.441927
OID20614	Q08174	PCDH1	pc2	-0.048095	0.0445008	0.280326	0.441927
OID20968	Q92765	FRZB	pc2	-0.0481264	0.0447644	0.282851	0.443768
OID20142	Q9UHL4	DPP7	pc2	-0.0477636	0.0445657	0.284351	0.444695
OID20520	P01903	HLA-DRA	pc2	-0.0477362	0.0445024	0.283942	0.444695
OID21369	P82980	RBP5	pc2	-0.0485164	0.0455792	0.287647	0.449133
OID20382	Q15485	FCN2	pc1	-0.0846649	0.0437248	0.0533972	0.450654
OID20624	O43508	TNFSF12	pc3	-0.0429452	0.0439826	0.329336	0.450937
OID21028	P17405	SMPD1	pc3	0.0430813	0.0441072	0.329174	0.450937
OID20578	Q14773	ICAM4	pc3	0.0430517	0.0441594	0.330077	0.45132
OID21132	P22749	GNLY	pc2	0.0480778	0.0453777	0.289886	0.451909
OID20416	Q92820	GGH	pc3	-0.0430803	0.0443016	0.33131	0.452374
OID20532	P13747	HLA-E	pc1	0.0847762	0.0439706	0.0544232	0.452454
OID20769	Q16363	LAMA4	pc1	0.0859785	0.0447431	0.0552283	0.452454
OID21343	Q9BSG5	RTBDN	pc1	0.0835736	0.0435329	0.0554591	0.452454
OID21357	P15514	AREG	pc1	0.083783	0.0435041	0.0546923	0.452454
OID20288	Q13822	ENPP2	pc3	0.0468673	0.0483575	0.332926	0.453331
OID20757	P27930	IL1R2	pc3	0.043348	0.0447273	0.332937	0.453331
OID20251	Q99988	GDF15	pc1	0.0837662	0.0437416	0.0560647	0.453614
OID20168	Q16820	MEP1B	pc1	-0.0839807	0.0441015	0.0574546	0.454652
OID20406	P27487	DPP4	pc1	-0.0847719	0.0444547	0.0571076	0.454652
OID21370	Q86SJ2	AMIGO2	pc1	0.0837212	0.0439885	0.0575861	0.454652
OID20951	Q8NFP4	MDGA1	pc2	-0.0478428	0.0455446	0.294018	0.457621
OID20780	P15291	B4GALT1	pc2	-0.0466228	0.0446183	0.296566	0.460124
OID20786	O00468	AGRN	pc2	-0.0473133	0.0452574	0.296334	0.460124
OID20949	P16278	GLB1	pc2	-0.0468485	0.0448932	0.297199	0.460377
OID20899	Q9Y4K4	MAP4K5	pc3	0.0422786	0.0442095	0.339375	0.461455
OID21136	P16871	IL7R	pc2	-0.0468144	0.0450276	0.298994	0.462425
OID20678	P15260	IFNGR1	pc2	-0.0466236	0.0450114	0.300793	0.464473
OID20567	P19878	NCF2	pc3	0.0416356	0.0438803	0.343161	0.46558
OID21111	Q96RD9	FCRL5	pc3	0.0422366	0.044532	0.343359	0.46558
OID20094	Q9H5Y7	SLITRK6	pc1	0.0790604	0.0437009	0.071037	0.466682
OID20191	O95502	NPTXR	pc1	0.079495	0.0437559	0.0698539	0.466682
OID20239	Q13361	MFAP5	pc1	-0.0828284	0.0439017	0.0597872	0.466682
OID20249	Q76LX8	ADAMTS13	pc1	-0.0801006	0.0439375	0.0688963	0.466682
OID20281	Q86U17	SERPINA11	pc1	0.0856743	0.0466004	0.0665886	0.466682
OID20285	Q9H1U4	MEGF9	pc1	-0.079946	0.0444767	0.0728677	0.466682
OID20297	Q14162	SCARF1	pc1	0.0807224	0.0440843	0.0676866	0.466682
OID20309	P20160	AZU1	pc1	-0.0786365	0.0435604	0.0716454	0.466682
OID20385	P08887	IL6R	pc1	-0.0800653	0.0438125	0.0682322	0.466682
OID20409	P00915	CA1	pc1	-0.0784026	0.0436222	0.0728948	0.466682
OID20442	O60934	NBN	pc1	-0.0808586	0.0435049	0.0636749	0.466682
OID20501	Q0Z7S8	FABP9	pc1	-0.0821486	0.0441385	0.0633136	0.466682
OID20543	P58294	PROK1	pc1	-0.0950868	0.0511553	0.0636497	0.466682
OID20658	O00253	AGRP	pc1	0.0816027	0.0444738	0.0671268	0.466682
OID20773	Q99538	LGMN	pc1	0.0792294	0.0439517	0.0720503	0.466682
OID20852	Q15043	SLC39A14	pc1	0.081496	0.0439201	0.0641107	0.466682
OID20871	P07196	NEFL	pc1	0.0831002	0.0444435	0.0621017	0.466682
OID20961	P06748	NPM1	pc1	-0.0795492	0.0434863	0.0679558	0.466682
OID20966	Q9NZQ7	CD274	pc1	0.079618	0.0440676	0.0714108	0.466682
OID20973	O14618	CCS	pc1	-0.0789508	0.0438322	0.0722775	0.466682
OID20916	P11464	PSG1	pc1	0.0822024	0.0443861	0.0646221	0.466682
OID21053	Q9BRF8	CPPED1	pc1	-0.0794017	0.044002	0.0717594	0.466682
OID21347	Q9Y570	PPME1	pc1	-0.0806285	0.0435864	0.0649289	0.466682
OID21273	Q9BQ51	PDCD1LG2	pc1	0.0815674	0.0436166	0.0620585	0.466682
OID21274	P08069	IGF1R	pc1	0.0799791	0.0441612	0.0707348	0.466682
OID21292	Q9GZY6	LAT2	pc1	-0.0796844	0.0438595	0.0698497	0.466682
OID21309	Q9HAV7	GRPEL1	pc1	0.0795292	0.0442551	0.072934	0.466682
OID21314	O15357	INPPL1	pc1	-0.0808539	0.0436222	0.0644038	0.466682
OID21356	O60825	PFKFB2	pc1	-0.0797378	0.0436391	0.0682689	0.466682
OID20300	Q9Y4L1	HYOU1	pc2	-0.0462913	0.0449099	0.303156	0.467385
OID20222	Q92692	NECTIN2	pc2	-0.0460626	0.0447759	0.304105	0.468111
OID20307	Q12860	CNTN1	pc3	-0.0422482	0.0447895	0.346007	0.468128
OID21105	Q13093	PLA2G7	pc3	0.0413563	0.0438611	0.346194	0.468128
OID20743	P16422	EPCAM	pc3	-0.0419697	0.0446043	0.347197	0.468836
OID21305	Q9H4A9	DPEP2	pc3	0.0414631	0.0441568	0.348189	0.469528
OID20710	Q9HC38	GLOD4	pc3	0.0413641	0.0441557	0.349328	0.470251
OID20910	Q16740	CLPP	pc3	0.0415612	0.0443991	0.349686	0.470251
OID20308	Q8TDL5	BPIFB1	pc3	0.0415556	0.0446145	0.35208	0.472821
OID20808	Q96JP9	CDHR1	pc1	-0.0780529	0.0436856	0.0745969	0.474223
OID20110	P40818	USP8	pc3	0.0411909	0.0443681	0.353658	0.474289
OID20619	P22304	IDS	pc1	0.0774345	0.043565	0.0761072	0.474579
OID20680	Q5ZPR3	CD276	pc1	0.0777743	0.0436906	0.0756696	0.474579
OID20927	P07741	APRT	pc1	-0.0780297	0.0438502	0.0757769	0.474579
OID20986	Q9H477	RBKS	pc3	-0.040747	0.0440006	0.354866	0.475259
OID20262	Q9NNX6	CD209	pc2	0.0455918	0.0448232	0.309579	0.47579
OID20351	A1L4H1	SSC5D	pc3	0.0407134	0.0441557	0.356955	0.477403
OID20961	P06748	NPM1	pc3	0.0401973	0.0438264	0.359487	0.480133
OID20239	Q13361	MFAP5	pc3	0.0405467	0.0442546	0.359999	0.480162
OID20849	P58417	NXPH1	pc2	0.045023	0.044598	0.313213	0.48062
OID20648	P14317	HCLS1	pc3	0.0402204	0.0442124	0.363418	0.484063
OID20123	P09525	ANXA4	pc1	-0.0772625	0.0439078	0.0790828	0.485053
OID20196	P21583	KITLG	pc1	-0.0786123	0.0446101	0.0786503	0.485053
OID20232	Q16773	KYAT1	pc1	-0.076328	0.0436086	0.0806852	0.485053
OID20241	P22748	CA4	pc1	-0.0774862	0.0442169	0.0803211	0.485053
OID21036	P12429	ANXA3	pc1	-0.076326	0.0436182	0.0807596	0.485053
OID21071	P11215	ITGAM	pc1	-0.0780015	0.0443661	0.0793416	0.485053
OID20277	P32942	ICAM3	pc3	0.0399639	0.0440811	0.365058	0.485587
OID20207	P42830	CXCL5	pc2	-0.0450361	0.0450644	0.318102	0.487359
OID21100	P05164	MPO	pc1	-0.0760468	0.0436065	0.0817905	0.48825
OID20532	P13747	HLA-E	pc2	-0.0447639	0.0449568	0.319878	0.489313
OID20715	O95750	FGF19	pc3	0.0395968	0.0440146	0.368755	0.489838
OID20998	Q96GW7	BCAN	pc2	0.0449707	0.045268	0.320983	0.490238
OID21135	Q16881	TXNRD1	pc3	0.0398136	0.0443495	0.369768	0.490519
OID20157	P55285	CDH6	pc1	0.075793	0.0439072	0.0849324	0.492918
OID20163	O75340	PDCD6	pc1	-0.0746335	0.0437449	0.0886146	0.492918
OID20359	P24821	TNC	pc1	0.0748443	0.0437144	0.0874991	0.492918
OID20710	Q9HC38	GLOD4	pc1	-0.0754797	0.0438313	0.0856836	0.492918
OID20730	Q9H3U7	SMOC2	pc1	-0.0760604	0.044372	0.0871253	0.492918
OID20758	Q9NQ30	ESM1	pc1	0.0745663	0.0436753	0.0883941	0.492918
OID21000	P23588	EIF4B	pc1	-0.0749595	0.0438927	0.0883013	0.492918
OID21095	O15394	NCAM2	pc1	0.0752347	0.0436511	0.085413	0.492918
OID21141	P30043	BLVRB	pc1	-0.0749548	0.0435985	0.0862008	0.492918
OID21315	P18627	LAG3	pc1	0.075802	0.0436958	0.0834036	0.492918
OID21363	P25685	DNAJB1	pc1	-0.0751995	0.0438055	0.0866641	0.492918
OID21383	P05187	ALPP	pc1	-0.0763084	0.0440349	0.0837335	0.492918
OID21033	P01236	PRL	pc3	-0.0394938	0.0442275	0.372307	0.493218
OID21338	Q9BS26	ERP44	pc3	0.0395542	0.044351	0.372909	0.493349
OID20604	P10144	GZMB	pc3	-0.0390856	0.0438781	0.373481	0.493438
OID20513	O43521-2	BCL2L11	pc2	-0.0440571	0.044623	0.323968	0.493762
OID21040	P04233	CD74	pc2	-0.0441903	0.0447886	0.324299	0.493762
OID21132	P22749	GNLY	pc3	-0.0397768	0.0447542	0.37455	0.494183
OID20199	P23526	AHCY	pc3	0.0389997	0.0440165	0.376033	0.495473
OID20107	Q04760	GLO1	pc1	-0.0734407	0.0435873	0.0926353	0.496665
OID20144	O94903	PLPBP	pc1	-0.0740224	0.0436094	0.0902494	0.496665
OID20244	P23141	CES1	pc1	-0.0763685	0.0453643	0.0929178	0.496665
OID20390	O14786	NRP1	pc1	0.0736082	0.043918	0.0943612	0.496665
OID20549	Q9BT73	PSMG3	pc1	-0.0735794	0.0436298	0.0923383	0.496665
OID20863	P29475	NOS1	pc1	-0.0749992	0.0444328	0.0920542	0.496665
OID21021	O14737	PDCD5	pc1	-0.0744167	0.0443913	0.0942944	0.496665
OID21077	P31948	STIP1	pc1	-0.0740745	0.043776	0.0912496	0.496665
OID21278	Q15427	SF3B4	pc1	-0.0737952	0.0436571	0.0915921	0.496665
OID21369	P82980	RBP5	pc1	0.0748776	0.044626	0.0939979	0.496665
OID20172	Q96LA6	FCRL1	pc2	-0.0440414	0.0448899	0.327023	0.497136
OID21331	P15848	ARSB	pc2	-0.0437352	0.0446372	0.327666	0.497341
OID21160	Q99497	PARK7	pc1	-0.0734658	0.0439252	0.0950524	0.497627
OID20348	O95998	IL18BP	pc2	-0.0437934	0.044781	0.328577	0.497952
OID20977	Q8WWN9	IPCEF1	pc1	-0.0729227	0.0437339	0.0960623	0.499806
OID21322	Q11201	ST3GAL1	pc1	0.0748086	0.0449227	0.0964896	0.499806
OID20579	Q16698	DECR1	pc3	0.0386248	0.0440286	0.380767	0.500381
OID21319	P38936	CDKN1A	pc3	0.0388775	0.0443179	0.380781	0.500381
OID20101	P05231	IL6	pc1	0.0722706	0.043748	0.0991724	0.500766
OID20248	P13598	ICAM2	pc1	0.0725807	0.0439435	0.0992325	0.500766
OID20562	P40933	IL15	pc1	0.0729731	0.0441055	0.0986564	0.500766
OID20598	P28827	PTPRM	pc1	-0.0724326	0.0436871	0.0979524	0.500766
OID21074	Q15818	NPTX1	pc1	0.0732181	0.0442809	0.0988636	0.500766
OID20339	P13987	CD59	pc2	-0.0437694	0.045141	0.332711	0.503438
OID21325	Q86SJ6	DSG4	pc1	-0.0725849	0.0440889	0.10033	0.503706
OID20695	P13236	CCL4	pc3	0.038224	0.0439134	0.38448	0.504566
OID21299	O94760	DDAH1	pc2	-0.0434833	0.0450546	0.334953	0.506048
OID20596	P08727	KRT19	pc2	-0.0427229	0.0444264	0.336691	0.506728
OID20773	Q99538	LGMN	pc2	-0.0431734	0.0449195	0.336956	0.506728
OID20974	O60242	ADGRB3	pc2	-0.0431605	0.0448589	0.336448	0.506728
OID21051	Q10588	BST1	pc2	-0.0431114	0.0449845	0.338348	0.508042
OID21366	O00748	CES2	pc2	-0.0432965	0.0452356	0.338967	0.50819
OID20204	Q9BQB4	SOST	pc2	-0.0433082	0.0453101	0.339629	0.508405
OID21337	Q14241	ELOA	pc1	-0.0714064	0.0435701	0.101871	0.508835
OID20122	P00568	AK1	pc1	-0.0711139	0.0435456	0.103084	0.509694
OID21084	P23381	WARS	pc1	0.0714538	0.0436972	0.102641	0.509694
OID20113	P09668	CTSH	pc3	0.03869	0.0448833	0.389098	0.509942
OID20438	Q6UXK5	LRRN1	pc2	0.0426742	0.0449609	0.343011	0.512683
OID20647	O95971	CD160	pc2	0.0424794	0.0448437	0.343958	0.512898
OID20785	Q8TEU8	WFIKKN2	pc2	0.0433143	0.0457481	0.344202	0.512898
OID20692	P09326	CD48	pc2	-0.0421745	0.0446311	0.34514	0.513514
OID20165	Q9NY25	CLEC5A	pc2	0.0422434	0.0449195	0.347457	0.513838
OID20315	P05107	ITGB2	pc2	-0.0424257	0.0450388	0.346661	0.513838
OID20603	P41217	CD200	pc2	-0.0419068	0.044551	0.347343	0.513838
OID21316	P28907	CD38	pc2	-0.0428126	0.0454054	0.346193	0.513838
OID20978	P02771	AFP	pc2	0.0430473	0.0458935	0.34871	0.514913
OID21314	O15357	INPPL1	pc3	0.0375339	0.0439723	0.39375	0.515349
OID20515	Q12778	FOXO1	pc1	-0.0709284	0.0436882	0.105115	0.516114
OID21132	P22749	GNLY	pc1	-0.0720762	0.0444364	0.105437	0.516114
OID20938	Q2MKA7	RSPO1	pc2	0.0418263	0.0447251	0.350147	0.516257
OID21152	Q8N149	LILRA2	pc2	-0.0430221	0.0460793	0.350937	0.516642
OID20689	Q6UWV6	ENPP7	pc3	0.0375098	0.0441981	0.396472	0.518219
OID20839	P30039	PBLD	pc3	0.0378462	0.0447259	0.397859	0.519339
OID21325	Q86SJ6	DSG4	pc3	-0.0373898	0.0444114	0.400252	0.521766
OID20941	P38484	IFNGR2	pc3	0.0372965	0.0444281	0.401605	0.522834
OID20933	O60609	GFRA3	pc2	0.041664	0.0451961	0.357056	0.524862
OID20968	Q92765	FRZB	pc3	-0.0368712	0.0441549	0.404097	0.52538
OID20211	O95841	ANGPTL1	pc2	-0.041873	0.0456077	0.359007	0.526938
OID20515	Q12778	FOXO1	pc3	0.0364986	0.0440054	0.407271	0.527959
OID20897	P16444	DPEP1	pc3	0.0370501	0.0446304	0.406851	0.527959
OID21150	P17538	CTRB1	pc3	0.0368759	0.044501	0.407699	0.527959
OID20147	P40189	IL6ST	pc1	0.0703902	0.0438496	0.109072	0.528188
OID20337	P42785	PRCP	pc1	-0.070813	0.0443037	0.110601	0.528188
OID20650	P15692	VEGFA	pc1	0.0712034	0.0444979	0.110202	0.528188
OID20897	P16444	DPEP1	pc1	-0.0712151	0.0443111	0.108656	0.528188
OID21335	P55039	DRG2	pc1	-0.0700742	0.0438321	0.110525	0.528188
OID21124	P00749	PLAU	pc1	0.0702484	0.04404	0.111326	0.529069
OID20595	Q8TD46	CD200R1	pc3	0.0367018	0.0444593	0.409477	0.529561
OID20388	P10646	TFPI	pc3	0.0364049	0.0443155	0.411761	0.531812
OID20940	Q9H5V8	CDCP1	pc3	0.0361903	0.0442143	0.413453	0.533295
OID20619	P22304	IDS	pc2	-0.0404601	0.0445246	0.363943	0.533384
OID20074	P01375	TNF	pc1	0.069381	0.0436793	0.112829	0.53362
OID20547	Q8WTT0	CLEC4C	pc3	-0.0356211	0.0438707	0.417207	0.535315
OID20706	Q99435	NELL2	pc3	-0.0360592	0.0444053	0.417153	0.535315
OID20832	Q9UM07	PADI4	pc3	0.0356418	0.0438765	0.416997	0.535315
OID21364	P98073	TMPRSS15	pc3	-0.0371505	0.0456148	0.415784	0.535315
OID20282	Q9H2A7	CXCL16	pc1	0.0725069	0.0459342	0.115089	0.539939
OID20872	P49789	FHIT	pc1	-0.0690399	0.0437593	0.115268	0.539939
OID20224	Q01973	ROR1	pc1	0.0692266	0.0439619	0.115964	0.540613
OID21071	P11215	ITGAM	pc3	0.0359331	0.0447105	0.421964	0.54071
OID20399	P36222	CHI3L1	pc1	0.0684074	0.0435247	0.11666	0.541278
OID20497	Q8N8S7	ENAH	pc2	-0.0399253	0.0446302	0.371445	0.542753
OID20884	O95466	FMNL1	pc2	-0.0401139	0.0447976	0.370981	0.542753
OID20505	O14867	BACH1	pc1	-0.0682216	0.0435797	0.118116	0.542892
OID21125	P20827	EFNA1	pc1	0.0685837	0.043767	0.117748	0.542892
OID20602	Q9NQ25	SLAMF7	pc2	-0.0399227	0.0447416	0.372668	0.543728
OID21079	Q02487	DSC2	pc2	-0.0396553	0.0445036	0.37333	0.543883
OID21022	Q9UNZ2	NSFL1C	pc1	-0.0688771	0.0441579	0.119447	0.544297
OID21087	P30086	PEBP1	pc1	-0.0684287	0.044013	0.120646	0.544297
OID21105	Q13093	PLA2G7	pc1	-0.0677708	0.0435632	0.12042	0.544297
OID21313	Q9UK85	DKKL1	pc1	-0.0686509	0.0440318	0.119605	0.544297
OID21134	Q08431	MFGE8	pc1	-0.0711867	0.0458616	0.121251	0.544516
OID20162	Q13541	EIF4EBP1	pc1	-0.067605	0.0438717	0.123962	0.546731
OID20258	Q06141	REG3A	pc1	0.0678416	0.0441036	0.12463	0.546731
OID20263	P02144	MB	pc1	-0.0688838	0.0447422	0.124303	0.546731
OID20884	O95466	FMNL1	pc1	-0.0672236	0.0438666	0.126048	0.546731
OID20812	Q6ZMC9	SIGLEC15	pc1	-0.0675426	0.0437329	0.123121	0.546731
OID20939	Q96NZ8	WFIKKN1	pc1	-0.0681536	0.0441047	0.122919	0.546731
OID20949	P16278	GLB1	pc1	-0.0673574	0.043973	0.126212	0.546731
OID20951	Q8NFP4	MDGA1	pc1	0.0683664	0.0446117	0.126042	0.546731
OID20371	Q07654	TFF3	pc2	-0.039887	0.0450338	0.376202	0.547254
OID20612	O15455	TLR3	pc1	-0.0677018	0.0443317	0.127357	0.547553
OID20735	O00300	TNFRSF11B	pc1	0.0679574	0.0445181	0.12752	0.547553
OID21130	Q6UXG3	CD300LG	pc2	-0.0411277	0.0466198	0.378099	0.549197
OID20491	P09919	CSF3	pc3	0.0348785	0.0441396	0.429797	0.550028
OID20201	P00797	REN	pc2	-0.0397326	0.0452081	0.37989	0.550982
OID20762	P09341	CXCL1	pc2	-0.0401881	0.0458082	0.380741	0.551399
OID20668	P51671	CCL11	pc2	0.039008	0.0446125	0.382339	0.552895
OID20611	P50591	TNFSF10	pc3	-0.0346499	0.0441384	0.432812	0.553163
OID20959	Q8WV92	MITD1	pc1	-0.0664229	0.0437494	0.129586	0.553994
OID20092	Q99549	MPHOSPH8	pc1	-0.0629517	0.0441166	0.154227	0.555153
OID20099	Q8NC01	CLEC1A	pc1	0.0638421	0.0440385	0.147777	0.555153
OID20110	P40818	USP8	pc1	-0.0624576	0.0440839	0.157172	0.555153
OID20126	Q05315	CLC	pc1	-0.0623676	0.0438781	0.155833	0.555153
OID20132	O14917	PCDH17	pc1	0.0611272	0.0443009	0.168264	0.555153
OID20175	Q9UBU3	GHRL	pc1	0.0657824	0.044168	0.137026	0.555153
OID20180	Q9GZM7	TINAGL1	pc1	0.0635246	0.0442283	0.151551	0.555153
OID20194	P52888	THOP1	pc1	-0.0635614	0.0437706	0.147093	0.555153
OID20200	P12104	FABP2	pc1	-0.0632488	0.0437037	0.148468	0.555153
OID20201	P00797	REN	pc1	-0.0606926	0.0442882	0.171182	0.555153
OID20207	P42830	CXCL5	pc1	-0.0614473	0.0441549	0.164658	0.555153
OID20253	Q9UM47	NOTCH3	pc1	0.0664127	0.0445132	0.136341	0.555153
OID20266	P48304	REG1B	pc1	0.0650808	0.0437325	0.137345	0.555153
OID20272	Q9Y275	TNFSF13B	pc1	0.0655343	0.0438863	0.136001	0.555153
OID20287	P17813	ENG	pc1	0.0638839	0.0439843	0.147016	0.555153
OID20315	P05107	ITGB2	pc1	-0.0627293	0.0441211	0.155726	0.555153
OID20328	Q16663	CCL15	pc1	0.0680887	0.0453344	0.133754	0.555153
OID20349	P00740	F9	pc1	-0.0614483	0.0441172	0.164291	0.555153
OID20358	P07339	CTSD	pc1	0.0601051	0.0437872	0.170477	0.555153
OID20360	Q86VB7	CD163	pc1	-0.0602011	0.0440588	0.172439	0.555153
OID20368	P35443	THBS4	pc1	-0.0622513	0.0438672	0.156502	0.555153
OID20371	Q07654	TFF3	pc1	0.0626967	0.0441117	0.155853	0.555153
OID20374	O95445	APOM	pc1	-0.0641391	0.0455495	0.159723	0.555153
OID20381	P07359	GP1BA	pc1	0.0609257	0.0439954	0.16673	0.555153
OID20388	P10646	TFPI	pc1	-0.06334	0.0440205	0.150816	0.555153
OID20449	Q8N6P7	IL22RA1	pc1	-0.0629989	0.044322	0.155831	0.555153
OID20493	P18564	ITGB6	pc1	0.0658773	0.0442937	0.137575	0.555153
OID20497	Q8N8S7	ENAH	pc1	0.0602052	0.0437225	0.169138	0.555153
OID20509	O60575	SPINK4	pc1	0.0628606	0.0442285	0.155867	0.555153
OID20510	Q9Y5A7	NUB1	pc1	-0.0607092	0.0437314	0.16569	0.555153
OID20521	Q92609	TBC1D5	pc1	-0.0614589	0.0436681	0.159932	0.555153
OID20533	P19474	TRIM21	pc1	-0.0599695	0.0438116	0.17168	0.555153
OID20534	O75475	PSIP1	pc1	-0.0605657	0.0437567	0.166937	0.555153
OID20537	Q96LC7	SIGLEC10	pc1	0.062307	0.0439873	0.157264	0.555153
OID20550	P20849	COL9A1	pc1	-0.0622699	0.0454656	0.17143	0.555153
OID20561	P78310	CXADR	pc1	0.0608963	0.0441876	0.168784	0.555153
OID20577	Q9NWZ3	IRAK4	pc1	-0.0609474	0.0437487	0.164206	0.555153
OID20578	Q14773	ICAM4	pc1	0.0598287	0.0438869	0.173423	0.555153
OID20582	O15169	AXIN1	pc1	-0.0597223	0.0436856	0.172215	0.555153
OID20589	O94992	HEXIM1	pc1	-0.0658939	0.043666	0.131924	0.555153
OID20621	P01137	TGFB1	pc1	0.0618976	0.0437652	0.157898	0.555153
OID20635	P40259	CD79B	pc1	0.0652283	0.0440098	0.138941	0.555153
OID20648	P14317	HCLS1	pc1	-0.0601168	0.0439336	0.17182	0.555153
OID20653	P43489	TNFRSF4	pc1	0.0642931	0.0438771	0.143473	0.555153
OID20677	P21709	EPHA1	pc1	-0.0613463	0.0442945	0.166686	0.555153
OID20775	P54317	PNLIPRP2	pc1	-0.0635091	0.0440689	0.150178	0.555153
OID20855	Q9H0C8	ILKAP	pc1	-0.0634894	0.043807	0.147887	0.555153
OID20895	Q96B36	AKT1S1	pc1	-0.0638613	0.0439146	0.146519	0.555153
OID20828	P09769	FGR	pc1	-0.0657255	0.0436307	0.1326	0.555153
OID20969	Q06323	PSME1	pc1	-0.0651688	0.043787	0.137304	0.555153
OID20976	P78423	CX3CL1	pc1	0.0632403	0.0444619	0.155554	0.555153
OID20908	P18031	PTPN1	pc1	-0.0607424	0.043827	0.166383	0.555153
OID20923	P78560	CRADD	pc1	-0.0601925	0.0437451	0.169448	0.555153
OID20926	O00308	WWP2	pc1	-0.062384	0.0436984	0.154035	0.555153
OID20931	Q02083	NAAA	pc1	-0.0606013	0.0441883	0.17086	0.555153
OID20936	Q2TAL6	VWC2	pc1	0.0614703	0.0438564	0.161652	0.555153
OID20942	Q15814	TBCC	pc1	-0.0649573	0.0437621	0.138357	0.555153
OID20980	Q9NPH6	OBP2B	pc1	0.0687516	0.0460306	0.135914	0.555153
OID20984	Q8N474	SFRP1	pc1	-0.0606271	0.043799	0.166917	0.555153
OID20986	Q9H477	RBKS	pc1	-0.0638779	0.0437128	0.144564	0.555153
OID21015	Q9H446	RWDD1	pc1	-0.065471	0.043917	0.136652	0.555153
OID21025	P28906	CD34	pc1	-0.0654459	0.0448486	0.145126	0.555153
OID21034	Q14739	LBR	pc1	-0.061884	0.0440205	0.16041	0.555153
OID21038	P05060	CHGB	pc1	0.0622285	0.0439735	0.157656	0.555153
OID21058	Q6ZMJ2	SCARA5	pc1	0.065532	0.0442276	0.139055	0.555153
OID21097	P00995	SPINK1	pc1	0.0648584	0.0439491	0.140642	0.555153
OID21115	Q9UKK9	NUDT5	pc1	-0.0648769	0.043992	0.140916	0.555153
OID21119	Q8N6Q3	CD177	pc1	-0.0644052	0.0438111	0.142178	0.555153
OID21135	Q16881	TXNRD1	pc1	-0.062548	0.0440626	0.156374	0.555153
OID21142	Q969Z4	RELT	pc1	0.0651105	0.0442599	0.1419	0.555153
OID21346	P07949	RET	pc1	-0.068596	0.0459716	0.136299	0.555153
OID21349	Q8N9I9	DTX3	pc1	0.0661186	0.0440327	0.133842	0.555153
OID21286	Q9NUY8	TBC1D23	pc1	-0.059605	0.0437008	0.173207	0.555153
OID21290	Q7L5N7	LPCAT2	pc1	-0.0605479	0.0436443	0.165972	0.555153
OID21330	O00451	GFRA2	pc1	0.059548	0.0436111	0.172736	0.555153
OID21331	P15848	ARSB	pc1	-0.0634154	0.0437273	0.147622	0.555153
OID21374	P80511	S100A12	pc1	-0.0597014	0.0438035	0.173521	0.555153
OID21149	P00918	CA2	pc1	-0.0594648	0.0436902	0.174115	0.555239
OID20652	Q13478	IL18R1	pc1	-0.0622573	0.0458272	0.174916	0.555719
OID20955	O95630	STAMBP	pc1	-0.0594655	0.0438215	0.175401	0.555719
OID20108	Q9NWQ8	PAG1	pc1	0.060087	0.0447146	0.179631	0.556347
OID20154	P09382	LGALS1	pc1	-0.0602792	0.0447198	0.178296	0.556347
OID20369	P02786	TFRC	pc1	0.0588376	0.0438367	0.180145	0.556347
OID20401	Q16627	CCL14	pc1	0.0600287	0.0446555	0.179479	0.556347
OID20416	Q92820	GGH	pc1	-0.0591487	0.0440304	0.17977	0.556347
OID20935	P52798	EFNA4	pc1	0.0595856	0.044216	0.178402	0.556347
OID20988	P08962	CD63	pc1	-0.0589017	0.0438398	0.179703	0.556347
OID21102	P01833	PIGR	pc1	0.0602152	0.0444764	0.176395	0.556347
OID20681	Q9UJU6	DBNL	pc1	-0.058742	0.043829	0.180777	0.556542
OID20780	P15291	B4GALT1	pc1	0.0584456	0.0437285	0.18198	0.55849
OID20332	P39060	COL18A1	pc1	0.058119	0.0438798	0.185946	0.558565
OID20351	A1L4H1	SSC5D	pc1	-0.0582599	0.0438831	0.184915	0.558565
OID20404	Q9UGM5	FETUB	pc1	-0.0585736	0.0442299	0.186014	0.558565
OID20447	Q5R372	RABGAP1L	pc1	-0.0576629	0.0435972	0.186569	0.558565
OID20859	Q9Y2V2	CARHSP1	pc1	-0.0582817	0.0436806	0.182728	0.558565
OID21083	P08254	MMP3	pc1	0.0598743	0.0451406	0.18532	0.558565
OID21287	O95831	AIFM1	pc1	-0.0584145	0.0441316	0.186231	0.558565
OID21380	Q13421	MSLN	pc1	0.0580471	0.043789	0.18558	0.558565
OID20098	P40225	THPO	pc3	0.0345873	0.0447288	0.439733	0.559089
OID20298	P09093	CELA3A	pc3	0.0342952	0.0441861	0.438028	0.559089
OID20437	Q9NP70	AMBN	pc3	-0.0341271	0.0441308	0.439702	0.559089
OID20918	O00559	EBAG9	pc3	0.0342553	0.0442421	0.439141	0.559089
OID20099	Q8NC01	CLEC1A	pc2	-0.0385826	0.044965	0.391274	0.559368
OID20221	Q9BUD6	SPON2	pc2	-0.0384537	0.0449899	0.39312	0.559368
OID20185	Q86VZ4	LRP11	pc2	-0.0389622	0.0453759	0.390946	0.559368
OID20260	P48960	ADGRE5	pc2	-0.0382428	0.0445368	0.390932	0.559368
OID20442	O60934	NBN	pc2	-0.0380603	0.0444806	0.392599	0.559368
OID20570	P26022	PTX3	pc2	-0.0385815	0.0448469	0.390043	0.559368
OID20635	P40259	CD79B	pc2	-0.0386374	0.0449398	0.390337	0.559368
OID20768	P36941	LTBR	pc2	-0.0383447	0.0449148	0.393671	0.559368
OID20822	P49023	PXN	pc2	-0.038658	0.0451661	0.392462	0.559368
OID20900	O95256	IL18RAP	pc2	-0.0384637	0.0446074	0.388955	0.559368
OID21107	P22105	TNXB	pc2	-0.0387349	0.0452604	0.392509	0.559368
OID21351	O75144	ICOSLG	pc2	0.0382162	0.044524	0.391126	0.559368
OID20740	Q15389	ANGPT1	pc2	-0.0384544	0.0451247	0.394525	0.559768
OID20554	Q9NZN5	ARHGEF12	pc3	0.0339559	0.0441177	0.441865	0.560344
OID21015	Q9H446	RWDD1	pc3	0.034075	0.0442216	0.44134	0.560344
OID20270	Q96AP7	ESAM	pc2	-0.0380726	0.0448639	0.396499	0.560542
OID20391	P12318	FCGR2A	pc2	-0.0378885	0.0447025	0.397087	0.560542
OID20934	Q9UBT3	DKK4	pc2	-0.0377849	0.0446063	0.397361	0.560542
OID21368	O00622	CCN1	pc2	0.0380919	0.0448636	0.396257	0.560542
OID20123	P09525	ANXA4	pc3	0.0339429	0.0442514	0.443418	0.561587
OID21293	Q07954	LRP1	pc2	-0.0384042	0.045514	0.399194	0.562318
OID20730	Q9H3U7	SMOC2	pc2	-0.0381599	0.0453448	0.400445	0.56327
OID20260	P48960	ADGRE5	pc1	-0.0573921	0.0436355	0.18903	0.564208
OID20342	P05121	SERPINE1	pc3	0.0340015	0.0447163	0.447387	0.56515
OID21358	O00592	PODXL	pc3	0.0333366	0.0438249	0.447211	0.56515
OID20364	P07478	PRSS2	pc1	0.0581118	0.0444029	0.191229	0.565598
OID21073	P14174	MIF	pc1	-0.0573623	0.043783	0.190751	0.565598
OID21116	P14778	IL1R1	pc1	0.0576003	0.0439617	0.190722	0.565598
OID20839	P30039	PBLD	pc2	-0.0378531	0.045365	0.404451	0.568089
OID20727	P22466	GAL	pc3	0.0353915	0.0468817	0.45066	0.568552
OID21128	P00352	ALDH1A1	pc3	0.0333047	0.0443778	0.453321	0.570543
OID21320	Q96EK5	KIFBP	pc3	0.0330168	0.0440022	0.453404	0.570543
OID21358	O00592	PODXL	pc2	-0.036839	0.0444455	0.407583	0.571667
OID21350	P07948	LYN	pc3	0.0329897	0.0441889	0.455682	0.572673
OID21076	P50895	BCAM	pc1	0.0568639	0.0437752	0.194548	0.573682
OID20917	Q8NBI3	DRAXIN	pc3	0.0331949	0.0446268	0.45733	0.574008
OID20793	A1E959	ODAM	pc1	0.0565998	0.0436563	0.19541	0.574495
OID20644	P30044	PRDX5	pc1	-0.0566113	0.04375	0.196276	0.575077
OID20703	Q9BY76	ANGPTL4	pc1	0.0565653	0.043764	0.196783	0.575077
OID20672	P03956	MMP1	pc2	-0.0365806	0.0445626	0.412108	0.577187
OID21053	Q9BRF8	CPPED1	pc3	0.0327274	0.0443555	0.460958	0.577821
OID20220	P01241	GH1	pc2	-0.0366722	0.0448633	0.414081	0.579121
OID20152	Q99674	CGREF1	pc2	-0.0370152	0.0454579	0.415879	0.579979
OID21339	Q96I82	KAZALD1	pc2	-0.0368162	0.045191	0.415647	0.579979
OID20216	P31431	SDC4	pc1	-0.0568794	0.0442613	0.199363	0.580882
OID20319	P00533	EGFR	pc1	-0.0571669	0.0446737	0.201266	0.583323
OID20554	Q9NZN5	ARHGEF12	pc1	-0.0560835	0.0438395	0.201392	0.583323
OID20231	P07204	THBD	pc2	0.0362737	0.0451015	0.421627	0.583484
OID20688	P11684	SCGB1A1	pc2	-0.0365963	0.0454357	0.420945	0.583484
OID20914	O95727	CRTAM	pc2	-0.0361074	0.0447573	0.420205	0.583484
OID20936	Q2TAL6	VWC2	pc2	-0.0361358	0.0447767	0.420041	0.583484
OID21057	Q16288	NTRK3	pc2	-0.0364956	0.0454107	0.421968	0.583484
OID21156	P04118	CLPS	pc2	0.0360813	0.0448083	0.42107	0.583484
OID20271	P07451	CA3	pc2	-0.0364404	0.0454797	0.423373	0.584601
OID20308	Q8TDL5	BPIFB1	pc2	0.0361624	0.0452616	0.424693	0.585598
OID20071	O95183	VAMP5	pc1	0.0567237	0.0445406	0.203427	0.58575
OID21323	Q96RT1	ERBIN	pc1	-0.056131	0.0440327	0.202992	0.58575
OID20075	P35218	CA5A	pc2	-0.0361946	0.0455233	0.426947	0.586533
OID20363	P30530	AXL	pc2	-0.035723	0.0449516	0.427168	0.586533
OID21060	P48052	CPA2	pc2	-0.0357435	0.0449177	0.426556	0.586533
OID20785	Q8TEU8	WFIKKN2	pc1	0.0569109	0.0448348	0.204913	0.5883
OID20863	P29475	NOS1	pc2	-0.035916	0.0454066	0.42933	0.588675
OID20447	Q5R372	RABGAP1L	pc3	0.0317002	0.043882	0.470391	0.588891
OID20232	Q16773	KYAT1	pc3	0.0316626	0.0439515	0.471618	0.589674
OID20095	O15354	GPR37	pc1	0.0550723	0.0442163	0.213529	0.589806
OID20199	P23526	AHCY	pc1	-0.054612	0.0437508	0.212528	0.589806
OID20255	Q03167	TGFBR3	pc1	0.0548758	0.0441251	0.214219	0.589806
OID20311	P46531	NOTCH1	pc1	-0.0555479	0.0446241	0.213794	0.589806
OID20375	Q96H15	TIMD4	pc1	0.0548974	0.0437129	0.209757	0.589806
OID20443	Q96P31	FCRL3	pc1	0.0547397	0.0437909	0.21188	0.589806
OID20429	Q8NHJ6	LILRB4	pc1	0.054417	0.0438675	0.215382	0.589806
OID20736	Q9UJA9	ENPP5	pc1	-0.0543552	0.0438461	0.21568	0.589806
OID20755	Q9UHX3	ADGRE2	pc1	-0.0552735	0.0437718	0.207267	0.589806
OID20875	Q9Y2W6	TDRKH	pc1	-0.0547096	0.0439129	0.213402	0.589806
OID20918	O00559	EBAG9	pc1	-0.0546047	0.0439676	0.214848	0.589806
OID20943	Q14108	SCARB2	pc1	0.0553955	0.0440338	0.208976	0.589806
OID20946	O43155	FLRT2	pc1	0.0549522	0.044073	0.213043	0.589806
OID21081	O60462	NRP2	pc1	0.0551827	0.0444628	0.215156	0.589806
OID21086	P12081	HARS1	pc1	-0.0552685	0.0438138	0.207743	0.589806
OID21152	Q8N149	LILRA2	pc1	-0.0568653	0.0451595	0.208546	0.589806
OID21375	Q8IXJ6	SIRT2	pc1	-0.0545103	0.0438737	0.214662	0.589806
OID20100	O75354	ENTPD6	pc1	0.0536602	0.0437994	0.221106	0.590084
OID20149	Q6GTS8	PM20D1	pc1	-0.0576913	0.0468024	0.218288	0.590084
OID20189	Q8IZP9	ADGRG2	pc1	0.0565614	0.0456972	0.216397	0.590084
OID20238	P55058	PLTP	pc1	0.0542577	0.0443035	0.221276	0.590084
OID20322	P10451	SPP1	pc1	0.0539458	0.0440816	0.221619	0.590084
OID20559	Q9UDT6	CLIP2	pc1	-0.0542021	0.0438675	0.217197	0.590084
OID20601	Q01344	IL5RA	pc1	0.0544737	0.0444127	0.22058	0.590084
OID20768	P36941	LTBR	pc1	0.0540828	0.0440152	0.219756	0.590084
OID20990	P07306	ASGR1	pc1	0.0551114	0.0450516	0.221799	0.590084
OID21112	Q9Y240	CLEC11A	pc1	-0.0538095	0.0439882	0.221809	0.590084
OID20167	Q969P0	IGSF8	pc1	0.0541944	0.044474	0.223588	0.590096
OID21075	P19440	GGT1	pc1	0.0544234	0.0446651	0.223622	0.590096
OID21082	O15389	SIGLEC5	pc1	-0.0534198	0.043752	0.222679	0.590096
OID20174	P09417	QDPR	pc1	-0.0535454	0.0442566	0.226899	0.59317
OID20334	O15467	CCL16	pc1	0.0555519	0.0459458	0.22721	0.59317
OID20678	P15260	IFNGR1	pc1	0.0535249	0.0441269	0.225716	0.59317
OID21328	Q8IX05	CD302	pc1	0.0531887	0.0439867	0.227162	0.59317
OID20482	Q7Z6M3	MILR1	pc1	0.0528514	0.0438129	0.228277	0.594371
OID20204	Q9BQB4	SOST	pc3	0.0317755	0.0446909	0.477415	0.594563
OID20366	O00533	CHL1	pc3	0.0316198	0.0444081	0.476782	0.594563
OID20989	Q9UL46	PSME2	pc3	0.0312573	0.0440772	0.478566	0.594563
OID21156	P04118	CLPS	pc3	0.031352	0.0441843	0.478303	0.594563
OID21288	P34949	MPI	pc3	0.0314342	0.0442461	0.477766	0.594563
OID20605	P24001	IL32	pc3	0.0311698	0.0440516	0.479542	0.595021
OID20293	Q15828	CST6	pc2	0.0362223	0.0463422	0.434807	0.595351
OID20628	Q9BZW8	CD244	pc2	-0.0349753	0.0449323	0.436705	0.597114
OID20081	O43854	EDIL3	pc2	-0.0355602	0.0457575	0.437444	0.597291
OID20859	Q9Y2V2	CARHSP1	pc3	-0.0309136	0.0439685	0.482333	0.597727
OID20601	Q01344	IL5RA	pc3	0.0313566	0.0446931	0.48326	0.598118
OID21139	P08648	ITGA5	pc3	0.0314271	0.0448865	0.484164	0.598481
OID20271	P07451	CA3	pc3	0.0313323	0.0448467	0.485096	0.598876
OID20114	P46379	BAG6	pc1	-0.0529906	0.0441739	0.230871	0.59953
OID21010	Q08708	CD300C	pc2	-0.0345662	0.0448856	0.44161	0.60214
OID20593	Q29980_Q29983	MICB_MICA	pc2	-0.034364	0.044691	0.442304	0.602247
OID21332	O14828	SCAMP3	pc1	-0.0526324	0.0440713	0.232948	0.603324
OID20156	P41218	MNDA	pc2	0.0340355	0.0444827	0.444551	0.603703
OID20793	A1E959	ODAM	pc2	0.0340464	0.0445627	0.445223	0.603703
OID21025	P28906	CD34	pc2	0.0350107	0.0458004	0.444981	0.603703
OID20311	P46531	NOTCH1	pc3	0.0310096	0.0449086	0.490199	0.604325
OID20665	P48023	FASLG	pc3	-0.0303639	0.0440287	0.490744	0.604325
OID20337	P42785	PRCP	pc3	-0.0306792	0.0446314	0.492159	0.605306
OID20600	P01135	TGFA	pc2	-0.0338339	0.0444658	0.447081	0.605383
OID20316	P25445	FAS	pc1	0.0521459	0.04381	0.234508	0.605761
OID20832	Q9UM07	PADI4	pc2	0.0337747	0.0445064	0.448289	0.606181
OID21377	Q86SF2	GALNT7	pc3	-0.0301491	0.0440736	0.494254	0.60712
OID20620	O00273	DFFA	pc1	-0.0519844	0.0438371	0.236248	0.608649
OID20958	Q6P1N0	CC2D1A	pc1	-0.0521579	0.0440644	0.237109	0.609265
OID20818	P05455	SSB	pc1	-0.0518277	0.0438767	0.238085	0.61017
OID20992	Q9BYC5	FUT8	pc3	0.0303971	0.0448407	0.498157	0.611147
OID21353	Q99717	SMAD5	pc1	-0.051388	0.0436182	0.239309	0.611706
OID20741	P01127	PDGFB	pc1	-0.0517347	0.0439791	0.240021	0.611929
OID20573	Q9UMR7	CLEC4A	pc1	-0.0527386	0.0450424	0.242216	0.61296
OID20905	O14944	EREG	pc1	0.0513362	0.0437645	0.241355	0.61296
OID21003	Q9BS40	LXN	pc1	-0.0512599	0.0438082	0.242523	0.61296
OID21158	P22692	IGFBP4	pc1	0.0514503	0.0440089	0.24293	0.61296
OID20702	O14836	TNFRSF13B	pc2	-0.0332039	0.044721	0.458155	0.618422
OID20990	P07306	ASGR1	pc2	-0.0341045	0.04598	0.458605	0.618422
OID20086	P21964	COMT	pc1	-0.0485816	0.0440902	0.271053	0.619118
OID20213	Q99523	SORT1	pc1	0.0486134	0.0443077	0.273097	0.619118
OID20137	Q03154	ACY1	pc1	-0.0496344	0.0442039	0.262044	0.619118
OID20153	P10145	CXCL8	pc1	0.0496778	0.0438159	0.257432	0.619118
OID20156	P41218	MNDA	pc1	-0.0503197	0.0435932	0.248933	0.619118
OID20159	P16112	ACAN	pc1	-0.0500428	0.0452153	0.268931	0.619118
OID20166	P08263	GSTA1	pc1	-0.0511901	0.044506	0.250621	0.619118
OID20195	P35754	GLRX	pc1	-0.0481902	0.043708	0.270757	0.619118
OID20242	P54760	EPHB4	pc1	0.0494009	0.044181	0.264045	0.619118
OID20298	P09093	CELA3A	pc1	0.0495134	0.043924	0.260181	0.619118
OID20317	O15031	PLXNB2	pc1	-0.0504374	0.0444848	0.25742	0.619118
OID20356	Q99650	OSMR	pc1	0.0502728	0.0442119	0.256051	0.619118
OID20413	P24592	IGFBP6	pc1	-0.0505104	0.0441779	0.253449	0.619118
OID20415	P05451	REG1A	pc1	0.0491499	0.043869	0.263095	0.619118
OID20480	Q96RJ3	TNFRSF13C	pc1	0.0493831	0.0442308	0.264755	0.619118
OID20486	P42701	IL12RB1	pc1	0.0499493	0.0437528	0.254161	0.619118
OID20536	Q8IVG5	SAMD9L	pc1	-0.0481533	0.0438975	0.273196	0.619118
OID20539	Q6ZMH5	SLC39A5	pc1	0.048938	0.0436926	0.263234	0.619118
OID20540	P78410	BTN3A2	pc1	0.0493369	0.0439328	0.261977	0.619118
OID20568	P23582	NPPC	pc1	0.0490068	0.0443277	0.269455	0.619118
OID20576	P24394	IL4R	pc1	0.048134	0.0438273	0.272622	0.619118
OID20579	Q16698	DECR1	pc1	-0.0490535	0.0437755	0.263013	0.619118
OID20584	P01730	CD4	pc1	0.0499539	0.0440671	0.257515	0.619118
OID20625	Q04637	EIF4G1	pc1	-0.0491744	0.0440478	0.264797	0.619118
OID20687	P09238	MMP10	pc1	0.0502132	0.0437263	0.251377	0.619118
OID20718	P0DMV8	HSPA1A	pc1	-0.0507541	0.0444355	0.253923	0.619118
OID20738	Q5KU26	COLEC12	pc1	0.0499823	0.0439842	0.256351	0.619118
OID20744	O43598	DNPH1	pc1	-0.0504377	0.0436416	0.24835	0.619118
OID20757	P27930	IL1R2	pc1	-0.0491453	0.0444793	0.269737	0.619118
OID20861	P39905	GDNF	pc1	0.0480107	0.0436957	0.27241	0.619118
OID20903	P14868	DARS1	pc1	-0.0480542	0.0437983	0.2731	0.619118
OID20999	P37023	ACVRL1	pc1	0.0508425	0.0443546	0.252235	0.619118
OID21019	P22894	MMP8	pc1	-0.0484289	0.0437925	0.269319	0.619118
OID21032	Q8NBJ7	SUMF2	pc1	-0.0483113	0.0438747	0.271378	0.619118
OID21049	P28908	TNFRSF8	pc1	0.0502451	0.0436313	0.250046	0.619118
OID21121	Q99972	MYOC	pc1	0.049687	0.0445952	0.265742	0.619118
OID21145	P20333	TNFRSF1B	pc1	0.0492581	0.0440475	0.263982	0.619118
OID21350	P07948	LYN	pc1	-0.0484147	0.0439273	0.270928	0.619118
OID21282	Q9BYE9	CDHR2	pc1	-0.0517473	0.0456162	0.257172	0.619118
OID21298	Q9UJ71	CD207	pc1	-0.0499656	0.0435892	0.25223	0.619118
OID21304	O00233	PSMD9	pc1	-0.0494411	0.0438399	0.259964	0.619118
OID21316	P28907	CD38	pc1	0.0508274	0.0445124	0.254059	0.619118
OID21320	Q96EK5	KIFBP	pc1	-0.0484783	0.0437414	0.268272	0.619118
OID21365	P50120	RBP2	pc1	-0.0490083	0.0436258	0.261819	0.619118
OID20900	O95256	IL18RAP	pc1	0.0478964	0.0437282	0.273908	0.619298
OID21004	P13500	CCL2	pc1	0.0480799	0.0439613	0.274623	0.619483
OID20191	O95502	NPTXR	pc2	0.0330132	0.0447388	0.460919	0.619834
OID20265	O14798	TNFRSF10C	pc2	-0.0330762	0.0447743	0.460419	0.619834
OID20230	P04792	HSPB1	pc1	-0.0479651	0.0440227	0.276439	0.619863
OID20324	O75023	LILRB5	pc1	-0.0478698	0.0439583	0.276691	0.619863
OID21096	P23280	CA6	pc1	-0.0487825	0.0447961	0.276687	0.619863
OID21365	P50120	RBP2	pc2	0.032778	0.0445147	0.461871	0.620262
OID20376	P05556	ITGB1	pc3	0.0296898	0.0448244	0.508049	0.622503
OID20787	Q03403	TFF2	pc2	-0.0330898	0.0452503	0.464965	0.623563
OID20690	Q9BZZ2	SIGLEC1	pc2	-0.0325867	0.0447125	0.466465	0.623865
OID20935	P52798	EFNA4	pc2	-0.0329072	0.0451426	0.46637	0.623865
OID20736	Q9UJA9	ENPP5	pc3	-0.0290588	0.044127	0.510505	0.624731
OID20861	P39905	GDNF	pc2	-0.0323922	0.0445842	0.467851	0.624866
OID20469	Q16552	IL17A	pc2	-0.0326555	0.0450831	0.469199	0.625811
OID21281	Q5VIR6	VPS53	pc1	-0.0472924	0.0437372	0.280096	0.626059
OID20849	P58417	NXPH1	pc1	0.0472222	0.0437327	0.280759	0.626112
OID20752	Q99895	CTRC	pc3	-0.0288813	0.0442041	0.513825	0.626837
OID20939	Q96NZ8	WFIKKN1	pc3	-0.0290252	0.0444255	0.513837	0.626837
OID21153	Q6UXH9	PAMR1	pc3	0.0291043	0.0445795	0.514147	0.626837
OID20186	Q13275	SEMA3F	pc2	-0.0325835	0.0452374	0.471693	0.628283
OID20341	P20062	TCN2	pc2	-0.0326869	0.0454646	0.472508	0.628513
OID20464	P48061	CXCL12	pc3	0.0284465	0.0438161	0.516494	0.628814
OID21027	Q96CD2	PPCDC	pc3	0.0284392	0.0438634	0.517053	0.628814
OID20151	Q13158	FADD	pc1	-0.0466133	0.0438374	0.288153	0.629324
OID20352	Q06033	ITIH3	pc1	0.0475367	0.0442805	0.283553	0.629324
OID20391	P12318	FCGR2A	pc1	0.046834	0.0438229	0.28572	0.629324
OID20394	Q9NZK5	ADA2	pc1	-0.0468959	0.0440702	0.287793	0.629324
OID20508	Q06520	SULT2A1	pc1	0.0477357	0.0446733	0.285791	0.629324
OID20595	Q8TD46	CD200R1	pc1	0.0469872	0.0442054	0.288332	0.629324
OID20689	Q6UWV6	ENPP7	pc1	-0.0469148	0.0439469	0.28625	0.629324
OID21080	Q04900	CD164	pc1	-0.047358	0.0442182	0.284687	0.629324
OID21319	P38936	CDKN1A	pc1	-0.0470405	0.0440683	0.28629	0.629324
OID21326	Q12846	STX4	pc1	-0.0466539	0.0439188	0.288628	0.629324
OID21306	P05937	CALB1	pc1	0.0464796	0.0438409	0.289575	0.629985
OID20143	O60664	PLIN3	pc1	-0.046472	0.0441952	0.293533	0.632197
OID20431	P22301	IL10	pc1	0.0461437	0.0438255	0.292902	0.632197
OID20460	O14904	WNT9A	pc1	0.0467466	0.0445066	0.294078	0.632197
OID20605	P24001	IL32	pc1	0.0462439	0.0437927	0.291494	0.632197
OID20714	P34896	SHMT1	pc1	-0.0460919	0.0439185	0.294466	0.632197
OID20720	O43291	SPINT2	pc1	0.0461697	0.0438312	0.292692	0.632197
OID20974	O60242	ADGRB3	pc1	0.0460903	0.0439874	0.295238	0.632468
[truncated: 939 more rows]

## Sheet: Fig 3
Model: outcome ~ protein + age + sex
outcome	protein	beta	se	pval	n	FDR
6 MW	MIC-1	-0.545799	0.0894231	1.0792e-08	136	2.91385e-06
6 MW	TNF sR-I	-0.443731	0.0906038	2.78888e-06	136	0.000376499
6 MW	FSTL3	-0.454417	0.0957176	5.28522e-06	136	0.000475669
6 MW	TNF sR-II	-0.412405	0.0935286	2.12953e-05	136	0.00113914
6 MW	Epithelial cell kinase	-0.413198	0.0926599	1.74092e-05	136	0.00113914
6 MW	Leptin	-0.395867	0.0906647	2.53143e-05	136	0.00113914
6 MW	TSP2	-0.353897	0.0817866	2.95934e-05	136	0.00114146
6 MW	IGFBP-4	-0.345602	0.0830062	5.61942e-05	136	0.00189656
6 MW	Ephrin-A4	-0.386233	0.0947628	7.87395e-05	136	0.00236219
6 MW	Lipocalin 2	-0.32303	0.0811795	0.000113476	136	0.00306384
6 MW	Cystatin C	-0.339948	0.0874544	0.000159863	136	0.00392391
6 MW	MIF	-0.32946	0.085384	0.000177611	136	0.00399625
6 MW	Layilin	-0.391873	0.108436	0.000427743	136	0.00888389
6 MW	Dkk-4	0.287292	0.0818605	0.000614527	136	0.0118516
6 MW	HSP 70	-0.279113	0.0804386	0.000703872	136	0.0126697
longitudinal function	MMP-7	-0.365631	0.0877992	5.43038e-05	144	0.014662
6 MW	IL-18 BPa	-0.318285	0.0941954	0.000956783	136	0.0161457
6 MW	TIMD3	-0.306912	0.0916776	0.00106188	136	0.0167761
6 MW	Epo	-0.303394	0.0910521	0.00111841	136	0.0167761
6 MW	CDON	0.275458	0.0848202	0.00147603	136	0.0209751
6 MW	MMP-7	-0.280121	0.0879745	0.00181148	136	0.024455
logEe	LYNB	-0.281561	0.0699444	9.27275e-05	144	0.0250364
6 MW	Cathepsin D	-0.237254	0.0751242	0.0019682	136	0.0253054
6 MW	G-CSF	-0.242733	0.0773914	0.00210885	136	0.0258814
logEe	GI24	-0.230168	0.0661436	0.000669275	144	0.0451761
logEe	LYN	-0.251373	0.0706573	0.000511276	144	0.0451761
logEe	P-Selectin	-0.255793	0.0715665	0.000482536	144	0.0451761
logEcv	Layilin	0.376686	0.105353	0.000484641	140	0.0464811
logEcv	IGFBP-1	0.305558	0.0858976	0.000516456	140	0.0464811
logEcv	IGFBP-2	0.317181	0.0866628	0.000359959	140	0.0464811
6 MW	TFF3	-0.279552	0.0953253	0.00396377	136	0.0465312
logEe	SLAF5	-0.229759	0.0676113	0.0008835	144	0.047709
6 MW	FBLN3	-0.276861	0.096266	0.00469741	136	0.0528459
longitudinal function	Leptin	-0.336849	0.0927734	0.000395277	144	0.0533625
logEa	COLEC12	0.291399	0.078471	0.000296615	141	0.080086
logEcv	C1QR1	0.256423	0.0834016	0.00254846	140	0.0852325
logEcv	ART	0.251801	0.0806954	0.00220597	140	0.0852325
logEcv	CD48	0.258279	0.0792142	0.00140549	140	0.0852325
logEcv	ROBO2	0.268493	0.0835208	0.0016313	140	0.0852325
logEcv	ROR1	0.282577	0.09061	0.00221841	140	0.0852325
logEcv	Trefoil factor 2	0.290719	0.0956407	0.00284108	140	0.0852325
6 MW	PSP	-0.230446	0.0864368	0.00863369	136	0.0886474
6 MW	TIG2	-0.230763	0.0872869	0.00919307	136	0.0886474
6 MW	RELT	-0.223889	0.0835875	0.00833561	136	0.0886474
6 MW	Testican-1	0.207856	0.0784734	0.00906471	136	0.0886474
6 MW	CLC1B	0.201844	0.07678	0.00958338	136	0.0892246
6 MW	CLM6	-0.211621	0.0811612	0.0101728	136	0.0915556
logEcv	IGFBP-4	0.255615	0.087174	0.00394987	140	0.0928123
logEcv	Epithelial cell kinase	0.277094	0.0931136	0.00345889	140	0.0928123
logEcv	LEG9	0.227618	0.078008	0.00412499	140	0.0928123
logEe	TSP2	0.217624	0.071445	0.00277174	144	0.0935464
logEe	IL-7 Ra	-0.2344	0.076108	0.00249354	144	0.0935464
logEe	ROBO2	0.222534	0.0721662	0.00246397	144	0.0935464
logEe	NSF1C	-0.212318	0.0706529	0.00314701	144	0.0944103
logEcv	FAM3B	0.24283	0.0842496	0.00459031	140	0.0953372
logEcv	IL-1 sRI	0.224723	0.0787582	0.00500333	140	0.0964927
logEe	Carbonic anhydrase XIII	-0.202809	0.0692251	0.00396286	144	0.0976025
logEe	CLC1B	-0.198451	0.0677637	0.0039764	144	0.0976025
logEe	Galectin-4	0.202687	0.0701726	0.00448793	144	0.100978
logEcv	REG4	0.265387	0.0956073	0.00628275	140	0.101818
logEcv	CRDL1	0.288563	0.10542	0.00702382	140	0.101818
logEcv	Tenascin	0.236836	0.0867419	0.00716499	140	0.101818
logEcv	uPA	0.239872	0.0853914	0.00570079	140	0.101818
logEcv	DR6	0.237062	0.0861846	0.00675838	140	0.101818
logEcv	TGF-b R III	0.22969	0.0856553	0.00823571	140	0.102515
logEcv	TNF sR-II	0.240094	0.0895391	0.00823838	140	0.102515
logEcv	IL-15 Ra	0.219794	0.0821181	0.00835306	140	0.102515
logEcv	NovH	-0.207208	0.0793943	0.0100727	140	0.108975
logEcv	Ck-b-8-1	0.213607	0.0822858	0.0104702	140	0.108975
logEcv	RGMB	0.223606	0.0861647	0.0104939	140	0.108975
logEcv	FBLN3	0.25149	0.0966735	0.0103111	140	0.108975
logEcv	GPNMB	0.211439	0.0820245	0.011009	140	0.11009
logEe	SPINT2	-0.19459	0.0687713	0.00534744	144	0.111062
6 MW	MIP-5	-0.211521	0.0859223	0.0151151	136	0.120665
6 MW	MCP-3	0.208324	0.0839557	0.0143451	136	0.120665
6 MW	Stanniocalcin-1	-0.202704	0.0822927	0.0150573	136	0.120665
6 MW	EphB6	-0.196414	0.0798495	0.0151948	136	0.120665
6 MW	IL-18 Ra	-0.198525	0.0812392	0.0158578	136	0.122331
logEcv	MIC-1	0.252098	0.0999625	0.0128246	140	0.123666
6 MW	Fractalkine/CX3CL-1	-0.194488	0.0803432	0.0168502	136	0.126377
logLAVi	PCSK9	0.313798	0.0876062	0.000481879	133	0.130107
logEe	EDAR	-0.190428	0.0694315	0.00689108	144	0.132899
6 MW	GX	0.177938	0.0747456	0.0187149	136	0.132974
6 MW	ASGR1	-0.193813	0.0811077	0.0182815	136	0.132974
6 MW	suPAR	-0.207736	0.087785	0.0194147	136	0.13441
6 MW	PECAM-1	0.207758	0.0888672	0.0208987	136	0.141066
6 MW	TGF-b1	0.207826	0.0901355	0.0226864	136	0.145841
6 MW	Keratin 18	-0.193251	0.0837869	0.0226431	136	0.145841
logEcv	TNF sR-I	0.226856	0.0936968	0.0167895	140	0.146231
logEcv	MMP-7	0.220177	0.0905482	0.0163337	140	0.146231
logEcv	MPIF-1	0.195827	0.0805265	0.0163235	140	0.146231
6 MW	Stress-induced-phosphoprotein 1	-0.203057	0.0889142	0.0239837	136	0.150595
logEcv	MATN2	0.210876	0.0880255	0.0179537	140	0.151485
longitudinal function	CD244	0.266468	0.0832732	0.00170078	144	0.15307
6 MW	FLRT2	-0.206386	0.0910304	0.0250026	136	0.153425
6 MW	VEGF-D	-0.183923	0.0818566	0.0263071	136	0.156459
6 MW	NKp46	-0.201105	0.0897145	0.026656	136	0.156459
6 MW	sRANKL	-0.159001	0.072706	0.0305119	136	0.161534
6 MW	GCP-2	-0.18328	0.0837881	0.0304724	136	0.161534
6 MW	Arylsulfatase A	0.1867	0.0849704	0.0297485	136	0.161534
6 MW	Elafin	-0.195809	0.0885476	0.0287331	136	0.161534
6 MW	COLEC12	0.180399	0.0815424	0.0286632	136	0.161534
logEcv	Cadherin-5	0.195112	0.0831762	0.0204335	140	0.162266
logEcv	Notch-3	0.195909	0.0834732	0.02037	140	0.162266
logEcv	Fractalkine/CX3CL-1	0.184679	0.0797667	0.0220969	140	0.168009
logEcv	IGF-I sR	0.194353	0.0841404	0.0224012	140	0.168009
logEe	IL-10 Rb	0.176021	0.0668492	0.00941157	144	0.169408
Native T1	IL-4 sR	-0.266595	0.0763083	0.0006434	140	0.173718
logEe	DBNL	-0.170556	0.0663824	0.0112371	144	0.178472
logEe	Epo	0.178971	0.0694085	0.0109549	144	0.178472
6 MW	VCAM-1	-0.197506	0.0927551	0.0350833	136	0.17952
6 MW	Trefoil factor 2	-0.202612	0.0952355	0.035239	136	0.17952
logEcv	Endostatin	0.190907	0.0840468	0.0246908	140	0.180176
6 MW	DcR3	0.216006	0.102178	0.0363958	136	0.181979
logEcv	GRN	0.194422	0.0862225	0.0257384	140	0.182878
logEcv	Ephrin-A4	0.189501	0.0845906	0.0266998	140	0.184845
logEcv	OPG	0.176729	0.0795785	0.0280181	140	0.189122
logEe	CLC7A	-0.175505	0.0701254	0.0134738	144	0.19147
logEe	GP1BA	-0.167353	0.0668094	0.0133936	144	0.19147
6 MW	Galectin-4	-0.164427	0.0797609	0.0412177	136	0.195242
6 MW	IGF-II receptor	0.171878	0.0833592	0.04118	136	0.195242
6 MW	Coagulation Factor IXab	0.151039	0.0728841	0.0401822	136	0.195242
logEe	FSTL3	0.211795	0.0855597	0.0145015	144	0.195771
logEe	G-CSF	0.172397	0.070391	0.0155554	144	0.19781
logEe	LIF sR	0.176519	0.07247	0.0161179	144	0.19781
6 MW	Endocan	0.163573	0.0800191	0.0429251	136	0.199824
6 MW	Cathepsin S	-0.154534	0.0765839	0.0456349	136	0.201991
6 MW	Nidogen	0.162027	0.0800314	0.0449316	136	0.201991
6 MW	Spondin-1	-0.177152	0.0875859	0.0451334	136	0.201991
6 MW	YKL-40	-0.167322	0.0839556	0.0483261	136	0.203876
6 MW	HO-2	0.18146	0.0906607	0.0473858	136	0.203876
6 MW	OMD	0.170763	0.0855149	0.0478943	136	0.203876
logEcv	Epo	0.174342	0.0801814	0.0314095	140	0.206843
logEcv	SLAF7	0.173022	0.0799957	0.0322985	140	0.207633
logEcv	VEGF-D	0.179054	0.0843234	0.0355291	140	0.207863
logEcv	SPINT2	-0.168832	0.0795286	0.0355733	140	0.207863
logEcv	IL-18 BPa	0.188226	0.0883619	0.0349581	140	0.207863
logEcv	FSTL3	0.210613	0.0989401	0.0350822	140	0.207863
logEcv	Stanniocalcin-1	0.177234	0.0837665	0.0361836	140	0.207863
logEe	GCP-2	0.166379	0.0693758	0.0177924	144	0.208867
logEcv	PSP	0.190457	0.0908993	0.0380025	140	0.213764
6 MW	EPI	0.194757	0.0992028	0.0517225	136	0.214847
logEcv	Spondin-1	0.183372	0.0882157	0.0395265	140	0.217799
6 MW	B7-H2	-0.145319	0.0749829	0.0547544	136	0.223995
logEe	TACI	0.152495	0.0658944	0.0221101	144	0.238789
logEe	HAI-1	0.160568	0.0691298	0.021636	144	0.238789
6 MW	GP1BA	0.142232	0.0749215	0.0598246	136	0.241084
longitudinal function	FABPL	-0.230966	0.0814188	0.00523412	144	0.24488
longitudinal function	Cystatin C	-0.247548	0.0893366	0.00634873	144	0.24488
longitudinal function	HCC-4	-0.224522	0.0809385	0.00629316	144	0.24488
longitudinal function	Trefoil factor 2	-0.267289	0.0957301	0.00596906	144	0.24488
6 MW	resistin	-0.159302	0.0845817	0.0618452	136	0.245562
6 MW	DSC2	-0.179644	0.0958948	0.0632314	136	0.246055
6 MW	Sialoadhesin	-0.143548	0.0767911	0.0637921	136	0.246055
logEe	Leptin	0.190293	0.0833701	0.023966	144	0.248878
logEcv	HCC-1	0.166063	0.0829537	0.0472874	140	0.255352
logEe	FABPL	0.1625	0.0722986	0.0261638	144	0.261638
logEcv	carbonic anhydrase II	-0.167644	0.0851396	0.0509802	140	0.269895
logEe	HSP 70	0.160649	0.0728684	0.0291118	144	0.271041
logEe	LEG9	0.151443	0.0686339	0.0289758	144	0.271041
logEcv	TGF-b1	-0.181315	0.0926129	0.0523039	140	0.271578
logEcv	sICAM-1	0.166434	0.0853903	0.0533415	140	0.27174
logEcv	DAF	0.176744	0.0915875	0.0557156	140	0.278578
longitudinal function	NovH	-0.196055	0.078358	0.0134988	144	0.280359
longitudinal function	SPINT2	0.19737	0.0786281	0.0132054	144	0.280359
longitudinal function	FSTL3	-0.249909	0.0970775	0.0110823	144	0.280359
longitudinal function	Endocan	0.203715	0.0785175	0.0104805	144	0.280359
longitudinal function	MIC-1	-0.256072	0.0996932	0.0112585	144	0.280359
longitudinal function	OX2G	0.194923	0.0771618	0.0126448	144	0.280359
6 MW	sLeptin R	0.153368	0.0851519	0.0739676	136	0.281285
6 MW	PD-L2	-0.151941	0.0848245	0.0755468	136	0.283301
logEa	discoidin domain receptor 1	-0.25541	0.0814636	0.00210136	141	0.283683
6 MW	IL-5 Ra	0.145406	0.0816918	0.0773865	136	0.286224
logEcv	PRL	0.15726	0.083748	0.0625535	140	0.292003
logEcv	Cystatin C	0.172546	0.0917501	0.0621635	140	0.292003
logEcv	P-Selectin	-0.160081	0.0847831	0.061139	140	0.292003
logEcv	BMP-6	0.167683	0.0893587	0.0627265	140	0.292003
logEe	Cathepsin D	0.143532	0.0664993	0.0326021	144	0.293419
logEcv	sRAGE	0.15417	0.0826367	0.0642463	140	0.294008
logEcv	Endoglin	0.146987	0.0796587	0.0671827	140	0.297366
logEcv	LIF sR	0.157059	0.084873	0.0664094	140	0.297366
logEcv	HAI-1	0.148147	0.0806353	0.068357	140	0.297684
logEcv	SE6L2	-0.138792	0.0759112	0.0696896	140	0.29867
logEe	Aminoacylase-1	0.146948	0.0687758	0.0343674	144	0.299329
6 MW	PGRP-S	-0.151877	0.0866916	0.0821092	136	0.299588
logEcv	IL-4 sR	-0.139487	0.0766564	0.0710139	140	0.29959
6 MW	sCD163	-0.1732	0.0992788	0.0833855	136	0.300188
logEe	PlGF	0.139611	0.0664524	0.0374404	144	0.306331
logEe	CRTAM	0.164648	0.0781221	0.0368509	144	0.306331
6 MW	FAM3B	-0.144806	0.0838561	0.0865361	136	0.307431
EF (%)	IL-4 sR	-0.237314	0.0764669	0.00231152	145	0.312055
EF (%)	NKp46	-0.266461	0.084164	0.0018945	145	0.312055
logEcv	DSC2	0.17266	0.0967297	0.0764952	140	0.317749
logEcv	Galectin-3	0.1637	0.0922673	0.0782694	140	0.320193
6 MW	CD244	0.142535	0.0839331	0.0918256	136	0.321986
6 MW	LEG9	-0.131386	0.0780323	0.0945959	136	0.327447
6 MW	GI24	0.125006	0.0758092	0.101534	136	0.337218
6 MW	IL-12 Rb1	0.117171	0.0715035	0.103663	136	0.337218
6 MW	EDAR	0.1313	0.0795085	0.101036	136	0.337218
6 MW	LYNB	0.136097	0.0829548	0.103259	136	0.337218
6 MW	CLC7A	0.134558	0.0810029	0.0990558	136	0.337218
logEcv	ACE2	-0.134259	0.0771318	0.0840086	140	0.338542
logEe	Lymphotoxin b R	0.162227	0.0802945	0.0452495	144	0.339371
logEe	VCAM-1	0.145046	0.0715918	0.0446629	144	0.339371
logEe	IGFBP-7	0.147442	0.0722871	0.0432638	144	0.339371
logEcv	FLRT2	0.156815	0.091119	0.0875271	140	0.344964
logEcv	CXCL16, soluble	0.146728	0.0857719	0.0894211	140	0.344964
logEcv	Siglec-7	0.141817	0.0832384	0.0907127	140	0.344964
logEcv	TIMD3	0.151634	0.0887915	0.0899647	140	0.344964
logEcv	TRAIL R1	-0.134131	0.0791474	0.0924202	140	0.346576
logEe	TNR4	0.145828	0.0733342	0.0487018	144	0.355391
6 MW	ANGL3	0.119477	0.0748853	0.112998	136	0.356296
6 MW	IL-8	-0.118059	0.0745684	0.11576	136	0.356296
6 MW	PDGF Rb	0.12667	0.080088	0.116126	136	0.356296
6 MW	sICAM-1	-0.131436	0.0824702	0.113385	136	0.356296
6 MW	Trypsin 2	-0.129338	0.0812978	0.114021	136	0.356296
logEcv	BCAM	0.136659	0.0823153	0.0991813	140	0.357053
logEcv	SPARCL1	0.138092	0.0831484	0.0990586	140	0.357053
logEcv	EphB6	0.136946	0.0823528	0.0986315	140	0.357053
logEe	IL-6	-0.130307	0.0662511	0.0511764	144	0.363622
longitudinal function	PIGR	-0.185809	0.0782059	0.018861	144	0.363747
logEcv	IL-16	0.155441	0.0947512	0.103208	140	0.364975
logEcv	Macrophage scavenger receptor	-0.133807	0.0817732	0.104086	140	0.364975
logEe	Angiogenin	0.140972	0.0723978	0.0535146	144	0.370486
logEe	IL-18 Ra	0.133063	0.0689334	0.0555907	144	0.375237
logEcv	PLXB2	0.146212	0.0905005	0.108499	140	0.375574
6 MW	IL-15 Ra	-0.145964	0.0951303	0.127336	136	0.386299
6 MW	REG4	-0.143329	0.0949737	0.133652	136	0.389209
6 MW	IL-10 Rb	-0.122309	0.08076	0.132297	136	0.389209
6 MW	HCC-1	-0.125792	0.083358	0.133674	136	0.389209
6 MW	BASI	0.145091	0.0962431	0.134061	136	0.389209
6 MW	CD23	-0.137855	0.0920418	0.136588	136	0.392326
6 MW	SLAF5	0.116624	0.0782043	0.138276	136	0.392995
logEcv	Osteopontin	-0.129953	0.0820369	0.115499	140	0.394744
logEcv	Aminoacylase-1	-0.124068	0.0796314	0.12155	140	0.405166
logEcv	LAG-3	0.128968	0.0827021	0.12122	140	0.405166
6 MW	PRL	-0.118327	0.0809489	0.146186	136	0.41115
6 MW	MMP-3	-0.137051	0.0945067	0.149383	136	0.415808
6 MW	FABPL	-0.119009	0.0830744	0.154346	136	0.419412
6 MW	AREG	-0.122843	0.0859579	0.155338	136	0.419412
6 MW	OLR1	-0.119389	0.0831839	0.153583	136	0.419412
6 MW	TIMP-1	-0.117635	0.0831946	0.159722	136	0.426497
6 MW	LIF sR	-0.12839	0.0911073	0.161121	136	0.426497
Native T1	Galectin-4	0.24584	0.081817	0.00316536	140	0.427323
logEe	Persephin	0.131879	0.071925	0.0688424	144	0.453352
6 MW	Tenascin	-0.12326	0.0900782	0.173523	136	0.454867
longitudinal function	FAM3B	-0.189037	0.083927	0.0258529	144	0.465352
logEcv	IL-18 Ra	-0.11701	0.0795534	0.143644	140	0.470326
logEcv	ALCAM	0.135333	0.092228	0.144582	140	0.470326
6 MW	4-1BB	-0.134184	0.100487	0.184061	136	0.4733
6 MW	IL-1 sRI	-0.118653	0.0885939	0.182776	136	0.4733
6 MW	SPINT2	0.106354	0.0804148	0.188264	136	0.47506
6 MW	Aminoacylase-1	-0.104992	0.0793839	0.188262	136	0.47506
logEe	Elafin	0.139806	0.0778264	0.0745895	144	0.479504
longitudinal function	GP1BA	0.169611	0.0767766	0.02879	144	0.485831
6 MW	PIGR	-0.10652	0.081814	0.19519	136	0.487974
longitudinal function	DSC2	-0.205267	0.0940742	0.0307801	144	0.488861
longitudinal function	IGFBP-4	-0.184406	0.0882329	0.0384268	144	0.49301
longitudinal function	EDAR	0.168236	0.0803459	0.0380724	144	0.49301
longitudinal function	TIG2	-0.189393	0.0891282	0.0353469	144	0.49301
longitudinal function	Cystatin M	-0.170585	0.0823584	0.0401711	144	0.49301
longitudinal function	HSP 70	-0.178036	0.0827728	0.0332004	144	0.49301
logEcv	NSE	-0.137427	0.0966527	0.157354	140	0.494017
logEcv	suPAR	0.127024	0.0889278	0.155472	140	0.494017
logEcv	Elafin	0.129287	0.0906744	0.156207	140	0.494017
logEcv	NKp46	0.12994	0.0919961	0.160101	140	0.496864
6 MW	ANGL4	-0.104324	0.0822325	0.206798	136	0.498531
6 MW	HSP 40	-0.125574	0.0981377	0.202941	136	0.498531
6 MW	ARMEL	-0.106814	0.0839455	0.20546	136	0.498531
6 MW	IFN-g R1	0.0956054	0.0753353	0.206651	136	0.498531
logEcv	YKL-40	0.119046	0.0851563	0.164396	140	0.504398
log_lvmi	IL-4 sR	-0.196734	0.07097	0.00632278	145	0.505017
log_lvmi	P-Selectin	-0.210938	0.077728	0.00748173	145	0.505017
log_lvmi	IL-6	-0.193658	0.0699738	0.00640584	145	0.505017
log_lvmi	PARK7	-0.189441	0.0689884	0.00681976	145	0.505017
logEcv	CTGF	-0.147105	0.106042	0.167638	140	0.508566
logEe	BCAM	0.125482	0.0717385	0.0824553	144	0.510809
logEe	BAFF	0.117897	0.0675769	0.0832429	144	0.510809
6 MW	DR6	-0.111087	0.089347	0.215954	136	0.515997
Native T1	IGF-II receptor	0.229669	0.0818204	0.00573595	140	0.516236
6 MW	GRN	-0.127813	0.103335	0.218331	136	0.5171
logEe	IGFBP-1	-0.132381	0.0771012	0.0881953	144	0.517668
logEe	Arylsulfatase A	-0.13041	0.0759009	0.0879779	144	0.517668
6 MW	BOC	-0.10292	0.0836504	0.220752	136	0.518288
logEe	Nr-CAM	0.127245	0.0746388	0.0904487	144	0.519599
EF (%)	IGFBP-1	-0.238013	0.0880759	0.00773075	145	0.521826
EF (%)	IGFBP-2	-0.246146	0.089071	0.00648277	145	0.521826
6 MW	Galectin-8	0.107498	0.0881767	0.224971	136	0.523639
6 MW	TNF-a	0.153534	0.126825	0.228211	136	0.526641
logEe	IGFBP-4	0.131084	0.0776776	0.0937254	144	0.527134
logEe	PIGR	0.116215	0.0692764	0.095665	144	0.527134
longitudinal function	suPAR	-0.173828	0.0870181	0.0476975	144	0.529674
longitudinal function	BAFF	-0.154878	0.0769079	0.0459454	144	0.529674
longitudinal function	TSP2	-0.163129	0.0828768	0.0510056	144	0.529674
longitudinal function	OMD	0.167412	0.0847227	0.05012	144	0.529674
logEcv	BOC	0.113027	0.0832288	0.176705	140	0.530116
longitudinal function	TFF3	-0.190489	0.0987273	0.0556977	144	0.543213
longitudinal function	Cathepsin D	-0.146368	0.0760593	0.0563332	144	0.543213
longitudinal function	REG4	-0.171097	0.093413	0.0691333	144	0.546714
longitudinal function	RGMB	0.154587	0.0871526	0.0782782	144	0.546714
longitudinal function	Aminoacylase-1	-0.140185	0.0792181	0.0789698	144	0.546714
longitudinal function	MIP-5	-0.158906	0.0879473	0.072936	144	0.546714
longitudinal function	SLAF5	0.142424	0.0796574	0.0759456	144	0.546714
longitudinal function	P-Selectin	0.153991	0.0843294	0.0699717	144	0.546714
longitudinal function	IL-1 R4	-0.162028	0.0898097	0.0733614	144	0.546714
longitudinal function	Angiogenin	-0.147457	0.0829492	0.0776276	144	0.546714
longitudinal function	sICAM-5	-0.147642	0.0827775	0.0766557	144	0.546714
longitudinal function	MIF	-0.160389	0.0900313	0.0770019	144	0.546714
longitudinal function	TFF1	-0.149397	0.0817549	0.0697722	144	0.546714
logEcv	EPI	-0.123008	0.0926927	0.186714	140	0.553986
logEa	Nr-CAM	0.233765	0.0841137	0.00621614	141	0.559452
6 MW	IL-1 R4	-0.1048	0.0897162	0.244863	136	0.560279
longitudinal function	Endostatin	-0.144473	0.0836658	0.086412	144	0.565882
longitudinal function	LYN	0.142881	0.0837248	0.0901219	144	0.565882
longitudinal function	Galectin-8	-0.15519	0.0906306	0.0890489	144	0.565882
longitudinal function	JNK2	-0.142964	0.0829283	0.0869255	144	0.565882
logEcv	Cathepsin B	0.113332	0.0896116	0.208142	140	0.567828
logEcv	Dkk-4	-0.112061	0.0872031	0.200958	140	0.567828
logEcv	TNR4	0.108067	0.0862431	0.212336	140	0.567828
logEcv	Peroxiredoxin-1	-0.117045	0.0910538	0.20082	140	0.567828
logEcv	Mesothelin	-0.106173	0.0833957	0.205146	140	0.567828
logEcv	Myokinase, human	-0.111679	0.0873942	0.203471	140	0.567828
logEcv	CD83	0.104366	0.0809142	0.199295	140	0.567828
logEcv	sICAM-5	0.104567	0.0834966	0.212592	140	0.567828
logEcv	Coagulation Factor IXab	-0.0963617	0.0761037	0.207609	140	0.567828
logEcv	Leptin	-0.122069	0.097884	0.214513	140	0.567828
logEcv	INGR2	-0.103358	0.0826197	0.21308	140	0.567828
longitudinal function	CD30	0.131734	0.0787501	0.0965985	144	0.571132
longitudinal function	LYNB	0.138946	0.0837694	0.0994193	144	0.571132
longitudinal function	discoidin domain receptor 1	-0.141982	0.0844962	0.095121	144	0.571132
longitudinal function	MMP-13	0.130168	0.0780412	0.0975628	144	0.571132
longitudinal function	Cadherin-6	0.139952	0.0849805	0.101828	144	0.572784
logEcv	CD59	0.106829	0.0875528	0.224514	140	0.578091
logEcv	Arylsulfatase A	-0.107248	0.0875379	0.222633	140	0.578091
logEcv	Keratin 18	-0.119993	0.0984051	0.224813	140	0.578091
6 MW	SIRT2	-0.0867023	0.0759479	0.255686	136	0.580128
6 MW	TNR4	-0.10456	0.0920257	0.257928	136	0.580338
logEe	MMP-7	0.128019	0.080461	0.113849	144	0.582081
logEe	IL-4 sR	-0.107302	0.0675172	0.11426	144	0.582081
logEe	Coagulation Factor IX	0.112497	0.0707072	0.113859	144	0.582081
logEe	DcR3	-0.149207	0.09297	0.110772	144	0.582081
6 MW	ULBP-2	-0.092018	0.0820181	0.263932	136	0.588939
logEe	PARK7	-0.103246	0.0656111	0.117836	144	0.589182
logEcv	TFF3	0.119805	0.0998671	0.232364	140	0.59187
logEcv	MMP-13	-0.0940819	0.0791838	0.236847	140	0.59765
longitudinal function	4-1BB	0.124192	0.0769911	0.108981	144	0.600509
logEcv	Nr-CAM	0.10135	0.0859257	0.240256	140	0.60064
logEcv	Cadherin-2	-0.100167	0.0854194	0.242988	140	0.601897
longitudinal function	TNF sR-I	-0.147737	0.0936192	0.116808	144	0.602506
longitudinal function	Bone proteoglycan II	0.130314	0.0839227	0.122733	144	0.602506
longitudinal function	IL-17 sR	0.129251	0.0830814	0.122034	144	0.602506
longitudinal function	DC-SIGN	0.13218	0.0831322	0.114091	144	0.602506
longitudinal function	Carbonic anhydrase XIII	0.126762	0.080857	0.119202	144	0.602506
longitudinal function	IFN-g R1	0.124208	0.0776618	0.112	144	0.602506
logEcv	P-Cadherin	-0.0965322	0.0849538	0.257834	140	0.605348
logEcv	DC-SIGN	0.100837	0.0875813	0.251606	140	0.605348
logEcv	PIGR	0.0935797	0.0817157	0.254143	140	0.605348
logEcv	HCC-4	-0.0965111	0.0843837	0.25475	140	0.605348
logEcv	ARMEL	0.0989011	0.0868153	0.256617	140	0.605348
logEcv	OX2G	0.0901434	0.0789214	0.255381	140	0.605348
6 MW	BCAM	-0.0894073	0.0826557	0.281365	136	0.612737
6 MW	IL-17 sR	0.0880022	0.0817497	0.283675	136	0.612737
6 MW	JNK2	-0.0887959	0.0818267	0.279825	136	0.612737
6 MW	BAFF Receptor	0.0843189	0.0780811	0.282161	136	0.612737
logEa	PECAM-1	-0.238977	0.0902958	0.00908263	141	0.613077
logEe	GX	-0.105567	0.0684652	0.125353	144	0.615371
logEcv	MCP-3	-0.0992636	0.0889129	0.266214	140	0.619635
logEcv	DKK3	0.109052	0.0981686	0.268586	140	0.619815
logEcv	IL-10 Rb	0.0863885	0.0783348	0.272057	140	0.622504
logEcv	HO-2	-0.102303	0.0938368	0.277542	140	0.624328
logEcv	Cathepsin S	-0.0866138	0.0800143	0.280955	140	0.624328
logEcv	GCP-2	0.0855156	0.0799568	0.286728	140	0.624328
logEcv	GIB	-0.0909211	0.0849808	0.286559	140	0.624328
logEcv	DcR3	-0.120623	0.110338	0.276234	140	0.624328
logEcv	RELT	0.0913171	0.0847214	0.283008	140	0.624328
logEcv	CRTAM	-0.09609	0.0903298	0.289319	140	0.624928
logEcv	BAFF Receptor	-0.0849491	0.0807021	0.29438	140	0.630814
log_lvmi	Bone proteoglycan II	-0.197404	0.0773099	0.0117303	145	0.633435
logEcv	ABL1	0.0775739	0.0747269	0.301066	140	0.636211
logEcv	IL-6	-0.0794723	0.0766423	0.301611	140	0.636211
log_lvmi	IL-16	0.216067	0.0870139	0.0141958	145	0.63881
6 MW	NSE	0.0989953	0.0973845	0.311232	136	0.638884
6 MW	IGFBP-1	0.0894642	0.0878113	0.31015	136	0.638884
6 MW	LYN	0.0864632	0.0838552	0.304379	136	0.638884
6 MW	CSF-1	-0.0820496	0.0797155	0.30523	136	0.638884
6 MW	SP-D	-0.0823169	0.0801396	0.30622	136	0.638884
6 MW	DBNL	0.0772289	0.0750829	0.305557	136	0.638884
6 MW	LAG-3	-0.0982243	0.0968491	0.312343	136	0.638884
logEa	ESAM	-0.204275	0.0862796	0.0193027	141	0.651467
logEa	TSP2	0.198631	0.0822182	0.0170141	141	0.651467
logEa	CLC1B	-0.185923	0.0774857	0.0177647	141	0.651467
logEa	NRP1	0.214206	0.0854734	0.0133766	141	0.651467
logEcv	Galectin-8	-0.0922567	0.0912019	0.313542	140	0.652549
logEcv	RANK	-0.0775288	0.0767455	0.31419	140	0.652549
Native T1	P-Selectin	-0.225775	0.0860328	0.00967567	140	0.653108
logEe	DKK3	-0.125644	0.0842161	0.137968	144	0.653532
logEe	sICAM-1	0.108212	0.0721784	0.136066	144	0.653532
logEcv	IL-10	-0.0729938	0.0730212	0.319267	140	0.657565
logEcv	IGFBP-7	0.08367	0.0842425	0.322374	140	0.657565
logEcv	CLM6	0.0816583	0.0824797	0.323912	140	0.657565
6 MW	CD59	-0.0848079	0.0859672	0.325685	136	0.657591
6 MW	NovH	-0.077621	0.0804016	0.336102	136	0.657591
6 MW	IGFBP-7	-0.0820244	0.0846256	0.334187	136	0.657591
6 MW	ABL1	0.0699134	0.0722326	0.334868	136	0.657591
6 MW	GIB	-0.0800578	0.0826367	0.334421	136	0.657591
6 MW	S100A12	-0.0798922	0.0824582	0.334376	136	0.657591
6 MW	P-Cadherin	0.0793995	0.082696	0.338742	136	0.657988
logEe	Ephrin-A4	0.109168	0.0739618	0.142187	144	0.658801
logEe	PECAM-1	-0.116796	0.0814504	0.153814	144	0.658801
logEe	Nidogen	-0.102948	0.0729954	0.160657	144	0.658801
logEe	prostatic binding protein	-0.113006	0.0789306	0.154454	144	0.658801
logEe	TRAIL R1	-0.0976158	0.0676547	0.151296	144	0.658801
logEe	Stanniocalcin-1	0.108055	0.0741954	0.147532	144	0.658801
logEe	NKp46	0.113103	0.0779266	0.148904	144	0.658801
logEe	sICAM-2	0.0990403	0.0702891	0.16104	144	0.658801
logEe	TRAIL R2	-0.0976687	0.0685513	0.156454	144	0.658801
logEcv	IL-10 Ra	-0.0761857	0.0803325	0.344618	140	0.662467
logEcv	TIMP-1	0.0771638	0.082008	0.348409	140	0.662467
logEcv	MIP-1a	-0.0926807	0.0962166	0.337132	140	0.662467
logEcv	Cystatin M	0.0835939	0.0876093	0.341692	140	0.662467
logEcv	CSF-1	0.0762649	0.0794701	0.338926	140	0.662467
logEcv	Sialoadhesin	-0.0755634	0.0801559	0.347503	140	0.662467
logEcv	B7-H1	0.0786981	0.0827964	0.343544	140	0.662467
logEcv	COLEC12	0.0790452	0.0832293	0.343935	140	0.662467
logEcv	MMP-10	0.0775441	0.0820786	0.34646	140	0.662467
logEe	NSE	-0.110125	0.0860967	0.202983	144	0.680112
logEe	C1QR1	0.0943035	0.0738675	0.203837	144	0.680112
logEe	OPG	0.0897635	0.0695235	0.198789	144	0.680112
logEe	Cystatin C	0.107568	0.0802519	0.182293	144	0.680112
logEe	IL-10	-0.0818733	0.0640805	0.203482	144	0.680112
logEe	ART	0.0957693	0.0723472	0.187745	144	0.680112
logEe	IL-1 sRI	0.0895353	0.0704666	0.205976	144	0.680112
logEe	IL-18 BPa	0.105557	0.0785067	0.180942	144	0.680112
logEe	sE-Selectin	0.0909874	0.0707825	0.200757	144	0.680112
logEe	Mesothelin	-0.0903905	0.0712306	0.206553	144	0.680112
logEe	Endoglin	0.0901533	0.0701759	0.201027	144	0.680112
logEe	hnRNP K	-0.0994405	0.0737557	0.179758	144	0.680112
logEe	sCD163	0.104159	0.078862	0.18873	144	0.680112
logEe	B7-H2	-0.0914423	0.0678977	0.180232	144	0.680112
logEe	SREC-I	-0.0911324	0.0714219	0.204078	144	0.680112
logEe	HGH	-0.0923887	0.0690538	0.18309	144	0.680112
longitudinal function	YKL-40	-0.116359	0.0831882	0.164102	144	0.685289
longitudinal function	VEGF-D	-0.122743	0.0838322	0.145395	144	0.685289
longitudinal function	GI24	0.111102	0.0781985	0.157606	144	0.685289
longitudinal function	Myostatin	0.116274	0.0843603	0.170309	144	0.685289
longitudinal function	GFRa-2	0.122057	0.0882947	0.169055	144	0.685289
longitudinal function	Cadherin-5	0.116286	0.0826826	0.161818	144	0.685289
longitudinal function	CD48	0.115143	0.081847	0.161702	144	0.685289
longitudinal function	IGFBP-7	-0.116699	0.0836647	0.165273	144	0.685289
longitudinal function	PGRP-S	-0.116666	0.0800505	0.147245	144	0.685289
longitudinal function	IL-7 Ra	0.128256	0.0891852	0.15264	144	0.685289
longitudinal function	NKp46	-0.12088	0.0853513	0.158918	144	0.685289
longitudinal function	sLeptin R	0.123985	0.0881249	0.161667	144	0.685289
longitudinal function	LEG9	-0.108587	0.0792067	0.172591	144	0.685289
6 MW	IL-16	0.0865681	0.093416	0.355776	136	0.685974
6 MW	P-Selectin	0.0778288	0.0844165	0.358231	136	0.685974
logEe	sCD4	-0.13687	0.109112	0.211788	144	0.688948
6 MW	C1QR1	-0.0792812	0.0868209	0.362824	136	0.689877
6 MW	Endostatin	-0.0752489	0.0849905	0.377562	136	0.6919
6 MW	CXCL16, soluble	-0.0755736	0.0848909	0.374955	136	0.6919
6 MW	Mesothelin	0.0708433	0.0792293	0.372866	136	0.6919
6 MW	sRAGE	-0.0733584	0.0831525	0.379264	136	0.6919
6 MW	HVEM	-0.12636	0.140619	0.370503	136	0.6919
6 MW	sICAM-2	0.0702132	0.0794645	0.378529	136	0.6919
6 MW	IL-2 sRa	0.0636643	0.0732222	0.38617	136	0.69293
6 MW	IL-17B R	0.0683444	0.0788307	0.387528	136	0.69293
6 MW	TRAIL R2	0.0661725	0.076104	0.386151	136	0.69293
6 MW	OPG	-0.0676708	0.0789521	0.392937	136	0.693418
6 MW	CD30	-0.0777893	0.0907165	0.392723	136	0.693418
logEcv	IL-12 Rb1	-0.0665875	0.0744379	0.372614	140	0.693833
logEcv	ILT-2	0.0810831	0.0900075	0.369261	140	0.693833
logEcv	SREC-II	-0.0733366	0.0816651	0.370763	140	0.693833
logEa	sICAM-1	0.184567	0.0816369	0.0253465	141	0.693879
logEa	Sialoadhesin	-0.183844	0.0815161	0.0256992	141	0.693879
6 MW	AMGO2	-0.0724972	0.0891078	0.417345	136	0.694231
6 MW	Cadherin E	0.068792	0.0855427	0.422737	136	0.694231
6 MW	VEGF	0.0702594	0.0825817	0.396429	136	0.694231
6 MW	HAI-1	0.0646726	0.080418	0.422725	136	0.694231
6 MW	DC-SIGN	0.0674616	0.0819012	0.411598	136	0.694231
6 MW	MIP-1a	-0.0753525	0.0940188	0.424305	136	0.694231
6 MW	Galectin-3	-0.0756897	0.0915369	0.409799	136	0.694231
6 MW	Cadherin-6	0.0680075	0.0848675	0.424377	136	0.694231
6 MW	IL-7 Ra	0.0733259	0.0870248	0.400984	136	0.694231
6 MW	LIMP II	0.0718437	0.0884506	0.418112	136	0.694231
6 MW	sICAM-5	-0.0704394	0.0846377	0.406773	136	0.694231
6 MW	IGFBP-2	0.0741276	0.0880477	0.401365	136	0.694231
6 MW	MMP-10	-0.063747	0.0799735	0.426824	136	0.694231
6 MW	IL-19	0.0639274	0.080689	0.429626	136	0.694604
longitudinal function	Dkk-4	0.118013	0.0871008	0.177633	144	0.695086
6 MW	gp130, soluble	0.0673965	0.0864464	0.437003	136	0.696626
6 MW	ENPP7	-0.0671082	0.0854647	0.433734	136	0.696626
6 MW	Coagulation Factor IX	0.0630465	0.0811529	0.438616	136	0.696626
logEe	BASI	-0.102328	0.0825814	0.217377	144	0.698713
6 MW	ESAM	0.0663261	0.0865325	0.444755	136	0.700118
6 MW	ILT-2	-0.0676676	0.0895453	0.451187	136	0.700118
6 MW	PCSK9	0.0660877	0.0866682	0.4471	136	0.700118
6 MW	INGR2	-0.0607362	0.0802912	0.450728	136	0.700118
logEcv	CLC1B	-0.0703256	0.0797811	0.379612	140	0.702022
logEcv	VCAM-1	0.0735159	0.0840383	0.38323	140	0.703892
longitudinal function	HSP 40	-0.126118	0.0944211	0.183817	144	0.709008
logEcv	FABPL	0.0724727	0.0838151	0.388741	140	0.709189
6 MW	Ck-b-8-1	-0.0618073	0.0840266	0.463298	136	0.710742
6 MW	SHPS1	-0.0606929	0.082163	0.461407	136	0.710742
6 MW	ROR1	-0.0693886	0.0949435	0.466171	136	0.711109
logDT	Tenascin	-0.261611	0.0854186	0.00263458	143	0.711337
6 MW	IL-6	-0.0539987	0.0745798	0.470323	136	0.713411
logEe	sRANKL	0.0788182	0.0664322	0.237456	144	0.717426
logEe	MCP-3	-0.0905943	0.0761232	0.236021	144	0.717426
logEe	EPI	0.0991094	0.0838044	0.238961	144	0.717426
logEe	ARMEL	-0.0897347	0.0738205	0.226191	144	0.717426
logEe	FBLN3	0.102868	0.0866916	0.237396	144	0.717426
logEe	PLXB2	0.0923673	0.0781337	0.239142	144	0.717426
6 MW	prostatic binding protein	-0.0637052	0.0891097	0.475929	136	0.717881
logEe	ABL1	-0.0769568	0.065609	0.242803	144	0.720405
longitudinal function	CD83	-0.104425	0.0793895	0.190543	144	0.724599
6 MW	IL-10 Ra	0.0536282	0.0770711	0.48776	136	0.73164
logEe	PCSK9	0.0880105	0.0760959	0.249416	144	0.731983
logEe	IFN-g R1	-0.0786769	0.0684453	0.252316	144	0.73253
logEcv	discoidin domain receptor 1	0.0805139	0.0968215	0.407109	140	0.737714
longitudinal function	ART	-0.106947	0.0824612	0.196785	144	0.737945
6 MW	RGMB	0.0619738	0.0907096	0.495671	136	0.739399
logEe	carbonic anhydrase II	-0.0856135	0.075334	0.257709	144	0.740228
6 MW	Notch-3	0.0568664	0.0840718	0.499968	136	0.741711
logEcv	CD22	-0.0616775	0.0762571	0.420037	140	0.744191
logEcv	PlGF	0.0620554	0.0765605	0.419046	140	0.744191
logEcv	IGF-II receptor	0.0658983	0.08177	0.421708	140	0.744191
logEcv	Carbonic anhydrase I	-0.0716093	0.0877799	0.416051	140	0.744191
logEe	SE6L2	-0.0756108	0.0671798	0.262304	144	0.745495
6 MW	ACE2	0.0499801	0.0758315	0.510983	136	0.749812
6 MW	Cadherin-2	-0.058333	0.0882544	0.509787	136	0.749812
logEcv	Fas, soluble	-0.0655418	0.0824254	0.427903	140	0.75022
6 MW	GFRa-2	0.0579094	0.0888965	0.515905	136	0.750773
6 MW	SREC-II	0.0515574	0.0797749	0.519217	136	0.750773
6 MW	IL-1Ra	-0.0591442	0.0916816	0.51998	136	0.750773
longitudinal function	Osteopontin	0.0958682	0.0806703	0.23669	144	0.750851
longitudinal function	IL-12 Rb1	0.0913004	0.0746306	0.223247	144	0.750851
longitudinal function	IGFBP-1	0.106263	0.0885493	0.23215	144	0.750851
longitudinal function	Galectin-4	-0.0997881	0.0820166	0.225772	144	0.750851
longitudinal function	CLC1B	0.0974621	0.0795129	0.222355	144	0.750851
longitudinal function	Sialoadhesin	-0.097265	0.0801445	0.226937	144	0.750851
longitudinal function	SPARCL1	-0.0980388	0.0830573	0.239853	144	0.750851
longitudinal function	TRAIL R1	0.0919629	0.0775027	0.237404	144	0.750851
longitudinal function	GIB	-0.107598	0.0844393	0.20468	144	0.750851
longitudinal function	Elafin	-0.104611	0.0890238	0.241953	144	0.750851
longitudinal function	Trypsin 2	-0.101718	0.0837058	0.226342	144	0.750851
longitudinal function	CLM6	0.0959887	0.0808243	0.236993	144	0.750851
longitudinal function	GPNMB	-0.0970672	0.0813879	0.235025	144	0.750851
longitudinal function	Notch-3	0.0989886	0.0840662	0.24099	144	0.750851
longitudinal function	BAFF Receptor	0.0940086	0.0804748	0.244722	144	0.750851
longitudinal function	COLEC12	0.103147	0.082607	0.213878	144	0.750851
longitudinal function	HCC-1	-0.0970183	0.0835474	0.247522	144	0.75091
longitudinal function	Lymphotoxin b R	-0.107092	0.0928707	0.250823	144	0.752468
longitudinal function	IGFBP-2	0.102898	0.0897833	0.253719	144	0.752792
logEe	ESAM	-0.0848103	0.0771383	0.273456	144	0.753502
logEe	discoidin domain receptor 1	-0.0817437	0.074355	0.273493	144	0.753502
logEe	GPNMB	0.0783666	0.0712784	0.273462	144	0.753502
6 MW	IL-3 Ra	-0.0507893	0.0796704	0.524908	136	0.753858
logEe	sLeptin R	-0.0845657	0.077414	0.276541	144	0.754203
logEe	HSP 40	-0.0896985	0.0827761	0.280392	144	0.75706
logEe	DC-SIGN	-0.0781677	0.0733749	0.288565	144	0.757265
logEe	CD23	-0.0723594	0.068549	0.292975	144	0.757265
logEe	ILT-2	0.0819401	0.0774531	0.291909	144	0.757265
logEe	sICAM-5	0.0779912	0.0727919	0.285821	144	0.757265
logEe	OMD	-0.078325	0.0747969	0.296826	144	0.757265
logEe	NRP1	0.079721	0.0762045	0.297297	144	0.757265
6 MW	Bone proteoglycan II	-0.0521247	0.0846232	0.53898	136	0.758676
6 MW	IL-4 sR	-0.0465361	0.0749516	0.535748	136	0.758676
6 MW	PlGF	0.119777	0.194706	0.539503	136	0.758676
6 MW	Cystatin M	0.0509246	0.0824427	0.537839	136	0.758676
logEe	LAG-3	0.0749635	0.0724076	0.302315	144	0.76285
longitudinal function	TGF-b R III	0.0944953	0.0848293	0.267211	144	0.76553
longitudinal function	CLC7A	0.0903465	0.0814703	0.269353	144	0.76553
longitudinal function	B7-H1	-0.092155	0.0827139	0.267127	144	0.76553
longitudinal function	Stress-induced-phosphoprotein 1	-0.101382	0.0905409	0.264745	144	0.76553
longitudinal function	carbonic anhydrase II	-0.0948056	0.0860215	0.272303	144	0.765851
logEe	Siglec-7	0.0728851	0.0716664	0.310905	144	0.767381
logEe	Cadherin-5	0.0739479	0.0727742	0.311321	144	0.767381
logEe	Tenascin	0.0772753	0.0762566	0.312637	144	0.767381
6 MW	Carbonic anhydrase I	-0.0514713	0.0856232	0.54878	136	0.767723
6 MW	Dtk	0.0488228	0.0818571	0.551903	136	0.768113
6 MW	Osteopontin	-0.046598	0.0787126	0.554862	136	0.76827
6 MW	ASAH2	-0.0491153	0.084173	0.560549	136	0.772185
6 MW	IL-17	-0.0489794	0.084868	0.564838	136	0.774144
logEcv	Peroxiredoxin-5	-0.0575463	0.0750329	0.444442	140	0.77419
logEcv	sRANKL	0.0578745	0.0759535	0.447396	140	0.77434
logEe	Galectin-3	-0.0780396	0.0790798	0.325421	144	0.777554
logEe	MATN2	0.0766324	0.0776065	0.325126	144	0.777554
logEe	BOC	0.0726125	0.0731599	0.322657	144	0.777554
6 MW	ALK-1	0.0466795	0.0826735	0.573287	136	0.777827
6 MW	VEGF121	-0.0480024	0.0844378	0.570665	136	0.777827
logEcv	ILT-4	-0.0654738	0.0869406	0.4527	140	0.778528
6 MW	c-Jun	-0.0406102	0.0774518	0.600929	136	0.779001
6 MW	TACI	0.0406985	0.0786314	0.605613	136	0.779001
6 MW	IL-10	0.0396799	0.0711775	0.578145	136	0.779001
6 MW	BAFF	-0.0405173	0.0783414	0.60589	136	0.779001
6 MW	sE-Selectin	-0.0418079	0.0804998	0.604384	136	0.779001
6 MW	uPA	0.0457785	0.087107	0.600087	136	0.779001
6 MW	IGF-I sR	0.0431374	0.0825832	0.602302	136	0.779001
6 MW	HCC-4	-0.0444515	0.0810493	0.584309	136	0.779001
6 MW	hnRNP K	0.0424775	0.0816729	0.60387	136	0.779001
6 MW	ILT-4	0.0462613	0.0865471	0.59388	136	0.779001
6 MW	ROBO2	-0.0456897	0.0861403	0.596719	136	0.779001
Native T1	c-Jun	0.184885	0.0804612	0.0230986	140	0.779579
Native T1	IGFBP-4	0.216514	0.0904047	0.0179856	140	0.779579
Native T1	DcR3	-0.258054	0.111613	0.022278	140	0.779579
Native T1	Epo	0.196307	0.0820353	0.0180794	140	0.779579
longitudinal function	prostatic binding protein	-0.100642	0.0930648	0.281368	144	0.783191
longitudinal function	Fractalkine/CX3CL-1	-0.0867829	0.0807711	0.284479	144	0.783767
6 MW	Carbonic anhydrase XIII	0.040609	0.0800866	0.612956	136	0.784247
6 MW	SPARCL1	-0.041473	0.0824457	0.615779	136	0.784247
6 MW	PDGFRA	-0.0444631	0.089416	0.619832	136	0.785054
6 MW	Nr-CAM	-0.0441537	0.0894058	0.622228	136	0.785054
logEcv	gp130, soluble	0.0616034	0.0841751	0.46552	140	0.78517
logEcv	PD-L2	0.0632362	0.0862351	0.464637	140	0.78517
logEcv	Endocan	0.0581722	0.0803368	0.470246	140	0.78517
logEcv	PCSK9	0.0629272	0.0871529	0.471514	140	0.78517
logEcv	SHPS1	-0.060866	0.0847757	0.47401	140	0.78517
logEcv	Testican-1	0.0618591	0.0851571	0.468835	140	0.78517
log_lvmi	MCP-3	-0.188271	0.0802507	0.0203678	145	0.785614
logEcv	AREG	-0.0623666	0.0879038	0.479237	140	0.786209
logEcv	PSME1	-0.0678353	0.0962259	0.482041	140	0.786209
logEcv	HGH	-0.0557777	0.0793633	0.483373	140	0.786209
logEe	PSP	-0.0742222	0.0799183	0.354629	144	0.787768
logEe	DSC2	0.0707347	0.0838169	0.400154	144	0.787768
logEe	TIMP-1	0.0604539	0.0719931	0.402498	144	0.787768
logEe	CXCL16, soluble	-0.06119	0.0742676	0.41139	144	0.787768
logEe	Dtk	0.0667549	0.071879	0.354637	144	0.787768
logEe	Fractalkine/CX3CL-1	0.0651544	0.0711772	0.361565	144	0.787768
logEe	AREG	0.072144	0.0760657	0.344538	144	0.787768
logEe	PD-L2	0.0614951	0.0743528	0.409604	144	0.787768
logEe	IL-19	0.0640663	0.0701762	0.362846	144	0.787768
logEe	IL-2 sRa	0.0570031	0.0667979	0.394913	144	0.787768
logEe	Cathepsin S	0.0632201	0.0694811	0.364445	144	0.787768
logEe	ANGL3	-0.0612065	0.0675155	0.3662	144	0.787768
logEe	PGRP-S	-0.0627636	0.0704375	0.37443	144	0.787768
logEe	RGMB	-0.0642698	0.0770766	0.40579	144	0.787768
logEe	OLR1	-0.0672738	0.0697237	0.336277	144	0.787768
logEe	Neurotrophin-3	-0.0570482	0.0683046	0.405027	144	0.787768
logEe	IGF-I sR	0.0647537	0.0740109	0.383115	144	0.787768
logEe	SP-D	-0.0575996	0.0692906	0.407233	144	0.787768
logEe	IL-3 Ra	-0.0614648	0.0721395	0.395654	144	0.787768
logEe	GIB	-0.0614107	0.0739777	0.407882	144	0.787768
logEe	FABPE	0.0595982	0.0694275	0.392125	144	0.787768
logEe	Myokinase, human	-0.0671768	0.075616	0.375853	144	0.787768
logEe	CD83	0.05943	0.0698544	0.39635	144	0.787768
logEe	LIMP II	-0.0665064	0.0794855	0.404181	144	0.787768
logEe	OX2G	-0.0664728	0.0691418	0.338009	144	0.787768
logEe	S100A12	-0.0597826	0.0691338	0.388662	144	0.787768
logEe	IGFBP-2	-0.065832	0.0787447	0.404569	144	0.787768
logEe	MMP-10	0.0682003	0.0737528	0.356706	144	0.787768
6 MW	SE6L2	-0.0359676	0.0743995	0.629585	136	0.790642
EF (%)	YKL-40	-0.149682	0.0838891	0.0765272	145	0.791028
EF (%)	CD59	-0.153012	0.0873603	0.0820325	145	0.791028
EF (%)	Endostatin	-0.186507	0.084257	0.0284666	145	0.791028
EF (%)	Cystatin C	-0.200932	0.0915025	0.0297321	145	0.791028
EF (%)	PlGF	0.168513	0.0769789	0.0302362	145	0.791028
EF (%)	ASAH2	0.148646	0.0845117	0.0807669	145	0.791028
EF (%)	Cystatin M	-0.176815	0.0830539	0.0349993	145	0.791028
EF (%)	Cadherin-6	0.154713	0.0860372	0.0742833	145	0.791028
EF (%)	DKK3	-0.178613	0.0973159	0.0685547	145	0.791028
EF (%)	IGF-II receptor	0.155997	0.0816924	0.0582194	145	0.791028
EF (%)	HSP 40	-0.177196	0.0952749	0.0649921	145	0.791028
EF (%)	sRAGE	-0.150813	0.0824327	0.0694323	145	0.791028
EF (%)	Tenascin	-0.156244	0.0878104	0.0773399	145	0.791028
EF (%)	IL-1 R4	-0.180358	0.0909685	0.0493508	145	0.791028
EF (%)	prostatic binding protein	-0.166547	0.0911272	0.0697192	145	0.791028
EF (%)	SPARCL1	-0.147345	0.0834007	0.079441	145	0.791028
EF (%)	HCC-4	-0.155115	0.0833813	0.0649243	145	0.791028
EF (%)	Elafin	-0.159269	0.0897112	0.077996	145	0.791028
EF (%)	Trypsin 2	-0.179854	0.0840783	0.0341485	145	0.791028
EF (%)	B7-H1	0.167258	0.0831594	0.0462005	145	0.791028
EF (%)	EphB6	-0.156407	0.0822575	0.0592864	145	0.791028
EF (%)	RELT	-0.159456	0.0849127	0.0624625	145	0.791028
EF (%)	MIF	-0.201903	0.0906201	0.0274631	145	0.791028
EF (%)	Stress-induced-phosphoprotein 1	-0.176145	0.0910069	0.0549283	145	0.791028
logEa	SPINT2	-0.168848	0.0781026	0.0323653	141	0.79442
6 MW	MMP-13	0.0385133	0.0811774	0.635974	136	0.794968
EF (%)	Lipocalin 2	-0.137932	0.0796358	0.0854532	145	0.795599
logEcv	sCD4	-0.085593	0.125427	0.49614	140	0.797368
logEcv	Stress-induced-phosphoprotein 1	-0.0626433	0.0917018	0.495693	140	0.797368
logEcv	Persephin	-0.0533599	0.0838491	0.525598	140	0.798983
logEcv	IL-19	-0.0530156	0.0812077	0.514962	140	0.798983
logEcv	TSP2	0.0539861	0.0846227	0.52457	140	0.798983
logEcv	PDGF Rb	-0.0521461	0.0839662	0.535615	140	0.798983
logEcv	MIP-5	0.0560014	0.0899364	0.534539	140	0.798983
logEcv	Cadherin-6	-0.055269	0.0879318	0.530702	140	0.798983
logEcv	ENPP7	0.0525459	0.0826247	0.525872	140	0.798983
logEcv	GP1BA	-0.0488204	0.0776605	0.53064	140	0.798983
logEcv	LIMP II	-0.0589409	0.0905836	0.516351	140	0.798983
logEcv	sICAM-2	0.054111	0.0810267	0.505382	140	0.798983
logEcv	TRAIL R2	0.0511048	0.0784429	0.515829	140	0.798983
logEcv	NRP1	0.0544998	0.0873545	0.533743	140	0.798983
logEcv	TFF1	-0.0529337	0.0846709	0.532907	140	0.798983
logEcv	ANGL3	-0.04745	0.0769859	0.538696	140	0.799164
6 MW	CYTF	-0.0367836	0.0821636	0.655112	136	0.800952
6 MW	DKK3	0.0429013	0.09597	0.655587	136	0.800952
6 MW	Peroxiredoxin-1	-0.0399965	0.089925	0.65721	136	0.800952
6 MW	CRTAM	-0.0405706	0.0880652	0.645781	136	0.800952
6 MW	BMP-6	0.0408293	0.0888852	0.64674	136	0.800952
6 MW	TFF1	0.0358534	0.0809509	0.658561	136	0.800952
longitudinal function	INGR2	-0.0870539	0.0826832	0.294219	144	0.802415
logEe	Osteopontin	-0.0566197	0.0707932	0.425187	144	0.802681
logEe	Endostatin	0.0582748	0.0737986	0.43107	144	0.802681
logEe	CDON	-0.0613446	0.0772448	0.428447	144	0.802681
logEe	CD244	-0.0599462	0.0753087	0.427376	144	0.802681
EF (%)	REG4	-0.161635	0.0945313	0.0894921	145	0.804979
EF (%)	IL-10 Rb	0.133154	0.078591	0.0924236	145	0.804979
6 MW	RANK	0.0323019	0.0745157	0.665366	136	0.8056
logEa	Notch-3	0.174163	0.0821946	0.0359022	141	0.8078
logEcv	IL-3 Ra	-0.0499332	0.0834585	0.550635	140	0.807997
logEcv	VEGF121	0.0515735	0.0861351	0.550335	140	0.807997
log_lvmi	Mesothelin	-0.171637	0.075247	0.0240485	145	0.811636
6 MW	Myostatin	0.0336113	0.0842386	0.690537	136	0.814776
6 MW	Lymphotoxin b R	-0.0397983	0.0958296	0.678595	136	0.814776
6 MW	CD48	-0.0420227	0.102994	0.683928	136	0.814776
6 MW	FABPE	0.0489394	0.119673	0.683245	136	0.814776
6 MW	Fas, soluble	-0.032959	0.0825355	0.690295	136	0.814776
6 MW	PLXB2	-0.0383819	0.0963635	0.691051	136	0.814776
logEe	YKL-40	0.0558357	0.0736965	0.449937	144	0.818137
logEe	TNF sR-I	0.0626411	0.0825401	0.449178	144	0.818137
logEe	TNF sR-II	0.0602622	0.0798127	0.45149	144	0.818137
logEe	Dkk-4	-0.059115	0.07699	0.443883	144	0.818137
6 MW	sCD4	0.0473771	0.121624	0.697506	136	0.818811
logEe	VEGF-D	0.0546999	0.0739589	0.460782	144	0.82044
logEe	PRL	-0.0533861	0.0732315	0.467216	144	0.82044
logEe	CTGF	-0.0683184	0.0938703	0.467954	144	0.82044
logEe	MMP-1	-0.0535177	0.0725795	0.462134	144	0.82044
logEe	RELT	0.0550179	0.0743438	0.460511	144	0.82044
logEcv	PTP-1B	-0.0520206	0.090289	0.565461	140	0.820831
logEcv	Carbonic anhydrase XIII	-0.0482057	0.0831786	0.56318	140	0.820831
logEcv	IL-17	-0.0494503	0.0867569	0.569627	140	0.822456
6 MW	Cathepsin B	-0.0360161	0.094493	0.703704	136	0.822512
6 MW	Siglec-7	-0.0312132	0.0856285	0.716054	136	0.824989
6 MW	Calcineurin B a	-0.0315814	0.0864103	0.715336	136	0.824989
6 MW	B7-H1	0.0301427	0.0828432	0.716551	136	0.824989
6 MW	ALCAM	-0.0329619	0.0910937	0.718046	136	0.824989
Native T1	Cadherin-6	0.192486	0.0888952	0.0321087	140	0.826399
Native T1	PCSK9	0.193304	0.0881095	0.0299408	140	0.826399
Native T1	ASGR1	0.182671	0.0865921	0.0367288	140	0.826399
Native T1	LEG9	0.174196	0.0812009	0.0337094	140	0.826399
logEcv	resistin	0.0458314	0.0817387	0.575921	140	0.826589
logEcv	Nidogen	-0.0457493	0.0835164	0.584735	140	0.826589
logEcv	ANGL4	0.0456269	0.0829233	0.583064	140	0.826589
logEcv	SREC-I	0.0448941	0.0814138	0.582243	140	0.826589
longitudinal function	MCP-3	0.0895913	0.0873402	0.306767	144	0.828272
logEe	suPAR	-0.0550687	0.0771265	0.476413	144	0.82988
logEcv	Coagulation Factor IX	-0.0453504	0.0844847	0.592291	140	0.832909
6 MW	DAF	0.0321262	0.0922779	0.728285	136	0.833208
logEcv	ULBP-2	-0.0450178	0.0853393	0.598695	140	0.833395
logEcv	OMD	-0.0456131	0.086495	0.59881	140	0.833395
longitudinal function	SP-D	0.0801845	0.0790404	0.312106	144	0.834343
logEcv	BASI	0.0494256	0.0951343	0.604232	140	0.836629
Native T1	NSE	-0.118932	0.099451	0.233823	140	0.839756
Native T1	IL-10 Ra	0.0939563	0.0823602	0.255959	140	0.839756
Native T1	REG4	0.127781	0.10031	0.204887	140	0.839756
Native T1	FABPL	0.133585	0.0855293	0.120646	140	0.839756
Native T1	Osteopontin	-0.118294	0.0843971	0.163303	140	0.839756
Native T1	GI24	-0.0753459	0.0811922	0.355055	140	0.839756
Native T1	Myostatin	0.126481	0.086427	0.145654	140	0.839756
Native T1	TGF-b1	-0.140342	0.0956665	0.144688	140	0.839756
Native T1	CXCL16, soluble	0.0759667	0.0887697	0.393629	140	0.839756
Native T1	Cadherin E	-0.0726734	0.089131	0.416295	140	0.839756
Native T1	OPG	0.169368	0.0818974	0.0405298	140	0.839756
Native T1	PRL	0.120972	0.0864755	0.164113	140	0.839756
Native T1	VEGF	0.0739083	0.0869094	0.396594	140	0.839756
Native T1	CD30	0.119189	0.0815066	0.145961	140	0.839756
Native T1	Ephrin-A4	0.164244	0.0873124	0.0620944	140	0.839756
Native T1	HO-2	-0.0972963	0.0964063	0.314656	140	0.839756
Native T1	IL-10 Rb	0.0681877	0.0805768	0.398903	140	0.839756
Native T1	IL-12 Rb1	-0.08039	0.0763426	0.294201	140	0.839756
Native T1	Layilin	0.101386	0.112806	0.370367	140	0.839756
Native T1	Lymphotoxin b R	0.154483	0.0981309	0.117753	140	0.839756
Native T1	P-Cadherin	-0.079278	0.0873749	0.365836	140	0.839756
Native T1	suPAR	-0.0799869	0.0917325	0.384768	140	0.839756
Native T1	TNF sR-I	0.116069	0.0977487	0.237133	140	0.839756
Native T1	Bone proteoglycan II	-0.105745	0.087211	0.227415	140	0.839756
Native T1	Siglec-7	0.126358	0.0856895	0.142632	140	0.839756
Native T1	IL-16	0.127078	0.097637	0.195277	140	0.839756
Native T1	MMP-3	-0.0843563	0.100035	0.400559	140	0.839756
Native T1	ART	0.151956	0.0847727	0.0752741	140	0.839756
Native T1	Fractalkine/CX3CL-1	0.0793835	0.0832206	0.34183	140	0.839756
Native T1	SPINT2	-0.0794296	0.0827176	0.338633	140	0.839756
Native T1	MPIF-1	0.125087	0.0837748	0.137719	140	0.839756
Native T1	GX	-0.0951162	0.0801537	0.237426	140	0.839756
Native T1	ALK-1	-0.0937119	0.0875759	0.286485	140	0.839756
Native T1	CTGF	-0.157485	0.108811	0.150105	140	0.839756
Native T1	ESAM	-0.110057	0.0906151	0.22664	140	0.839756
Native T1	IL-17 sR	-0.0804249	0.0854833	0.348463	140	0.839756
Native T1	Ck-b-8-1	0.167558	0.0853535	0.0516746	140	0.839756
Native T1	IL-19	-0.109224	0.0829833	0.190315	140	0.839756
Native T1	Cathepsin B	0.147227	0.0916826	0.11063	140	0.839756
Native T1	ULBP-2	-0.0781407	0.087455	0.37317	140	0.839756
Native T1	sCD4	-0.123452	0.128567	0.338653	140	0.839756
Native T1	TNF sR-II	0.119998	0.0937699	0.202826	140	0.839756
Native T1	Cathepsin S	-0.145054	0.0815644	0.0775727	140	0.839756
Native T1	ASAH2	0.0910249	0.0867643	0.29599	140	0.839756
Native T1	Nidogen	-0.136777	0.0850396	0.11007	140	0.839756
Native T1	PIGR	0.113531	0.0837408	0.177427	140	0.839756
Native T1	ANGL3	-0.0664575	0.0789498	0.401395	140	0.839756
Native T1	CD48	0.072939	0.0842199	0.387986	140	0.839756
Native T1	Cystatin M	-0.132434	0.0895357	0.141422	140	0.839756
Native T1	IGFBP-7	-0.0931404	0.0864405	0.283161	140	0.839756
Native T1	PGRP-S	-0.0758602	0.0837312	0.36654	140	0.839756
Native T1	RGMB	-0.099994	0.0902267	0.269709	140	0.839756
Native T1	ABL1	0.0657073	0.0768225	0.393882	140	0.839756
Native T1	IL-15 Ra	0.0793932	0.0862383	0.358876	140	0.839756
Native T1	IL-8	-0.106385	0.0787087	0.178739	140	0.839756
Native T1	PDGF Rb	-0.0906457	0.0859834	0.29365	140	0.839756
Native T1	sE-Selectin	-0.108798	0.0838274	0.196526	140	0.839756
Native T1	GCP-2	0.0720819	0.0822077	0.382127	140	0.839756
Native T1	MASP3	0.0978855	0.0917906	0.288132	140	0.839756
Native T1	DKK3	-0.092898	0.100936	0.359014	140	0.839756
Native T1	SLAF5	-0.108965	0.0823698	0.188098	140	0.839756
Native T1	Calcineurin B a	0.0869072	0.0903844	0.337993	140	0.839756
Native T1	Cadherin-2	-0.116105	0.0875821	0.18717	140	0.839756
Native T1	Endocan	-0.101196	0.0821875	0.220342	140	0.839756
Native T1	HSP 40	-0.117474	0.0978787	0.232147	140	0.839756
Native T1	Peroxiredoxin-1	-0.10226	0.0936456	0.27677	140	0.839756
Native T1	SE6L2	-0.141026	0.0779612	0.0726722	140	0.839756
Native T1	Mesothelin	-0.158127	0.085061	0.0651908	140	0.839756
Native T1	HSP 70	0.111325	0.0889092	0.212675	140	0.839756
Native T1	sRAGE	-0.0929733	0.085555	0.279088	140	0.839756
Native T1	Tenascin	-0.105173	0.0910245	0.249937	140	0.839756
Native T1	IL-1 R4	-0.136077	0.0933592	0.147265	140	0.839756
Native T1	prostatic binding protein	-0.124769	0.0935343	0.184452	140	0.839756
Native T1	CLC1B	-0.119776	0.0815039	0.143987	140	0.839756
Native T1	MIC-1	-0.0970775	0.104678	0.355367	140	0.839756
Native T1	ENPP7	0.0736213	0.0847256	0.386412	140	0.839756
Native T1	Sialoadhesin	-0.0755016	0.0823139	0.360641	140	0.839756
Native T1	IL-3 Ra	-0.100468	0.0853697	0.24131	140	0.839756
Native T1	TRAIL R1	-0.09181	0.0817395	0.26333	140	0.839756
Native T1	Epithelial cell kinase	0.0801719	0.0984278	0.416768	140	0.839756
Native T1	VEGF121	0.0871308	0.0882395	0.325183	140	0.839756
Native T1	Angiogenin	0.103549	0.0867578	0.234736	140	0.839756
Native T1	MCP-3	-0.151805	0.0907797	0.096778	140	0.839756
Native T1	Galectin-8	-0.120939	0.0934189	0.197655	140	0.839756
Native T1	GIB	-0.078162	0.0873634	0.37254	140	0.839756
Native T1	MMP-13	-0.0673625	0.081518	0.410053	140	0.839756
Native T1	Stanniocalcin-1	0.0869376	0.0870924	0.319944	140	0.839756
Native T1	EPI	-0.170922	0.094658	0.07318	140	0.839756
Native T1	Carbonic anhydrase I	-0.10912	0.089862	0.226734	140	0.839756
Native T1	carbonic anhydrase II	-0.156795	0.0876285	0.0757898	140	0.839756
Native T1	FABPE	-0.107235	0.0814894	0.190409	140	0.839756
Native T1	GP1BA	-0.134014	0.0790221	0.0921921	140	0.839756
Native T1	Myokinase, human	-0.137758	0.0894925	0.126049	140	0.839756
Native T1	PARK7	-0.0816512	0.0769164	0.290318	140	0.839756
Native T1	Trypsin 2	-0.118594	0.0859009	0.169669	140	0.839756
Native T1	CLM6	-0.0962767	0.0845883	0.257046	140	0.839756
Native T1	EphB6	-0.0821411	0.0851197	0.336254	140	0.839756
Native T1	ILT-2	-0.0767118	0.0924563	0.408158	140	0.839756
Native T1	LAG-3	0.0700287	0.0854591	0.413969	140	0.839756
Native T1	LIMP II	-0.143707	0.0923323	0.121934	140	0.839756
Native T1	Notch-3	-0.0832449	0.0871322	0.341077	140	0.839756
Native T1	ROBO2	0.0855883	0.0886498	0.336025	140	0.839756
Native T1	sICAM-5	0.073145	0.0859942	0.396497	140	0.839756
Native T1	SREC-II	-0.139718	0.0832397	0.0955451	140	0.839756
Native T1	TIMD3	0.0891345	0.091821	0.3334	140	0.839756
Native T1	Coagulation Factor IXab	0.064948	0.0784007	0.40889	140	0.839756
Native T1	MIF	-0.0927545	0.0951264	0.331259	140	0.839756
Native T1	OMD	-0.141867	0.0880628	0.109504	140	0.839756
Native T1	BAFF Receptor	-0.0979724	0.0827721	0.23862	140	0.839756
Native T1	sLeptin R	-0.185016	0.0916073	0.0453828	140	0.839756
Native T1	sICAM-2	-0.109451	0.0827998	0.188428	140	0.839756
Native T1	Stress-induced-phosphoprotein 1	-0.0888831	0.0940073	0.346085	140	0.839756
Native T1	Cathepsin D	-0.0921858	0.0790984	0.245874	140	0.839756
Native T1	TRAIL R2	0.10255	0.0801856	0.203108	140	0.839756
Native T1	NRP1	-0.131805	0.0891052	0.141398	140	0.839756
Native T1	IFN-g R1	-0.109983	0.0794477	0.168519	140	0.839756
Native T1	PSME1	-0.159786	0.0980269	0.10541	140	0.839756
Native T1	TNF-a	-0.067778	0.077593	0.383927	140	0.839756
Native T1	HGH	-0.0762094	0.0813718	0.350646	140	0.839756
Native T1	Leptin	0.104996	0.100673	0.298826	140	0.839756
Native T1	INGR2	-0.109195	0.0848006	0.200048	140	0.839756
Native T1	Trefoil factor 2	0.0914614	0.101176	0.367603	140	0.839756
logEe	c-Jun	0.0487425	0.0698118	0.486211	144	0.841519
6 MW	Angiogenin	-0.027255	0.0825667	0.74185	136	0.845146
6 MW	Endoglin	-0.0273143	0.0840505	0.745714	136	0.845978
EF (%)	Myokinase, human	-0.144032	0.0870679	0.100302	145	0.846297
logEcv	MASP3	-0.0452384	0.0896888	0.614802	140	0.846921
logEe	CD38	0.0527486	0.0767299	0.492932	144	0.847717
logEa	MCP-3	-0.177165	0.0857977	0.040817	141	0.847738
longitudinal function	PSP	-0.0852493	0.0913281	0.3522	144	0.847802
longitudinal function	Persephin	-0.0781127	0.0829049	0.347715	144	0.847802
longitudinal function	MMP-3	-0.0921886	0.0969665	0.343382	144	0.847802
longitudinal function	EphB4	0.0804177	0.0866238	0.354821	144	0.847802
longitudinal function	Cadherin-2	-0.0812174	0.0853218	0.342791	144	0.847802
longitudinal function	IL-5 Ra	0.082066	0.0830954	0.325046	144	0.847802
longitudinal function	DBNL	0.0724852	0.0773802	0.350505	144	0.847802
longitudinal function	DcR3	0.10392	0.106802	0.332224	144	0.847802
longitudinal function	Nr-CAM	0.0843998	0.0859962	0.328071	144	0.847802
longitudinal function	RELT	-0.0802373	0.0844296	0.343574	144	0.847802
longitudinal function	PCSK9	-0.085251	0.0870607	0.329164	144	0.847802
longitudinal function	MMP-10	-0.0761037	0.0818891	0.354307	144	0.847802
logEcv	c-Jun	0.0397607	0.0797993	0.619106	140	0.848521
Native T1	MMP-1	-0.0687948	0.0861763	0.426086	140	0.852173
logEcv	EDAR	-0.0405971	0.0832058	0.626398	140	0.85418
longitudinal function	AREG	-0.0794673	0.0868774	0.361919	144	0.857176
Native T1	Dtk	-0.0629342	0.0850026	0.460346	140	0.85721
Native T1	gp130, soluble	-0.0656447	0.0864132	0.448772	140	0.85721
Native T1	Aminoacylase-1	-0.0626227	0.0823127	0.448099	140	0.85721
Native T1	EphB4	0.0680761	0.0904445	0.452941	140	0.85721
Native T1	CD83	0.0634566	0.0834075	0.448092	140	0.85721
Native T1	ILT-4	-0.0694168	0.0892534	0.438068	140	0.85721
Native T1	JNK2	-0.0650299	0.0854377	0.447892	140	0.85721
Native T1	Keratin 18	-0.075744	0.10138	0.456275	140	0.85721
Native T1	COLEC12	-0.0669309	0.0855459	0.435341	140	0.85721
Native T1	FBLN3	-0.075143	0.101494	0.460354	140	0.85721
6 MW	TGF-b R III	0.0258976	0.0861587	0.764208	136	0.858421
6 MW	TRAIL R1	0.0222772	0.0750477	0.767055	136	0.858421
6 MW	carbonic anhydrase II	0.0248884	0.0837352	0.76676	136	0.858421
6 MW	PARK7	-0.0214317	0.0729554	0.769399	136	0.858421
longitudinal function	CD59	-0.0744597	0.0871476	0.394338	144	0.859455
longitudinal function	CXCL16, soluble	-0.0703829	0.0848615	0.408298	144	0.859455
longitudinal function	Layilin	-0.0853881	0.107911	0.430116	144	0.859455
longitudinal function	TACI	-0.0670845	0.0768401	0.384136	144	0.859455
longitudinal function	ALK-1	-0.0727138	0.0851083	0.394361	144	0.859455
longitudinal function	IL-1 sRI	-0.0654245	0.0808156	0.419571	144	0.859455
longitudinal function	Nidogen	0.0679908	0.084197	0.420736	144	0.859455
longitudinal function	IL-15 Ra	0.0673672	0.0830764	0.418796	144	0.859455
longitudinal function	IL-18 Ra	-0.0768953	0.0876365	0.381754	144	0.859455
longitudinal function	IGF-I sR	-0.0727699	0.0847145	0.391808	144	0.859455
longitudinal function	Coagulation Factor IX	-0.0683666	0.0812016	0.40126	144	0.859455
longitudinal function	MMP-1	0.0703249	0.0828862	0.397635	144	0.859455
longitudinal function	Stanniocalcin-1	-0.0734797	0.0845385	0.386233	144	0.859455
longitudinal function	EPI	0.0765699	0.0926388	0.409903	144	0.859455
longitudinal function	ARMEL	-0.0712964	0.0845121	0.400319	144	0.859455
longitudinal function	Carbonic anhydrase I	-0.0682765	0.086272	0.430044	144	0.859455
longitudinal function	GRN	0.0790001	0.0877508	0.369519	144	0.859455
longitudinal function	B7-H2	0.0609163	0.0779138	0.435627	144	0.859455
longitudinal function	ILT-4	0.0710194	0.0847048	0.403216	144	0.859455
longitudinal function	LAG-3	0.0650294	0.0830084	0.434711	144	0.859455
longitudinal function	Keratin 18	0.0768432	0.0864449	0.375568	144	0.859455
longitudinal function	ASGR1	0.0659168	0.0827407	0.426993	144	0.859455
longitudinal function	SLAF7	0.0634242	0.0812041	0.436094	144	0.859455
logEcv	TIG2	-0.0425236	0.0915707	0.643119	140	0.859614
logEcv	IL-2 sRa	0.0357618	0.0756827	0.637311	140	0.859614
logEcv	PGRP-S	-0.0379871	0.081731	0.642831	140	0.859614
logEcv	JNK2	0.0397801	0.0833194	0.633815	140	0.859614
6 MW	Cadherin-5	0.0239779	0.0842642	0.77643	136	0.860573
6 MW	MASP3	-0.0246638	0.0871846	0.777703	136	0.860573
6 MW	MPIF-1	0.0224674	0.0806216	0.780928	136	0.860615
Native T1	EDAR	-0.0623319	0.0853387	0.466399	140	0.862518
longitudinal function	CSF-1	0.061504	0.0795965	0.441004	144	0.862834
logEcv	IL-8	0.0350947	0.077113	0.649757	140	0.864209
logEcv	MMP-3	-0.0431842	0.0976134	0.658902	140	0.864593
logEcv	SLAF5	-0.0362363	0.0806789	0.654044	140	0.864593
logEcv	prostatic binding protein	-0.0404403	0.0916263	0.659652	140	0.864593
6 MW	JAM-B	-0.0223855	0.0858699	0.794737	136	0.865238
6 MW	MATN2	0.0237679	0.0885837	0.78888	136	0.865238
6 MW	OX2G	-0.025324	0.0970209	0.794487	136	0.865238
longitudinal function	OPG	-0.0607204	0.0797691	0.447817	144	0.865455
longitudinal function	MASP3	0.0655946	0.086351	0.448754	144	0.865455
logEe	Lipocalin 2	-0.0463332	0.0696108	0.50676	144	0.865982
Native T1	Carbonic anhydrase XIII	-0.0616123	0.0853452	0.471583	140	0.866174
longitudinal function	Epithelial cell kinase	-0.0719121	0.0954295	0.452377	144	0.866254
logEe	PDGFRA	0.0497149	0.0780538	0.52521	144	0.86745
logEe	CD30	0.0439108	0.0697653	0.530108	144	0.86745
logEe	gp130, soluble	0.0460362	0.0730871	0.529799	144	0.86745
logEe	Calcineurin B a	0.0483456	0.0760124	0.5258	144	0.86745
logEe	SIRT2	0.04403	0.0683072	0.520249	144	0.86745
logEe	BAFF Receptor	-0.0445139	0.0705431	0.529058	144	0.86745
logEe	ALCAM	0.0495066	0.0767861	0.520155	144	0.86745
longitudinal function	AMGO2	0.0646865	0.0866493	0.456598	144	0.86806
longitudinal function	gp130, soluble	-0.0621113	0.0837864	0.45975	144	0.86806
logEa	Osteopontin	-0.153527	0.079223	0.0546908	141	0.868618
logEa	VEGF	-0.159814	0.0815648	0.0521029	141	0.868618
logEa	ALK-1	0.162063	0.0835919	0.0545883	141	0.868618
logEa	BOC	0.170873	0.0849965	0.0463567	141	0.868618
logEe	AMGO2	0.0469686	0.0753953	0.534321	144	0.869077
logLAVi	GI24	-0.158543	0.0853628	0.0655518	133	0.869717
logLAVi	OPG	0.174441	0.0805719	0.032225	133	0.869717
logLAVi	HO-2	-0.22527	0.106207	0.0358319	133	0.869717
logLAVi	suPAR	-0.183103	0.0913418	0.0471002	133	0.869717
logLAVi	PECAM-1	-0.227396	0.0942293	0.0172176	133	0.869717
logLAVi	ART	0.178146	0.0854649	0.0390926	133	0.869717
logLAVi	ESAM	-0.188945	0.0970092	0.0536225	133	0.869717
logLAVi	IL-1 sRI	0.182757	0.0821095	0.0277661	133	0.869717
logLAVi	IL-19	0.175773	0.0851725	0.0410487	133	0.869717
logLAVi	resistin	-0.173673	0.0855981	0.0445234	133	0.869717
logLAVi	sCD4	-0.235742	0.124592	0.0607181	133	0.869717
logLAVi	ABL1	-0.154812	0.0747242	0.0402782	133	0.869717
logLAVi	GCP-2	0.155862	0.0806616	0.0555149	133	0.869717
logLAVi	Arylsulfatase A	-0.181036	0.0935139	0.0550639	133	0.869717
logLAVi	CLC7A	-0.156165	0.0847405	0.0676447	133	0.869717
logLAVi	SLAF5	-0.16647	0.0852227	0.0529429	133	0.869717
logLAVi	IGF-II receptor	0.177765	0.0835905	0.0353559	133	0.869717
logLAVi	HSP 70	0.166576	0.0873693	0.0587996	133	0.869717
logLAVi	CLC1B	-0.162918	0.084005	0.0546372	133	0.869717
logLAVi	Peroxiredoxin-5	0.141122	0.0751254	0.0625713	133	0.869717
logEe	CD48	0.04448	0.0721355	0.538488	144	0.869763
logEe	PDGF Rb	0.0446659	0.0729212	0.541186	144	0.869763
logEa	CD22	-0.152288	0.0797298	0.0582164	141	0.873246
logEe	IL-5 Ra	-0.0444136	0.0734906	0.546593	144	0.873255
longitudinal function	ULBP-2	-0.0613597	0.0845489	0.469215	144	0.873711
longitudinal function	CD23	0.0570996	0.0785921	0.468727	144	0.873711
logEcv	AMGO2	0.0345874	0.0869079	0.691271	140	0.874646
logEcv	JAM-B	-0.0379706	0.0893623	0.671577	140	0.874646
logEcv	BAFF	0.0318354	0.0791588	0.688189	140	0.874646
logEcv	sE-Selectin	0.0324548	0.0821008	0.693238	140	0.874646
logEcv	CLC7A	-0.0334789	0.0822866	0.684752	140	0.874646
logEcv	NSF1C	0.0339048	0.0846465	0.689383	140	0.874646
logEcv	IL-5 Ra	-0.0341973	0.0833634	0.68229	140	0.874646
logEcv	IL-1Ra	-0.0382737	0.0908374	0.67417	140	0.874646
Native T1	Lipocalin 2	-0.0577972	0.0815478	0.479691	140	0.875112
longitudinal function	Calcineurin B a	0.062525	0.0869964	0.473518	144	0.875684
logEcv	ALK-1	0.0333364	0.0856053	0.697574	140	0.876024
logEe	resistin	-0.0425454	0.0714314	0.552396	144	0.877336
6 MW	CD22	-0.0180838	0.0752655	0.810496	136	0.878458
6 MW	PTP-1B	-0.0207711	0.0878154	0.813387	136	0.878458
logEe	MASP3	0.0442373	0.0753475	0.558075	144	0.881171
logEcv	4-1BB	0.0294101	0.0775131	0.704967	140	0.881209
longitudinal function	GX	0.0549077	0.0786998	0.486531	144	0.882167
longitudinal function	VCAM-1	-0.0551285	0.0826663	0.505947	144	0.882167
longitudinal function	PD-L2	0.0561879	0.0847038	0.5082	144	0.882167
longitudinal function	TNF sR-II	-0.0636236	0.0910295	0.485753	144	0.882167
longitudinal function	NSF1C	0.0548539	0.0831036	0.510296	144	0.882167
longitudinal function	Endoglin	0.0530988	0.0801175	0.508573	144	0.882167
longitudinal function	Myokinase, human	-0.0569182	0.086624	0.512214	144	0.882167
longitudinal function	ILT-2	0.0598281	0.0887131	0.501169	144	0.882167
longitudinal function	ROBO2	-0.0569778	0.085206	0.504784	144	0.882167
longitudinal function	HVEM	0.0864448	0.131795	0.512964	144	0.882167
longitudinal function	PSME1	0.0642841	0.0964758	0.506301	144	0.882167
logEe	NovH	0.0405906	0.0698657	0.562188	144	0.882504
Native T1	GFRa-2	-0.0633293	0.0922926	0.493768	140	0.882909
Native T1	CD23	-0.0555425	0.080304	0.490334	140	0.882909
Native T1	B7-H1	-0.0584241	0.0851455	0.493775	140	0.882909
Native T1	CD38	-0.0628764	0.0957395	0.512455	140	0.885692
Native T1	CD59	-0.0531732	0.0902701	0.556807	140	0.885692
Native T1	TACI	-0.0472061	0.0787634	0.549943	140	0.885692
Native T1	IL-1 sRI	0.0488702	0.0831443	0.557658	140	0.885692
Native T1	DC-SIGN	-0.0533883	0.0902448	0.555104	140	0.885692
Native T1	MIP-1a	-0.0604677	0.0989906	0.542323	140	0.885692
Native T1	CRDL1	-0.0730121	0.111005	0.511819	140	0.885692
Native T1	FSTL3	0.0631141	0.103123	0.541541	140	0.885692
Native T1	BASI	0.0621992	0.09763	0.525137	140	0.885692
Native T1	discoidin domain receptor 1	0.0627983	0.0995179	0.529083	140	0.885692
Native T1	Spondin-1	0.0581528	0.0918674	0.527791	140	0.885692
Native T1	TFF3	0.0645165	0.102931	0.531843	140	0.885692
Native T1	Elafin	-0.0611189	0.0936462	0.515079	140	0.885692
Native T1	IL-17B R	-0.0517273	0.0837698	0.537942	140	0.885692
Native T1	NKp46	-0.0606703	0.0950045	0.524154	140	0.885692
Native T1	Nr-CAM	-0.0521711	0.088561	0.556773	140	0.885692
Native T1	OX2G	0.0523436	0.0812961	0.520748	140	0.885692
Native T1	HVEM	0.089764	0.135546	0.508939	140	0.885692
Native T1	LIF sR	0.0570001	0.0880978	0.518716	140	0.885692
longitudinal function	Neurotrophin-3	0.0504511	0.0781564	0.51965	144	0.88801
logEa	Nidogen	-0.156947	0.0839761	0.063765	141	0.889574
logEa	IL-15 Ra	-0.150631	0.0812479	0.0658943	141	0.889574
logEe	ANGL4	0.0413018	0.0731385	0.573177	144	0.889838
logEe	COLEC12	0.0410488	0.0727426	0.573451	144	0.889838
longitudinal function	PTP-1B	0.0559752	0.0878312	0.524967	144	0.891454
logEe	EphB4	0.0418324	0.0757673	0.581748	144	0.892547
logEe	TFF3	-0.0484934	0.0878457	0.581808	144	0.892547
logEcv	PDGFRA	0.0326202	0.0900042	0.717593	140	0.892858
logEcv	IL-7 Ra	-0.0330329	0.0928468	0.722558	140	0.894911
longitudinal function	PDGFRA	0.0532244	0.0891208	0.551328	144	0.896178
longitudinal function	BCAM	0.0505717	0.0827768	0.54223	144	0.896178
longitudinal function	Lipocalin 2	-0.0492079	0.0793824	0.536342	144	0.896178
longitudinal function	ANGL3	0.0460774	0.0772893	0.552026	144	0.896178
longitudinal function	PDGF Rb	0.048943	0.0826217	0.554555	144	0.896178
longitudinal function	Macrophage scavenger receptor	0.0475797	0.0786045	0.545956	144	0.896178
longitudinal function	ANGL4	0.0485616	0.0828593	0.55877	144	0.896178
longitudinal function	uPA	0.0509801	0.0873177	0.560263	144	0.896178
longitudinal function	FABPE	0.0488893	0.0794487	0.539318	144	0.896178
longitudinal function	TRAIL R2	-0.0459327	0.0788089	0.560941	144	0.896178
logEcv	DBNL	-0.0270683	0.0774885	0.727389	140	0.896781
Native T1	TIMP-1	-0.0469296	0.084379	0.579004	140	0.897681
Native T1	4-1BB	-0.0432887	0.0795417	0.587177	140	0.897681
Native T1	PTP-1B	0.0479198	0.0927258	0.606142	140	0.897681
Native T1	IL-18 BPa	0.0482704	0.0921332	0.601187	140	0.897681
Native T1	TSP2	-0.0446402	0.0869316	0.608428	140	0.897681
Native T1	CLC7A	-0.0467582	0.0844436	0.580679	140	0.897681
Native T1	Macrophage scavenger receptor	0.0450004	0.0846948	0.596061	140	0.897681
Native T1	IL-5 Ra	0.0441486	0.0855621	0.606704	140	0.897681
Native T1	G-CSF	-0.0441193	0.0840136	0.600338	140	0.897681
Native T1	DBNL	-0.0412895	0.0795178	0.604431	140	0.897681
Native T1	SREC-I	-0.0436631	0.0836008	0.602325	140	0.897681
Native T1	IL-1Ra	0.0521913	0.0932203	0.576489	140	0.897681
Native T1	PLXB2	0.0482834	0.093717	0.607247	140	0.897681
6 MW	CD38	-0.0171046	0.085021	0.840867	136	0.898069
6 MW	ART	-0.0170553	0.0852255	0.841695	136	0.898069
6 MW	CTGF	-0.0203326	0.103437	0.844467	136	0.898069
6 MW	Neurotrophin-3	0.0150385	0.0766964	0.84485	136	0.898069
longitudinal function	BASI	0.0544398	0.094705	0.566325	144	0.899457
longitudinal function	Ephrin-A4	-0.0479708	0.0849706	0.573278	144	0.899913
longitudinal function	IL-6	0.0435772	0.0766956	0.57082	144	0.899913
logEe	Cadherin E	0.0391845	0.075549	0.604814	144	0.902737
logEe	Layilin	0.0491532	0.0950295	0.605804	144	0.902737
logEe	HCC-1	0.0412526	0.0772213	0.594042	144	0.902737
logEe	MIC-1	0.0460138	0.0896334	0.608512	144	0.902737
logEe	DAF	-0.0403491	0.0780947	0.606203	144	0.902737
logEe	DR6	-0.0400966	0.0766256	0.601607	144	0.902737
logEcv	CYTF	-0.0280629	0.0847174	0.740963	140	0.909364
Native T1	YKL-40	0.0285227	0.0880258	0.746416	140	0.909702
Native T1	VEGF-D	-0.0339219	0.087954	0.700338	140	0.909702
Native T1	FLRT2	0.0351067	0.0945213	0.710906	140	0.909702
Native T1	DSC2	0.0339062	0.100431	0.736181	140	0.909702
Native T1	IGFBP-1	0.0356598	0.0921559	0.699397	140	0.909702
Native T1	MMP-7	-0.0375869	0.0949146	0.69272	140	0.909702
Native T1	BCAM	0.0391206	0.085303	0.647248	140	0.909702
Native T1	sRANKL	-0.0270977	0.0781166	0.729212	140	0.909702
Native T1	JAM-B	0.0386213	0.0917534	0.674474	140	0.909702
Native T1	BAFF	-0.0323275	0.0812769	0.691442	140	0.909702
Native T1	Galectin-3	0.0318297	0.0957861	0.740175	140	0.909702
Native T1	IL-2 sRa	0.0314484	0.0777239	0.686395	140	0.909702
Native T1	CYTF	0.0349517	0.0869666	0.68839	140	0.909702
Native T1	MATN2	-0.0296939	0.0922318	0.747986	140	0.909702
Native T1	Dkk-4	-0.0281894	0.0900449	0.754715	140	0.909702
Native T1	IL-18 Ra	0.0261029	0.0822978	0.751596	140	0.909702
Native T1	MIP-5	-0.045213	0.092392	0.625375	140	0.909702
Native T1	Arylsulfatase A	-0.0322596	0.0903314	0.721552	140	0.909702
Native T1	TNR4	0.0437242	0.0889804	0.623941	140	0.909702
Native T1	ANGL4	0.0387391	0.0851711	0.649951	140	0.909702
Native T1	Neurotrophin-3	-0.0311915	0.0801921	0.697914	140	0.909702
Native T1	BOC	0.0273472	0.0860002	0.75098	140	0.909702
Native T1	sICAM-1	0.0319791	0.0888479	0.719457	140	0.909702
Native T1	CDON	-0.0359841	0.0917749	0.695605	140	0.909702
Native T1	IL-6	-0.0338894	0.0789491	0.668416	140	0.909702
Native T1	Coagulation Factor IX	0.0381276	0.0867745	0.661079	140	0.909702
Native T1	GRN	0.0318426	0.0901268	0.724404	140	0.909702
Native T1	hnRNP K	-0.0361471	0.0868576	0.677945	140	0.909702
Native T1	Peroxiredoxin-5	-0.0257503	0.0771745	0.739147	140	0.909702
Native T1	CD244	-0.0304967	0.088137	0.729866	140	0.909702
Native T1	CRTAM	-0.0388044	0.0930712	0.677385	140	0.909702
Native T1	GPNMB	-0.0402377	0.0861821	0.641325	140	0.909702
Native T1	IL-7 Ra	-0.0428558	0.0953036	0.65366	140	0.909702
Native T1	SHPS1	0.0351745	0.0871557	0.687154	140	0.909702
Native T1	ALCAM	-0.0299418	0.0954068	0.754129	140	0.909702
Native T1	SLAF7	-0.0377055	0.0834733	0.652199	140	0.909702
Native T1	S100A12	0.0292845	0.0819556	0.721405	140	0.909702
Native T1	BMP-6	-0.0326296	0.0928866	0.725919	140	0.909702
Native T1	IGFBP-2	0.0328296	0.0932173	0.725246	140	0.909702
Native T1	ROR1	0.0405531	0.0962397	0.674145	140	0.909702
Native T1	TFF1	-0.0287058	0.0870254	0.742017	140	0.909702
Native T1	C1QR1	0.0269164	0.0885281	0.761559	140	0.913328
Native T1	ACE2	-0.024029	0.0800455	0.764489	140	0.913328
Native T1	Fas, soluble	-0.0250546	0.0847992	0.768095	140	0.913593
longitudinal function	MATN2	-0.0481541	0.0888648	0.588762	144	0.913596
longitudinal function	BOC	0.0454847	0.0837074	0.587735	144	0.913596
longitudinal function	CD22	0.0403995	0.076611	0.598797	144	0.914267
longitudinal function	SIRT2	-0.041877	0.0783256	0.593738	144	0.914267
longitudinal function	sICAM-2	0.0426359	0.0809751	0.599353	144	0.914267
Native T1	VCAM-1	0.0246795	0.0865024	0.775845	140	0.91787
Native T1	DAF	-0.0268566	0.095288	0.77849	140	0.91787
6 MW	GPNMB	0.013708	0.0827106	0.868619	136	0.919714
longitudinal function	CRTAM	-0.0467415	0.0906958	0.60711	144	0.920898
6 MW	EphB4	-0.0131099	0.0866016	0.879906	136	0.921466
6 MW	discoidin domain receptor 1	-0.0124549	0.0826952	0.880512	136	0.921466
6 MW	Peroxiredoxin-5	-0.0114795	0.0728515	0.875033	136	0.921466
logEe	REG4	0.0390448	0.0822681	0.635809	144	0.922687
logEe	TGF-b1	-0.0317982	0.082517	0.70056	144	0.922687
logEe	GFRa-2	-0.0333645	0.0790029	0.673439	144	0.922687
logEe	VEGF	-0.0290975	0.0727372	0.68974	144	0.922687
logEe	4-1BB	0.0276232	0.0680021	0.685208	144	0.922687
logEe	IL-12 Rb1	-0.0257245	0.0656187	0.695632	144	0.922687
logEe	P-Cadherin	0.0273825	0.0744335	0.713519	144	0.922687
logEe	ALK-1	-0.026607	0.0746149	0.721935	144	0.922687
logEe	JAM-B	0.026557	0.0761773	0.727897	144	0.922687
logEe	TGF-b R III	-0.0285389	0.0748022	0.703393	144	0.922687
logEe	Ck-b-8-1	0.0272283	0.0741416	0.713989	144	0.922687
logEe	Cathepsin B	0.0355037	0.0786005	0.652186	144	0.922687
logEe	TIG2	0.030617	0.0792788	0.699939	144	0.922687
logEe	Cystatin M	0.0327226	0.0726771	0.65323	144	0.922687
logEe	IGF-II receptor	-0.0249226	0.0713207	0.727281	144	0.922687
logEe	Cadherin-2	0.0315054	0.0748543	0.674481	144	0.922687
logEe	uPA	0.0344121	0.076598	0.653942	144	0.922687
logEe	IL-1 R4	0.0356521	0.0795976	0.654914	144	0.922687
logEe	Spondin-1	0.0343842	0.0780139	0.660078	144	0.922687
logEe	Epithelial cell kinase	0.0329177	0.0838227	0.695133	144	0.922687
logEe	VEGF121	-0.0297792	0.0738818	0.687515	144	0.922687
logEe	MMP-13	0.026066	0.0693444	0.707567	144	0.922687
logEe	ILT-4	-0.0314624	0.0744178	0.673104	144	0.922687
logEe	SREC-II	-0.0275695	0.0717446	0.701359	144	0.922687
logEe	SHPS1	-0.0296564	0.0724545	0.682937	144	0.922687
logEe	ASGR1	0.0262194	0.0727543	0.719104	144	0.922687
logEe	Stress-induced-phosphoprotein 1	-0.0290721	0.0795309	0.715256	144	0.922687
logEe	Testican-1	0.0296643	0.0707705	0.67574	144	0.922687
logEe	PSME1	-0.0336631	0.0843316	0.690373	144	0.922687
logEe	BMP-6	-0.029861	0.0780634	0.702654	144	0.922687
logEe	ROR1	-0.0327974	0.0810157	0.686222	144	0.922687
logEe	CYTF	-0.0253175	0.0736395	0.73151	144	0.922933
logEcv	CD38	-0.0279981	0.0933625	0.764722	140	0.924224
logEcv	IL-17B R	-0.0250536	0.0816738	0.759501	140	0.924224
logEcv	sLeptin R	-0.0269029	0.0905198	0.766764	140	0.924224
logEcv	TNF-a	0.0227252	0.0757585	0.764658	140	0.924224
logEe	JNK2	0.0245232	0.0733068	0.738482	144	0.924357
logEe	Fas, soluble	-0.0240865	0.0722894	0.739486	144	0.924357
longitudinal function	IL-16	-0.047638	0.0948772	0.616385	144	0.924577
longitudinal function	FBLN3	0.0497289	0.0989157	0.615937	144	0.924577
Native T1	resistin	-0.0226722	0.0839992	0.787639	140	0.92462
6 MW	CD83	0.0109142	0.0773058	0.887942	136	0.925653
longitudinal function	IL-1Ra	0.0444087	0.090939	0.626077	144	0.929769
longitudinal function	HGH	-0.0386772	0.0793532	0.626733	144	0.929769
longitudinal function	CTGF	-0.0509605	0.107381	0.635828	144	0.932028
longitudinal function	Galectin-3	-0.042562	0.0904293	0.638612	144	0.932028
longitudinal function	LIF sR	-0.0401759	0.0844286	0.634918	144	0.932028
longitudinal function	sRAGE	-0.0374468	0.0821333	0.649149	144	0.932288
longitudinal function	Spondin-1	-0.0414587	0.0892885	0.643137	144	0.932288
longitudinal function	S100A12	0.0360681	0.0791085	0.649145	144	0.932288
logDT	NSE	-0.242798	0.0961515	0.0126872	143	0.933242
logDT	suPAR	-0.221771	0.0880285	0.0128904	143	0.933242
logDT	Trypsin 2	-0.207175	0.0830893	0.0138258	143	0.933242
longitudinal function	ROR1	0.0415408	0.0924502	0.653887	144	0.934124
logEe	Bone proteoglycan II	0.0234449	0.0741965	0.752485	144	0.935691
logEe	ASAH2	0.022992	0.0736859	0.755484	144	0.935691
logEe	Peroxiredoxin-5	-0.0196621	0.0662163	0.766955	144	0.937003
logEe	TIMD3	0.0235979	0.0778332	0.762198	144	0.937003
logEe	IL-1Ra	-0.0239098	0.0794184	0.763814	144	0.937003
longitudinal function	sCD4	-0.0540842	0.125282	0.666623	144	0.937227
longitudinal function	Arylsulfatase A	0.0375471	0.0875337	0.668623	144	0.937227
longitudinal function	sICAM-1	0.0355117	0.0831412	0.669944	144	0.937227
longitudinal function	LIMP II	-0.0399286	0.0909176	0.661213	144	0.937227
longitudinal function	SREC-I	0.0344872	0.0819032	0.674348	144	0.938525
logEcv	G-CSF	-0.0225441	0.0818853	0.783494	140	0.940193
longitudinal function	NSE	-0.0390514	0.097004	0.687875	144	0.940447
longitudinal function	TIMP-1	-0.0320355	0.0824314	0.698138	144	0.940447
longitudinal function	JAM-B	0.0340938	0.0872742	0.696649	144	0.940447
longitudinal function	resistin	-0.0321423	0.0814899	0.693862	144	0.940447
longitudinal function	PlGF	-0.0314182	0.0770595	0.684106	144	0.940447
longitudinal function	ABL1	-0.0298306	0.0753245	0.692687	144	0.940447
longitudinal function	CRDL1	0.0412523	0.108197	0.70358	144	0.940447
longitudinal function	EphB6	-0.0313754	0.0822954	0.703594	144	0.940447
logEcv	CD244	-0.02308	0.0858562	0.788475	140	0.941983
logEe	IL-10 Ra	-0.0178918	0.0701325	0.79901	144	0.942064
logEe	Myostatin	-0.0190201	0.0739087	0.79729	144	0.942064
logEe	ACE2	0.019348	0.0681576	0.776928	144	0.942064
logEe	IL-15 Ra	-0.0201395	0.0727802	0.782405	144	0.942064
logEe	Peroxiredoxin-1	0.0210616	0.0794003	0.791201	144	0.942064
logEe	HCC-4	0.0188777	0.0727296	0.795584	144	0.942064
logEe	Carbonic anhydrase I	0.0204706	0.0757302	0.78732	144	0.942064
logEe	CLM6	0.0185863	0.0715076	0.795307	144	0.942064
Native T1	IL-10	0.0184424	0.0752324	0.806719	140	0.942918
logEcv	CD30	0.0166818	0.0799923	0.835117	140	0.946009
logEcv	Lipocalin 2	0.0189935	0.0795535	0.811658	140	0.946009
logEcv	Galectin-4	0.0186574	0.0822728	0.820939	140	0.946009
logEcv	IL-17 sR	-0.0212274	0.0835073	0.799726	140	0.946009
logEcv	CD23	0.016678	0.0783366	0.831722	140	0.946009
logEcv	LYNB	-0.0213249	0.085786	0.804059	140	0.946009
logEcv	EphB4	-0.0180712	0.0882583	0.838071	140	0.946009
logEcv	Neurotrophin-3	0.0193634	0.078129	0.804632	140	0.946009
logEcv	Angiogenin	0.0183761	0.0849247	0.829015	140	0.946009
logEcv	hnRNP K	-0.0177434	0.0846353	0.834258	140	0.946009
logEcv	SIRT2	0.0162375	0.0781932	0.835806	140	0.946009
logEcv	HVEM	0.0265912	0.132209	0.840897	140	0.946009
logEcv	ASGR1	0.0195583	0.0856888	0.819796	140	0.946009
logEcv	S100A12	0.0173191	0.0798444	0.828603	140	0.946009
6 MW	Persephin	0.00872487	0.0809297	0.914312	136	0.948953
6 MW	CRDL1	0.00979698	0.106684	0.926971	136	0.948953
6 MW	Macrophage scavenger receptor	-0.00764966	0.0765374	0.920538	136	0.948953
6 MW	MMP-1	0.0069246	0.0802629	0.931379	136	0.948953
6 MW	Myokinase, human	-0.00781752	0.086787	0.928362	136	0.948953
6 MW	NRP1	-0.00820272	0.0873791	0.925351	136	0.948953
EF (%)	SE6L2	-0.120357	0.0776097	0.123191	145	0.950334
EF (%)	uPA	-0.13749	0.0879633	0.120287	145	0.950334
EF (%)	GPNMB	-0.129183	0.0823197	0.118822	145	0.950334
logEe	IL-16	0.0186847	0.083196	0.822628	144	0.952291
logEe	Macrophage scavenger receptor	-0.015265	0.0688688	0.824907	144	0.952291
logEe	Sialoadhesin	0.0159636	0.0703699	0.820869	144	0.952291
logEe	Coagulation Factor IXab	0.0144813	0.0664856	0.827894	144	0.952291
logEe	HVEM	-0.0253637	0.115467	0.826454	144	0.952291
logEe	MIF	0.0172267	0.0795374	0.828846	144	0.952291
longitudinal function	c-Jun	0.0286608	0.0798504	0.720187	144	0.953189
longitudinal function	DAF	0.0320145	0.0891697	0.720114	144	0.953189
logEa	PRL	0.146673	0.0825151	0.0777007	141	0.953599
logEa	Stanniocalcin-1	0.147417	0.0827681	0.077115	141	0.953599
Native T1	Cadherin-5	0.0189585	0.0870961	0.82801	140	0.954801
Native T1	CD22	0.0165147	0.0784719	0.833629	140	0.954801
Native T1	HCC-1	0.0169054	0.0864059	0.845176	140	0.954801
Native T1	PD-L2	-0.0174793	0.0887037	0.84408	140	0.954801
Native T1	TIG2	0.0191196	0.09408	0.839261	140	0.954801
Native T1	SPARCL1	-0.0191196	0.086218	0.824834	140	0.954801
Native T1	SIRT2	-0.0167388	0.0802844	0.835156	140	0.954801
Native T1	RANK	0.0176386	0.0790787	0.82383	140	0.954801
Native T1	MMP-10	0.0161046	0.0845386	0.849202	140	0.955352
Native T1	Cystatin C	-0.0138671	0.0954135	0.88466	140	0.955433
Native T1	PECAM-1	-0.0145001	0.0966373	0.88095	140	0.955433
Native T1	Persephin	-0.0159197	0.0862089	0.853768	140	0.955433
Native T1	AREG	-0.0135619	0.0904142	0.880989	140	0.955433
Native T1	TGF-b R III	-0.0136302	0.0902336	0.880157	140	0.955433
Native T1	LYN	0.0131532	0.0886315	0.882244	140	0.955433
Native T1	NSF1C	-0.0150082	0.0869521	0.86322	140	0.955433
Native T1	HCC-4	0.013005	0.0870491	0.881461	140	0.955433
Native T1	B7-H2	-0.013524	0.0811613	0.867908	140	0.955433
Native T1	IL-17	-0.013993	0.0891755	0.875545	140	0.955433
Native T1	Endoglin	0.0116496	0.0828006	0.88832	140	0.955563
logEe	RANK	-0.0138052	0.0673544	0.837899	144	0.958613
longitudinal function	IL-10 Ra	0.0271552	0.0799384	0.73459	144	0.958743
longitudinal function	FLRT2	0.0307367	0.0919072	0.738554	144	0.958743
longitudinal function	CDON	0.0287361	0.0884269	0.745689	144	0.958743
longitudinal function	PARK7	-0.0246593	0.0756081	0.744801	144	0.958743
longitudinal function	DR6	0.0293394	0.0873411	0.737436	144	0.958743
longitudinal function	Testican-1	0.0269564	0.0814588	0.7412	144	0.958743
log_lvmi	Osteopontin	-0.150571	0.074836	0.0461241	145	0.95956
log_lvmi	GFRa-2	-0.156304	0.0820766	0.0589001	145	0.95956
log_lvmi	Cathepsin S	-0.151789	0.073279	0.0401457	145	0.95956
log_lvmi	IL-18 Ra	-0.148102	0.0731691	0.0448477	145	0.95956
log_lvmi	Neurotrophin-3	-0.142477	0.0722591	0.0505953	145	0.95956
log_lvmi	hnRNP K	-0.148451	0.0784239	0.0604167	145	0.95956
log_lvmi	LIMP II	-0.167386	0.0839846	0.048185	145	0.95956
log_lvmi	BAFF Receptor	-0.144587	0.0745881	0.0545628	145	0.95956
log_lvmi	RANK	-0.145063	0.0710241	0.0429702	145	0.95956
Native T1	NovH	-0.0104541	0.0835293	0.900585	140	0.961099
Native T1	CSF-1	0.0104287	0.0818665	0.898823	140	0.961099
logEe	FLRT2	0.0148141	0.0801126	0.853562	144	0.961594
logEe	MPIF-1	0.0124897	0.0716522	0.861873	144	0.961594
logEe	IL-17 sR	0.0142149	0.0732697	0.846451	144	0.961594
logEe	SLAF7	0.0125938	0.0714901	0.860422	144	0.961594
logEe	IL-17	-0.0136498	0.0759971	0.857719	144	0.961594
logEe	FAM3B	0.0131446	0.0747954	0.860751	144	0.961594
Native T1	PDGFRA	0.011024	0.0924511	0.90526	140	0.962285
6 MW	SREC-I	-0.00529027	0.0812288	0.948171	136	0.962429
longitudinal function	MPIF-1	-0.0258294	0.0819648	0.753134	144	0.963726
6 MW	PSME1	-0.00567211	0.0961217	0.953034	136	0.963742
logEcv	Myostatin	-0.013949	0.0848274	0.869629	140	0.966463
logEcv	ASAH2	0.014666	0.0848362	0.863007	140	0.966463
logEcv	Calcineurin B a	-0.0145022	0.08832	0.869817	140	0.966463
logLAVi	MIP-5	0.162638	0.091791	0.0787835	133	0.966888
Native T1	OLR1	-0.00905687	0.0832159	0.913493	140	0.967228
Native T1	AMGO2	0.00912405	0.0892808	0.918752	140	0.968997
logEe	CD59	-0.0114585	0.0764961	0.881144	144	0.970668
logEe	HO-2	0.0101241	0.0830034	0.903096	144	0.970668
logEe	MMP-3	0.00969337	0.0851718	0.909552	144	0.970668
logEe	PTP-1B	0.0119787	0.0768916	0.876425	144	0.970668
logEe	MIP-1a	0.0103567	0.082943	0.90081	144	0.970668
logEe	IL-8	-0.00935951	0.0677798	0.89037	144	0.970668
logEe	ENPP7	-0.00968776	0.0723857	0.893725	144	0.970668
logEe	Galectin-8	0.0113708	0.0801562	0.887396	144	0.970668
logEe	EphB6	-0.0107823	0.0720848	0.881312	144	0.970668
logEe	TFF1	0.00941345	0.0723572	0.896677	144	0.970668
logEe	Trefoil factor 2	-0.00986745	0.0858222	0.908629	144	0.970668
logEcv	Dtk	-0.0124223	0.0829483	0.881176	140	0.971092
logEcv	TACI	-0.0117164	0.0768064	0.878984	140	0.971092
logEe	CD22	-0.0072945	0.067114	0.913605	144	0.971155
logEcv	OLR1	0.0105651	0.0810467	0.896475	140	0.972082
logEcv	CDON	0.0118469	0.0894291	0.894807	140	0.972082
logEcv	sCD163	-0.0123146	0.0942212	0.896207	140	0.972082
logEcv	Trypsin 2	0.011898	0.0842414	0.887891	140	0.972082
6 MW	NSF1C	0.00302995	0.0816757	0.970463	136	0.972088
6 MW	SLAF7	-0.00287752	0.0820827	0.972088	136	0.972088
6 MW	HGH	-0.00322119	0.0767951	0.966606	136	0.972088
logEcv	GI24	0.00664507	0.0793252	0.933363	140	0.973003
logEcv	Cadherin E	0.00783735	0.0870186	0.928368	140	0.973003
logEcv	VEGF	-0.0077796	0.0848677	0.927097	140	0.973003
logEcv	Lymphotoxin b R	-0.00871031	0.0964388	0.928166	140	0.973003
logEcv	Bone proteoglycan II	-0.0073183	0.0853949	0.931831	140	0.973003
logEcv	PECAM-1	0.0105617	0.0941235	0.910822	140	0.973003
logEcv	LYN	-0.00755653	0.0863274	0.930376	140	0.973003
logEcv	HSP 40	-0.011442	0.0958276	0.905133	140	0.973003
logEcv	MMP-1	0.00722287	0.0841257	0.931705	140	0.973003
logEcv	B7-H2	0.00920892	0.0790514	0.907434	140	0.973003
Native T1	PSP	0.00815711	0.0948222	0.931573	140	0.97343
Native T1	Endostatin	0.00694176	0.0879142	0.93718	140	0.97343
Native T1	LYNB	-0.0069344	0.0880983	0.937377	140	0.97343
Native T1	uPA	0.0072269	0.0901808	0.936245	140	0.97343
logEe	sRAGE	-0.00726267	0.0721238	0.919935	144	0.974049
logEcv	SP-D	-0.00543676	0.0797128	0.945723	140	0.974796
logEcv	FABPE	-0.00542833	0.0798691	0.945913	140	0.974796
logEcv	IFN-g R1	0.00559904	0.07792	0.942822	140	0.974796
longitudinal function	CD38	0.0167864	0.0881487	0.849246	144	0.974802
longitudinal function	TGF-b1	-0.0273692	0.0943409	0.772161	144	0.974802
longitudinal function	VEGF	0.0144578	0.0832145	0.86232	144	0.974802
longitudinal function	Dtk	-0.0226	0.0821518	0.783645	144	0.974802
longitudinal function	IL-10 Rb	0.0167093	0.078182	0.831074	144	0.974802
longitudinal function	PECAM-1	0.0146216	0.0937706	0.876314	144	0.974802
longitudinal function	Siglec-7	-0.0174236	0.082118	0.832277	144	0.974802
longitudinal function	IL-10	0.0137991	0.0736521	0.851653	144	0.974802
longitudinal function	sRANKL	0.0134478	0.0762361	0.860237	144	0.974802
longitudinal function	ESAM	0.0132886	0.0885544	0.880932	144	0.974802
longitudinal function	IL-4 sR	0.0220797	0.0778289	0.777063	144	0.974802
longitudinal function	IL-18 BPa	-0.0157168	0.08939	0.860688	144	0.974802
longitudinal function	IL-2 sRa	-0.0135934	0.0760712	0.858437	144	0.974802
longitudinal function	ASAH2	-0.0200658	0.0842515	0.812101	144	0.974802
longitudinal function	IL-8	0.0121201	0.0773756	0.875755	144	0.974802
longitudinal function	OLR1	0.0190168	0.0797895	0.811968	144	0.974802
longitudinal function	IGF-II receptor	0.0212299	0.0814961	0.79486	144	0.974802
longitudinal function	TNR4	0.0168524	0.08493	0.842998	144	0.974802
longitudinal function	Peroxiredoxin-1	-0.0155231	0.090769	0.864456	144	0.974802
longitudinal function	SE6L2	-0.0153975	0.0771426	0.842085	144	0.974802
longitudinal function	Mesothelin	0.0192356	0.0819075	0.814672	144	0.974802
longitudinal function	ENPP7	-0.017464	0.0830682	0.833788	144	0.974802
longitudinal function	G-CSF	-0.020001	0.081767	0.807117	144	0.974802
longitudinal function	VEGF121	-0.021473	0.0846088	0.800029	144	0.974802
longitudinal function	hnRNP K	-0.0133315	0.0848615	0.875394	144	0.974802
longitudinal function	Peroxiredoxin-5	0.0204925	0.0757375	0.787118	144	0.974802
longitudinal function	sCD163	0.0238699	0.0905146	0.792388	144	0.974802
longitudinal function	IL-17B R	-0.0167711	0.0813013	0.836869	144	0.974802
longitudinal function	SREC-II	0.0182319	0.0820166	0.824408	144	0.974802
longitudinal function	SHPS1	0.0147258	0.0828582	0.859198	144	0.974802
longitudinal function	ALCAM	0.0252923	0.0876129	0.773251	144	0.974802
longitudinal function	NRP1	0.0255202	0.0871462	0.770076	144	0.974802
longitudinal function	Epo	0.0124359	0.0810677	0.878302	144	0.974802
logEcv	GFRa-2	0.00528153	0.0900428	0.953312	140	0.975233
logEcv	HSP 70	0.00508104	0.0870899	0.953561	140	0.975233
logEa	NSE	-0.0374485	0.0962045	0.697689	141	0.975674
logEa	IL-10 Ra	-0.0750675	0.0801901	0.350859	141	0.975674
logEa	c-Jun	0.080668	0.0793083	0.310878	141	0.975674
logEa	YKL-40	0.0614323	0.0835701	0.463535	141	0.975674
logEa	CD38	-0.0577416	0.0868008	0.507029	141	0.975674
logEa	CD59	-0.04254	0.0877581	0.628634	141	0.975674
logEa	FABPL	-0.0530301	0.0827359	0.522622	141	0.975674
logEa	VEGF-D	0.135768	0.0843244	0.109685	141	0.975674
logEa	FLRT2	0.0676253	0.092586	0.466389	141	0.975674
logEa	GI24	-0.0786176	0.0788424	0.320451	141	0.975674
logEa	TIMP-1	-0.037638	0.0817559	0.64598	141	0.975674
logEa	TGF-b1	-0.0523585	0.0930766	0.574673	141	0.975674
logEa	CXCL16, soluble	0.0327493	0.0850509	0.700794	141	0.975674
logEa	Cadherin E	0.0764164	0.0856551	0.373882	141	0.975674
logEa	GFRa-2	-0.0714406	0.0889762	0.423413	141	0.975674
logEa	OPG	0.0633983	0.0801388	0.43025	141	0.975674
logEa	4-1BB	0.0792831	0.0765758	0.302328	141	0.975674
logEa	CD30	-0.101333	0.0783747	0.198211	141	0.975674
logEa	Ephrin-A4	0.0408544	0.0848784	0.631051	141	0.975674
logEa	HO-2	-0.0345469	0.0934856	0.712294	141	0.975674
logEa	IL-10 Rb	0.0852541	0.0774909	0.273182	141	0.975674
logEa	IL-12 Rb1	-0.0636864	0.0738757	0.390152	141	0.975674
logEa	Bone proteoglycan II	0.0666253	0.085926	0.439452	141	0.975674
logEa	TACI	-0.0454431	0.0756579	0.549073	141	0.975674
logEa	NovH	-0.043598	0.0802861	0.58799	141	0.975674
logEa	IGFBP-1	0.0328479	0.0891114	0.712983	141	0.975674
logEa	IL-10	-0.112892	0.0721128	0.119775	141	0.975674
logEa	MMP-7	0.152312	0.0907643	0.0956056	141	0.975674
logEa	ACE2	-0.0513403	0.0771527	0.50689	141	0.975674
logEa	ART	0.0427949	0.082192	0.603437	141	0.975674
logEa	BCAM	0.0937529	0.0990137	0.345373	141	0.975674
logEa	Cadherin-5	0.0650708	0.0840351	0.440071	141	0.975674
logEa	Fractalkine/CX3CL-1	0.0282734	0.080197	0.724968	141	0.975674
logEa	HAI-1	0.0818724	0.0807904	0.312659	141	0.975674
logEa	sRANKL	0.0377971	0.0756201	0.617998	141	0.975674
logEa	GX	-0.118689	0.0772401	0.126691	141	0.975674
logEa	VCAM-1	0.0303763	0.0825661	0.713513	141	0.975674
logEa	CTGF	-0.0886587	0.105874	0.403828	141	0.975674
logEa	EDAR	-0.0442524	0.0819993	0.590302	141	0.975674
logEa	Galectin-4	-0.0946434	0.0847345	0.265975	141	0.975674
logEa	IL-1 sRI	0.0320102	0.0810082	0.693349	141	0.975674
logEa	IL-17 sR	0.0945631	0.0828904	0.255935	141	0.975674
logEa	JAM-B	-0.0539022	0.0859724	0.531722	141	0.975674
logEa	TGF-b R III	-0.0438122	0.0856282	0.609715	141	0.975674
logEa	Ck-b-8-1	0.115019	0.0833238	0.169717	141	0.975674
logEa	IL-19	0.0728144	0.0817145	0.374447	141	0.975674
logEa	MIP-1a	0.035453	0.0951436	0.710003	141	0.975674
logEa	resistin	-0.0747962	0.0832422	0.370476	141	0.975674
logEa	BAFF	0.108454	0.080783	0.181641	141	0.975674
logEa	Cathepsin B	-0.0776044	0.0889793	0.384646	141	0.975674
logEa	IL-18 BPa	0.0758214	0.0891414	0.39649	141	0.975674
logEa	TIG2	-0.116267	0.0895122	0.196163	141	0.975674
logEa	ULBP-2	-0.0334333	0.0837654	0.690419	141	0.975674
logEa	sCD4	-0.0677472	0.123699	0.584806	141	0.975674
logEa	IL-2 sRa	0.0690428	0.0948626	0.467966	141	0.975674
logEa	TNF sR-II	-0.0923312	0.0902801	0.308243	141	0.975674
logEa	ASAH2	0.0553643	0.0837701	0.509781	141	0.975674
logEa	PIGR	0.10221	0.0816602	0.212832	141	0.975674
logEa	ANGL3	-0.0991096	0.0769306	0.199813	141	0.975674
logEa	CD23	-0.123696	0.0772788	0.111758	141	0.975674
logEa	CD48	-0.046103	0.0821745	0.575688	141	0.975674
logEa	CYTF	0.0339536	0.0830891	0.683441	141	0.975674
logEa	IGFBP-7	0.115345	0.0831047	0.167406	141	0.975674
logEa	MATN2	0.0339271	0.0895377	0.705338	141	0.975674
logEa	PGRP-S	-0.0365953	0.0811937	0.652907	141	0.975674
logEa	ABL1	-0.0949862	0.0741436	0.202319	141	0.975674
logEa	CRDL1	0.0729134	0.107771	0.499826	141	0.975674
logEa	Dkk-4	-0.116391	0.0865949	0.181141	141	0.975674
logEa	LYNB	-0.0928444	0.0836192	0.268804	141	0.975674
logEa	Carbonic anhydrase XIII	-0.0461962	0.0806904	0.567914	141	0.975674
logEa	FSTL3	0.0636997	0.0982907	0.518021	141	0.975674
logEa	IL-8	-0.0449996	0.0764981	0.557337	141	0.975674
logEa	LYN	-0.0751572	0.0836217	0.370348	141	0.975674
logEa	PDGF Rb	0.0804004	0.0813987	0.325023	141	0.975674
logEa	sE-Selectin	0.0425322	0.0797224	0.59455	141	0.975674
logEa	MIP-5	-0.0320602	0.0923306	0.72895	141	0.975674
logEa	Arylsulfatase A	-0.144156	0.0870318	0.0999379	141	0.975674
logEa	BASI	-0.0945606	0.0941227	0.316836	141	0.975674
logEa	Cadherin-6	-0.0791527	0.0851021	0.35396	141	0.975674
logEa	CLC7A	-0.0867569	0.0811199	0.28673	141	0.975674
logEa	DKK3	-0.0389146	0.0964287	0.687167	141	0.975674
logEa	EphB4	0.0461166	0.0868977	0.596486	141	0.975674
logEa	SLAF5	-0.112775	0.0793859	0.157708	141	0.975674
logEa	Calcineurin B a	0.0550458	0.0871738	0.528799	141	0.975674
logEa	Macrophage scavenger receptor	0.056748	0.0816958	0.488467	141	0.975674
logEa	TNR4	0.0509261	0.085008	0.550113	141	0.975674
logEa	CSF-1	0.103727	0.0783748	0.187883	141	0.975674
logEa	ANGL4	0.0515815	0.0820172	0.530454	141	0.975674
logEa	Cadherin-2	0.0807784	0.0846857	0.341834	141	0.975674
logEa	Endocan	0.0699942	0.0793082	0.37902	141	0.975674
logEa	HSP 40	-0.142733	0.0943081	0.132463	141	0.975674
logEa	Peroxiredoxin-1	-0.0521445	0.0927206	0.574774	141	0.975674
logEa	SE6L2	-0.08249	0.0759617	0.279411	141	0.975674
logEa	Mesothelin	-0.0316789	0.0855784	0.711824	141	0.975674
logEa	HSP 70	0.0446457	0.0861236	0.605022	141	0.975674
logEa	Neurotrophin-3	-0.0293432	0.0772257	0.704559	141	0.975674
logEa	P-Selectin	-0.120682	0.0838845	0.152526	141	0.975674
logEa	Tenascin	0.108894	0.088429	0.220271	141	0.975674
logEa	uPA	0.0515301	0.0891362	0.564142	141	0.975674
logEa	IGF-I sR	0.0972635	0.0849221	0.254071	141	0.975674
logEa	IL-1 R4	0.103886	0.0895967	0.248274	141	0.975674
logEa	NSF1C	-0.0626646	0.0823136	0.447791	141	0.975674
logEa	prostatic binding protein	-0.0454453	0.090915	0.617972	141	0.975674
logEa	Spondin-1	0.0854995	0.0878704	0.332259	141	0.975674
logEa	MIC-1	0.0367577	0.101034	0.716557	141	0.975674
logEa	SP-D	0.0773399	0.0784868	0.326171	141	0.975674
logEa	ENPP7	-0.0997776	0.0815425	0.223193	141	0.975674
logEa	SPARCL1	0.037292	0.0836694	0.656513	141	0.975674
logEa	IL-3 Ra	-0.0676264	0.0828145	0.415574	141	0.975674
logEa	TFF3	-0.0610249	0.100042	0.542877	141	0.975674
logEa	TRAIL R1	0.0323832	0.0769698	0.674614	141	0.975674
logEa	Epithelial cell kinase	0.0452801	0.0950611	0.634601	141	0.975674
logEa	G-CSF	0.135696	0.0800511	0.0923244	141	0.975674
logEa	VEGF121	-0.0427288	0.0835441	0.609858	141	0.975674
logEa	Coagulation Factor IX	-0.0907982	0.0824002	0.27243	141	0.975674
logEa	Endoglin	0.082912	0.0793569	0.297956	141	0.975674
logEa	Galectin-8	-0.0958398	0.0901468	0.289583	141	0.975674
logEa	HCC-4	-0.0294793	0.0824908	0.721369	141	0.975674
logEa	MMP-1	-0.0590693	0.0825658	0.475567	141	0.975674
logEa	EPI	-0.054604	0.0922326	0.554809	141	0.975674
logEa	ARMEL	-0.0752599	0.0844371	0.374324	141	0.975674
logEa	Carbonic anhydrase I	0.0556517	0.0885603	0.530785	141	0.975674
logEa	carbonic anhydrase II	-0.0295641	0.0854702	0.729949	141	0.975674
logEa	DBNL	-0.0684037	0.0764805	0.372679	141	0.975674
logEa	GP1BA	-0.120026	0.076606	0.11947	141	0.975674
logEa	GRN	0.0359303	0.0873017	0.681302	141	0.975674
logEa	Myokinase, human	-0.0358336	0.0876994	0.683474	141	0.975674
logEa	PARK7	-0.0607196	0.0745536	0.416805	141	0.975674
logEa	Peroxiredoxin-5	-0.0688241	0.0745032	0.357228	141	0.975674
logEa	SIRT2	0.0949653	0.0843503	0.2622	141	0.975674
logEa	Trypsin 2	0.0314291	0.0830385	0.705654	141	0.975674
logEa	B7-H1	0.0551049	0.0823782	0.504669	141	0.975674
logEa	B7-H2	-0.0544616	0.0777787	0.484982	141	0.975674
logEa	CD244	0.0593534	0.0850236	0.486309	141	0.975674
logEa	CD83	-0.0546839	0.0800487	0.495677	141	0.975674
logEa	CLM6	0.0384658	0.0805395	0.633694	141	0.975674
logEa	CRTAM	0.131729	0.0889178	0.140779	141	0.975674
logEa	DAF	-0.0463915	0.0890924	0.603408	141	0.975674
logEa	DcR3	0.0907547	0.105941	0.393131	141	0.975674
logEa	EphB6	-0.070573	0.0833703	0.39875	141	0.975674
logEa	GPNMB	0.0471429	0.0807417	0.560265	141	0.975674
logEa	IL-17B R	-0.0902612	0.0820682	0.273335	141	0.975674
logEa	IL-7 Ra	-0.133083	0.0884567	0.134756	141	0.975674
logEa	ILT-2	0.0790849	0.0881825	0.371382	141	0.975674
logEa	LAG-3	0.0349368	0.0828763	0.674011	141	0.975674
logEa	LIMP II	-0.062386	0.0898798	0.488792	141	0.975674
logEa	NKp46	0.0649063	0.0853377	0.448214	141	0.975674
logEa	OX2G	-0.0584402	0.0788338	0.459774	141	0.975674
logEa	RELT	-0.0454082	0.0841806	0.590477	141	0.975674
logEa	ROBO2	0.12755	0.0840399	0.131387	141	0.975674
logEa	SREC-I	-0.101289	0.0810863	0.213739	141	0.975674
logEa	JNK2	0.0671375	0.0826384	0.417957	141	0.975674
logEa	Coagulation Factor IXab	-0.0983603	0.0752518	0.193374	141	0.975674
logEa	HVEM	-0.131282	0.132452	0.323353	141	0.975674
logEa	IL-1Ra	-0.0744725	0.0918186	0.418725	141	0.975674
logEa	MIF	-0.105714	0.090419	0.244371	141	0.975674
logEa	OMD	-0.0334605	0.0860612	0.698028	141	0.975674
logEa	Fas, soluble	0.0586384	0.0815988	0.4736	141	0.975674
logEa	sLeptin R	0.086179	0.0875721	0.326805	141	0.975674
logEa	SHPS1	0.0565467	0.0841826	0.502896	141	0.975674
logEa	ASGR1	0.0532297	0.0826325	0.520539	141	0.975674
logEa	Stress-induced-phosphoprotein 1	-0.0643118	0.0942975	0.496384	141	0.975674
logEa	Testican-1	0.0743624	0.0825506	0.36927	141	0.975674
logEa	TRAIL R2	-0.122179	0.07723	0.115951	141	0.975674
logEa	Epo	0.0852669	0.0803929	0.290725	141	0.975674
logEa	IFN-g R1	-0.0718671	0.0771385	0.35315	141	0.975674
logEa	LIF sR	0.0847026	0.0847246	0.319199	141	0.975674
logEa	S100A12	0.0319014	0.0784133	0.684763	141	0.975674
logEa	TNF-a	-0.0399699	0.0752219	0.596029	141	0.975674
logEa	BMP-6	0.0394424	0.0893832	0.659711	141	0.975674
logEa	ROR1	-0.0673331	0.0925168	0.467982	141	0.975674
logEa	MMP-10	0.0816478	0.0815988	0.318785	141	0.975674
logEa	FBLN3	0.0930228	0.0976163	0.342297	141	0.975674
logEa	Leptin	-0.0768364	0.0958263	0.42404	141	0.975674
logEa	FAM3B	0.123082	0.0841823	0.146006	141	0.975674
logEa	INGR2	-0.0356791	0.0821453	0.664724	141	0.975674
logEa	TFF1	0.0315721	0.0826673	0.703114	141	0.975674
logEa	Trefoil factor 2	-0.0595117	0.0970696	0.540838	141	0.975674
logEa	LEG9	0.0857516	0.0786652	0.27759	141	0.975674
logEa	PLXB2	0.0944477	0.0888238	0.28951	141	0.975674
longitudinal function	ACE2	-0.0109479	0.0779536	0.888513	144	0.975967
longitudinal function	TNF-a	-0.0106312	0.0761808	0.889214	144	0.975967
logEe	GRN	0.00709625	0.0768009	0.926514	144	0.977183
EF (%)	NSE	-0.0649274	0.0983785	0.510346	145	0.977279
EF (%)	IL-10 Ra	-0.0708981	0.0809733	0.382751	145	0.977279
EF (%)	c-Jun	0.0928847	0.0807137	0.251766	145	0.977279
EF (%)	PDGFRA	-0.0149635	0.0905858	0.869034	145	0.977279
EF (%)	CD38	-0.0374596	0.0891078	0.674844	145	0.977279
EF (%)	PSP	-0.0549996	0.0928837	0.554709	145	0.977279
EF (%)	VEGF-D	-0.0688493	0.0855427	0.42226	145	0.977279
EF (%)	Osteopontin	0.0359104	0.0822598	0.663107	145	0.977279
EF (%)	FLRT2	-0.0746339	0.0927157	0.422189	145	0.977279
EF (%)	DSC2	-0.117993	0.0962915	0.22248	145	0.977279
EF (%)	GI24	-0.0203172	0.0799311	0.799724	145	0.977279
EF (%)	AMGO2	-0.0263815	0.0875668	0.763651	145	0.977279
EF (%)	C1QR1	-0.090279	0.0857256	0.294089	145	0.977279
EF (%)	Myostatin	0.00634991	0.0857626	0.941083	145	0.977279
EF (%)	TIMP-1	0.0142168	0.0837279	0.865413	145	0.977279
EF (%)	TGF-b1	0.110473	0.0953314	0.248483	145	0.977279
EF (%)	CXCL16, soluble	-0.0539114	0.0862504	0.532944	145	0.977279
EF (%)	GFRa-2	-0.0546796	0.0900307	0.544599	145	0.977279
EF (%)	OPG	-0.0323324	0.0810706	0.690631	145	0.977279
EF (%)	PRL	-0.0351549	0.0849782	0.679727	145	0.977279
EF (%)	VEGF	0.0555784	0.0843061	0.510813	145	0.977279
EF (%)	4-1BB	0.0535834	0.0787556	0.497382	145	0.977279
EF (%)	CD30	0.041471	0.0806562	0.607938	145	0.977279
EF (%)	Dtk	0.112847	0.0828289	0.175239	145	0.977279
EF (%)	Ephrin-A4	-0.0559979	0.0861516	0.516755	145	0.977279
EF (%)	gp130, soluble	0.0178454	0.0847955	0.833619	145	0.977279
EF (%)	HO-2	0.0743261	0.0957188	0.438752	145	0.977279
EF (%)	IL-12 Rb1	-0.0534179	0.0760375	0.483512	145	0.977279
EF (%)	Layilin	-0.151994	0.108952	0.165195	145	0.977279
EF (%)	Lymphotoxin b R	0.0105739	0.0945007	0.911068	145	0.977279
EF (%)	P-Cadherin	0.0168563	0.0863561	0.845521	145	0.977279
EF (%)	suPAR	-0.130588	0.0888681	0.143935	145	0.977279
EF (%)	TNF sR-I	-0.0598238	0.0954147	0.531682	145	0.977279
EF (%)	Bone proteoglycan II	-0.0465972	0.0856681	0.587351	145	0.977279
EF (%)	PECAM-1	0.0121318	0.0951733	0.898749	145	0.977279
EF (%)	Persephin	0.0893955	0.084088	0.289545	145	0.977279
EF (%)	TACI	0.0137935	0.0778654	0.859648	145	0.977279
EF (%)	NovH	-0.00740752	0.0811072	0.92736	145	0.977279
EF (%)	Siglec-7	0.0470663	0.0831381	0.572211	145	0.977279
EF (%)	IL-10	-0.0301705	0.0747353	0.687047	145	0.977279
EF (%)	IL-16	-0.0331839	0.096366	0.731094	145	0.977279
EF (%)	MMP-3	-0.113991	0.0982471	0.247911	145	0.977279
EF (%)	MMP-7	-0.0267328	0.0940299	0.776597	145	0.977279
EF (%)	ACE2	-0.0524876	0.0789734	0.507377	145	0.977279
EF (%)	ART	-0.0971853	0.0837669	0.247933	145	0.977279
EF (%)	BCAM	-0.0295115	0.0840665	0.726075	145	0.977279
EF (%)	Cadherin-5	-0.0364293	0.0843041	0.666315	145	0.977279
EF (%)	Fractalkine/CX3CL-1	-0.0380265	0.0822721	0.644647	145	0.977279
EF (%)	HAI-1	-0.0204936	0.0815278	0.801894	145	0.977279
EF (%)	SPINT2	0.0860631	0.0811256	0.290566	145	0.977279
EF (%)	CD22	-0.0284659	0.0778226	0.715077	145	0.977279
EF (%)	HCC-1	-0.102761	0.0847911	0.227565	145	0.977279
EF (%)	MPIF-1	-0.0880552	0.0827956	0.289362	145	0.977279
EF (%)	GX	-0.0274349	0.0799955	0.732142	145	0.977279
EF (%)	IGFBP-4	0.0182031	0.090841	0.841469	145	0.977279
EF (%)	VCAM-1	-0.113576	0.0835172	0.176027	145	0.977279
EF (%)	ALK-1	0.0205128	0.0865806	0.813062	145	0.977279
EF (%)	AREG	-0.089275	0.0880253	0.312226	145	0.977279
EF (%)	CTGF	0.021131	0.109087	0.846684	145	0.977279
EF (%)	ESAM	-0.0368171	0.0898219	0.682508	145	0.977279
EF (%)	Galectin-4	0.0668926	0.0835188	0.424521	145	0.977279
EF (%)	IL-1 sRI	-0.0180873	0.0821924	0.826143	145	0.977279
EF (%)	IL-17 sR	0.0787625	0.0846769	0.353881	145	0.977279
EF (%)	JAM-B	-0.0330644	0.0883412	0.708758	145	0.977279
EF (%)	PD-L2	-0.0259474	0.0859953	0.763303	145	0.977279
EF (%)	PTP-1B	0.0124277	0.0891859	0.889376	145	0.977279
EF (%)	TGF-b R III	-0.0529177	0.0863919	0.541173	145	0.977279
EF (%)	Ck-b-8-1	-0.0441129	0.0853411	0.606035	145	0.977279
EF (%)	DC-SIGN	-0.00863912	0.0851481	0.919329	145	0.977279
EF (%)	IL-19	0.080929	0.0813463	0.321504	145	0.977279
EF (%)	MIP-1a	-0.0313762	0.0961377	0.744631	145	0.977279
EF (%)	resistin	-0.112081	0.0821346	0.174551	145	0.977279
EF (%)	BAFF	-0.0145292	0.0791442	0.854608	145	0.977279
EF (%)	Cathepsin B	-0.056929	0.091029	0.532723	145	0.977279
EF (%)	Galectin-3	-0.10809	0.0914314	0.239119	145	0.977279
EF (%)	IL-18 BPa	-0.0461043	0.0906809	0.611951	145	0.977279
EF (%)	TIG2	-0.0929067	0.0915999	0.312193	145	0.977279
EF (%)	ULBP-2	-0.0147387	0.0859698	0.864123	145	0.977279
EF (%)	sCD4	-0.118155	0.12689	0.35336	145	0.977279
EF (%)	IL-2 sRa	0.0518728	0.0771188	0.502281	145	0.977279
EF (%)	TNF sR-II	-0.0499971	0.0921178	0.588158	145	0.977279
EF (%)	Cathepsin S	0.0543109	0.0805404	0.501205	145	0.977279
EF (%)	Nidogen	0.0201067	0.0852722	0.813935	145	0.977279
EF (%)	PIGR	0.0713832	0.0807348	0.37811	145	0.977279
EF (%)	ANGL3	-0.0115469	0.0785486	0.883339	145	0.977279
EF (%)	CD23	-0.0639748	0.0795572	0.422672	145	0.977279
EF (%)	CD48	0.0295176	0.0836005	0.724556	145	0.977279
EF (%)	CYTF	0.0391201	0.0852192	0.646903	145	0.977279
EF (%)	IGFBP-7	-0.0714159	0.0848914	0.401626	145	0.977279
EF (%)	MATN2	-0.0919903	0.0899562	0.308242	145	0.977279
EF (%)	PGRP-S	-0.103767	0.0814187	0.204585	145	0.977279
EF (%)	RGMB	-0.0818897	0.0889104	0.358605	145	0.977279
EF (%)	TSP2	-0.0691909	0.0850621	0.417351	145	0.977279
EF (%)	ABL1	-0.00661407	0.0764894	0.931215	145	0.977279
EF (%)	Aminoacylase-1	0.0581038	0.0809345	0.474	145	0.977279
EF (%)	CRDL1	-0.116684	0.10935	0.287766	145	0.977279
EF (%)	Dkk-4	0.0593885	0.0886186	0.503853	145	0.977279
EF (%)	LYNB	0.0212568	0.0856455	0.804345	145	0.977279
EF (%)	Carbonic anhydrase XIII	0.0201216	0.0824164	0.807473	145	0.977279
EF (%)	FSTL3	-0.0874302	0.100545	0.386017	145	0.977279
EF (%)	IL-15 Ra	-0.00911949	0.0843079	0.914016	145	0.977279
EF (%)	IL-18 Ra	0.0516515	0.0803778	0.521522	145	0.977279
EF (%)	IL-8	-0.0309453	0.0785222	0.694105	145	0.977279
EF (%)	LYN	0.0239393	0.0855288	0.779967	145	0.977279
EF (%)	PDGF Rb	-0.0126012	0.0838111	0.880701	145	0.977279
EF (%)	sE-Selectin	0.00748699	0.0818457	0.927244	145	0.977279
EF (%)	GCP-2	0.0687712	0.0816848	0.401265	145	0.977279
EF (%)	MIP-5	-0.0685368	0.0900325	0.447782	145	0.977279
EF (%)	BASI	0.0180438	0.0962283	0.85153	145	0.977279
EF (%)	CLC7A	-0.0104278	0.0830737	0.900287	145	0.977279
EF (%)	MASP3	0.0540818	0.0874069	0.537088	145	0.977279
EF (%)	EphB4	0.0811704	0.0877325	0.356441	145	0.977279
EF (%)	OLR1	-0.0454064	0.0808757	0.575393	145	0.977279
EF (%)	Calcineurin B a	0.0269197	0.0882811	0.760868	145	0.977279
EF (%)	Macrophage scavenger receptor	0.0204819	0.0798404	0.797912	145	0.977279
EF (%)	TNR4	-0.0503643	0.0861326	0.559664	145	0.977279
EF (%)	ANGL4	-0.0151876	0.0841635	0.857055	145	0.977279
EF (%)	Cadherin-2	0.0160491	0.0868645	0.853682	145	0.977279
EF (%)	Endocan	-0.0355768	0.0814584	0.662962	145	0.977279
EF (%)	Peroxiredoxin-1	-0.12989	0.0912457	0.156795	145	0.977279
EF (%)	Mesothelin	0.00627358	0.0830946	0.939924	145	0.977279
EF (%)	discoidin domain receptor 1	-0.0804842	0.0863655	0.352979	145	0.977279
EF (%)	HSP 70	-0.0465966	0.0852827	0.58567	145	0.977279
EF (%)	Neurotrophin-3	-0.00653161	0.0794351	0.934584	145	0.977279
EF (%)	P-Selectin	0.0716623	0.0862574	0.407494	145	0.977279
EF (%)	IGF-I sR	-0.111419	0.0855197	0.194752	145	0.977279
EF (%)	NSF1C	-0.0395122	0.0843775	0.640308	145	0.977279
EF (%)	Spondin-1	0.0342779	0.0903255	0.704893	145	0.977279
EF (%)	BOC	-0.0514268	0.0847112	0.544771	145	0.977279
EF (%)	CLC1B	0.0104135	0.0807912	0.897625	145	0.977279
EF (%)	sICAM-1	0.0591283	0.0842391	0.483892	145	0.977279
EF (%)	MIC-1	-0.125831	0.102942	0.223616	145	0.977279
EF (%)	SP-D	-0.0507131	0.0804184	0.529313	145	0.977279
EF (%)	ENPP7	0.0656936	0.0838015	0.434402	145	0.977279
EF (%)	Sialoadhesin	-0.114087	0.0810832	0.161618	145	0.977279
EF (%)	IL-3 Ra	-0.116224	0.0831285	0.164272	145	0.977279
EF (%)	IL-5 Ra	-0.0252589	0.0846322	0.765795	145	0.977279
EF (%)	IL-6	-0.0141078	0.0779104	0.856566	145	0.977279
EF (%)	TFF3	-0.129042	0.100929	0.203159	145	0.977279
EF (%)	Epithelial cell kinase	-0.111722	0.0963177	0.248035	145	0.977279
EF (%)	G-CSF	-0.0140417	0.0829882	0.865881	145	0.977279
EF (%)	VEGF121	0.092147	0.0854116	0.282493	145	0.977279
EF (%)	Angiogenin	-0.00796754	0.0850694	0.925513	145	0.977279
EF (%)	Coagulation Factor IX	0.00968776	0.0825951	0.906795	145	0.977279
EF (%)	MCP-3	0.127989	0.0880558	0.148308	145	0.977279
EF (%)	Endoglin	-0.0329537	0.0812445	0.685643	145	0.977279
EF (%)	Galectin-8	0.0440516	0.0929002	0.636104	145	0.977279
EF (%)	GIB	-0.0515929	0.0858496	0.548825	145	0.977279
EF (%)	MMP-1	-0.0748078	0.0841259	0.375391	145	0.977279
EF (%)	MMP-13	0.0987209	0.0795841	0.216865	145	0.977279
EF (%)	Stanniocalcin-1	0.0574351	0.0857693	0.504178	145	0.977279
EF (%)	EPI	-0.0719985	0.0940389	0.44518	145	0.977279
EF (%)	ARMEL	-0.126313	0.0853007	0.140893	145	0.977279
EF (%)	Carbonic anhydrase I	-0.13144	0.0867917	0.132156	145	0.977279
EF (%)	carbonic anhydrase II	0.0383947	0.0876388	0.661983	145	0.977279
EF (%)	DBNL	-0.0977222	0.078378	0.214535	145	0.977279
EF (%)	FABPE	0.0320061	0.0807166	0.692318	145	0.977279
EF (%)	GP1BA	-0.0415917	0.0791097	0.599889	145	0.977279
EF (%)	GRN	-0.0686501	0.0888349	0.440944	145	0.977279
EF (%)	hnRNP K	0.057569	0.0859869	0.504266	145	0.977279
EF (%)	PARK7	-0.0279961	0.0767552	0.715849	145	0.977279
EF (%)	Peroxiredoxin-5	-0.0121582	0.076836	0.874497	145	0.977279
EF (%)	sCD163	0.0108947	0.0918957	0.905797	145	0.977279
EF (%)	SIRT2	-0.0063242	0.0792099	0.936477	145	0.977279
EF (%)	B7-H2	-0.0628138	0.0790901	0.42841	145	0.977279
EF (%)	CD244	-0.0238127	0.0875465	0.78602	145	0.977279
EF (%)	CD83	-0.0394356	0.0810281	0.627233	145	0.977279
EF (%)	CLM6	0.0260608	0.0824382	0.752375	145	0.977279
EF (%)	CRTAM	0.060099	0.0919046	0.514223	145	0.977279
EF (%)	DAF	-0.0395913	0.0905084	0.662467	145	0.977279
EF (%)	DcR3	-0.0214111	0.108786	0.844252	145	0.977279
EF (%)	IL-17B R	-0.0151328	0.0825464	0.854806	145	0.977279
EF (%)	IL-7 Ra	0.0162653	0.0911705	0.858661	145	0.977279
EF (%)	ILT-2	0.0578578	0.0900813	0.521732	145	0.977279
EF (%)	ILT-4	-0.115435	0.0854349	0.178814	145	0.977279
EF (%)	LAG-3	-0.0130572	0.0841859	0.876965	145	0.977279
EF (%)	LIMP II	-0.0944402	0.092011	0.30646	145	0.977279
EF (%)	Notch-3	-0.111406	0.085216	0.193227	145	0.977279
EF (%)	Nr-CAM	0.0648513	0.0872803	0.458704	145	0.977279
EF (%)	OX2G	0.0804777	0.0798195	0.315064	145	0.977279
EF (%)	ROBO2	0.0391921	0.0863701	0.650693	145	0.977279
EF (%)	sICAM-5	-0.0412924	0.0845125	0.625887	145	0.977279
EF (%)	SREC-I	0.0290965	0.0830752	0.726679	145	0.977279
EF (%)	TIMD3	-0.104118	0.0895193	0.246764	145	0.977279
EF (%)	PCSK9	0.0649477	0.088494	0.464215	145	0.977279
EF (%)	JNK2	-0.102732	0.0846323	0.226828	145	0.977279
EF (%)	Coagulation Factor IXab	0.0227878	0.0770552	0.767869	145	0.977279
EF (%)	HVEM	-0.0996024	0.133636	0.457315	145	0.977279
EF (%)	IL-1Ra	0.0323394	0.0921305	0.7261	145	0.977279
EF (%)	Keratin 18	0.0303545	0.0879763	0.730586	145	0.977279
EF (%)	OMD	0.0166077	0.0870603	0.848987	145	0.977279
EF (%)	BAFF Receptor	0.0163051	0.081949	0.842575	145	0.977279
EF (%)	Fas, soluble	0.0416145	0.0838201	0.620333	145	0.977279
EF (%)	sLeptin R	-0.0133459	0.0900491	0.882391	145	0.977279
EF (%)	DR6	-0.0866075	0.0883781	0.328782	145	0.977279
EF (%)	RANK	-0.046758	0.0780564	0.550115	145	0.977279
EF (%)	SHPS1	-0.0669017	0.0839192	0.426666	145	0.977279
EF (%)	ALCAM	0.0288297	0.0888569	0.746078	145	0.977279
EF (%)	ASGR1	-0.00781988	0.0840797	0.926031	145	0.977279
EF (%)	COLEC12	0.103241	0.0838761	0.220421	145	0.977279
EF (%)	sICAM-2	0.0194161	0.0820464	0.813274	145	0.977279
EF (%)	SLAF7	0.0414622	0.0823721	0.615502	145	0.977279
EF (%)	Testican-1	-0.0489182	0.0819171	0.551354	145	0.977279
EF (%)	Cathepsin D	-0.0670314	0.078023	0.391731	145	0.977279
EF (%)	TRAIL R2	0.0150953	0.0800951	0.850781	145	0.977279
EF (%)	NRP1	-0.0675582	0.0883225	0.445608	145	0.977279
EF (%)	Epo	0.0162178	0.0823022	0.84407	145	0.977279
EF (%)	IFN-g R1	0.0129533	0.0795522	0.870887	145	0.977279
EF (%)	LIF sR	-0.0230897	0.0856068	0.787772	145	0.977279
EF (%)	S100A12	-0.0519042	0.0802577	0.518865	145	0.977279
EF (%)	PSME1	-0.134165	0.097231	0.169815	145	0.977279
EF (%)	TNF-a	-0.0440946	0.0772025	0.568804	145	0.977279
EF (%)	BMP-6	0.0577046	0.0904827	0.524676	145	0.977279
EF (%)	HGH	0.0367326	0.0805521	0.649084	145	0.977279
EF (%)	ROR1	-0.0924254	0.0934682	0.324434	145	0.977279
EF (%)	MMP-10	-0.0775856	0.0822124	0.346926	145	0.977279
EF (%)	FBLN3	-0.0344075	0.100416	0.732373	145	0.977279
EF (%)	Leptin	0.124959	0.097798	0.203444	145	0.977279
EF (%)	IL-17	-0.00862877	0.088179	0.922186	145	0.977279
EF (%)	FAM3B	-0.0526599	0.0866268	0.544236	145	0.977279
EF (%)	INGR2	-0.0893947	0.0838843	0.288385	145	0.977279
EF (%)	TFF1	0.0434283	0.0838462	0.605304	145	0.977279
EF (%)	Trefoil factor 2	-0.0709644	0.0993493	0.476228	145	0.977279
EF (%)	LEG9	-0.0984962	0.0804723	0.223003	145	0.977279
EF (%)	PLXB2	-0.0507016	0.0909644	0.578152	145	0.977279
Native T1	ARMEL	-0.00572707	0.0895601	0.949107	140	0.978087
Native T1	RELT	0.00588314	0.0873566	0.946405	140	0.978087
logEe	ULBP-2	0.00571868	0.0741124	0.938605	144	0.980374
logEe	Cadherin-6	-0.00564986	0.0750687	0.940113	144	0.980374
logEe	Keratin 18	0.00567901	0.0758619	0.940433	144	0.980374
EF (%)	FABPL	-0.00536817	0.0847976	0.949613	145	0.981194
EF (%)	Cadherin E	0.00526986	0.0876129	0.952122	145	0.981194
EF (%)	sRANKL	0.00373187	0.0774055	0.961616	145	0.982406
EF (%)	EDAR	-0.00371659	0.0826897	0.964214	145	0.982406
EF (%)	CDON	-0.00440118	0.0898067	0.960983	145	0.982406
logEcv	GX	0.0027047	0.0784686	0.972554	140	0.982831
logEcv	PARK7	0.00317439	0.075222	0.966401	140	0.982831
logEcv	MIF	-0.00314767	0.0929714	0.973041	140	0.982831
logEcv	Cathepsin D	0.0023771	0.0774215	0.975551	140	0.982831
EF (%)	Arylsulfatase A	-0.00345479	0.0888557	0.96904	145	0.983612
EF (%)	SLAF5	0.00278188	0.0816136	0.972857	145	0.983788
logEa	C1QR1	0.027538	0.0839539	0.743402	141	0.983915
logEa	MASP3	0.0285872	0.0869914	0.742944	141	0.983915
Native T1	PlGF	0.0032695	0.0787973	0.966964	140	0.985209
Native T1	DR6	0.00402686	0.090917	0.964737	140	0.985209
Native T1	FAM3B	-0.00411332	0.0891049	0.963248	140	0.985209
Native T1	sCD163	0.00348307	0.0967468	0.971334	140	0.98594
longitudinal function	PRL	-0.00991677	0.0837822	0.905949	144	0.986822
longitudinal function	BMP-6	0.0105127	0.0892605	0.906414	144	0.986822
longitudinal function	Cadherin E	0.00928192	0.0864145	0.914616	144	0.987786
longitudinal function	sE-Selectin	-0.0087966	0.0811232	0.913806	144	0.987786
EF (%)	SREC-II	-0.00198673	0.0832759	0.981	145	0.988321
logEa	MPIF-1	0.025826	0.081247	0.751068	141	0.989211
logEe	Endocan	0.00256518	0.070365	0.970971	144	0.989291
logEe	Trypsin 2	0.00316348	0.0738238	0.965881	144	0.989291
logEe	B7-H1	-0.00308217	0.0727001	0.966244	144	0.989291
logEe	IL-17B R	-0.00418422	0.0713922	0.953347	144	0.989291
logEe	TNF-a	-0.0030121	0.0666193	0.964001	144	0.989291
logEe	INGR2	0.00269566	0.0726126	0.970439	144	0.989291
logEe	Notch-3	-0.00234006	0.073929	0.974794	144	0.989453
longitudinal function	GCP-2	0.00801279	0.0811574	0.921493	144	0.990594
longitudinal function	Tenascin	-0.00833054	0.0878111	0.924555	144	0.990594
longitudinal function	C1QR1	-0.00469561	0.0847721	0.955906	144	0.990894
longitudinal function	HO-2	0.00640629	0.0944774	0.946035	144	0.990894
longitudinal function	P-Cadherin	0.00212463	0.0852941	0.980163	144	0.990894
longitudinal function	HAI-1	-0.00366654	0.0803189	0.963654	144	0.990894
longitudinal function	Ck-b-8-1	0.00386108	0.0842119	0.963495	144	0.990894
longitudinal function	IL-19	0.00207901	0.0804648	0.979424	144	0.990894
longitudinal function	MIP-1a	-0.00210448	0.0950875	0.982374	144	0.990894
longitudinal function	Cathepsin B	0.00153319	0.0898509	0.98641	144	0.990894
longitudinal function	Cathepsin S	-0.000908798	0.0794842	0.990894	144	0.990894
longitudinal function	CYTF	0.00578679	0.0839975	0.945174	144	0.990894
longitudinal function	DKK3	-0.00188596	0.0970329	0.984521	144	0.990894
longitudinal function	IL-3 Ra	0.00126407	0.082528	0.987801	144	0.990894
longitudinal function	TIMD3	0.00118242	0.0893153	0.989456	144	0.990894
longitudinal function	Coagulation Factor IXab	-0.00427944	0.0759447	0.955144	144	0.990894
longitudinal function	Fas, soluble	-0.0020207	0.0826533	0.98053	144	0.990894
longitudinal function	RANK	0.00483433	0.0769991	0.950028	144	0.990894
longitudinal function	IL-17	-0.0027544	0.0869164	0.974764	144	0.990894
longitudinal function	PLXB2	0.00209114	0.0896962	0.981433	144	0.990894
logEcv	ESAM	0.0013344	0.088732	0.988023	140	0.991696
logEa	Angiogenin	0.0254975	0.0849966	0.764645	141	0.992568
logEa	MMP-13	-0.0236395	0.0779499	0.762148	141	0.992568
logEa	DR6	-0.0267027	0.0868855	0.759058	141	0.992568
logEa	AMGO2	-0.0221027	0.085695	0.796854	141	0.993362
logEa	Myostatin	-0.0209532	0.0847818	0.805168	141	0.993362
logEa	gp130, soluble	0.0208757	0.082939	0.80165	141	0.993362
logEa	Lymphotoxin b R	0.0222064	0.0931772	0.811985	141	0.993362
logEa	AREG	-0.0241969	0.0878469	0.78339	141	0.993362
logEa	DC-SIGN	0.0201824	0.0845591	0.811712	141	0.993362
logEa	IL-4 sR	-0.0188398	0.0770519	0.807203	141	0.993362
logEa	GCP-2	0.0189948	0.0799617	0.812587	141	0.993362
logEa	hnRNP K	-0.0231071	0.0839075	0.783433	141	0.993362
logEa	sICAM-5	-0.0239725	0.0831175	0.773464	141	0.993362
logEa	RANK	-0.020304	0.0764952	0.791078	141	0.993362
logEa	PSME1	-0.024013	0.0973395	0.805515	141	0.993362
logEa	HGH	-0.0183379	0.0789899	0.816764	141	0.993362
logEa	IGFBP-2	0.0210943	0.090352	0.815747	141	0.993362
log_lvmi	NSE	-0.0115589	0.0908492	0.898938	145	0.99378
log_lvmi	IL-10 Ra	0.023822	0.074841	0.750727	145	0.99378
log_lvmi	c-Jun	0.0722111	0.0745268	0.33424	145	0.99378
log_lvmi	PDGFRA	-0.041768	0.0834628	0.617547	145	0.99378
log_lvmi	REG4	0.110413	0.0875738	0.209463	145	0.99378
log_lvmi	CD38	-0.0518318	0.0821015	0.528857	145	0.99378
log_lvmi	CD59	-0.00930619	0.0814225	0.909166	145	0.99378
log_lvmi	FABPL	0.0499628	0.0780794	0.523278	145	0.99378
log_lvmi	PSP	-0.020345	0.085737	0.812772	145	0.99378
log_lvmi	VEGF-D	-0.0348225	0.0790052	0.66006	145	0.99378
log_lvmi	FLRT2	0.013812	0.0856812	0.872165	145	0.99378
log_lvmi	DSC2	0.0666089	0.0890851	0.455887	145	0.99378
log_lvmi	GI24	-0.0862936	0.073362	0.241469	145	0.99378
log_lvmi	AMGO2	0.00652677	0.0807692	0.935709	145	0.99378
log_lvmi	C1QR1	0.0632649	0.0791785	0.425625	145	0.99378
log_lvmi	Myostatin	-0.0119661	0.0790765	0.879937	145	0.99378
log_lvmi	Endostatin	-0.0387533	0.078964	0.624351	145	0.99378
log_lvmi	TIMP-1	-0.0719041	0.0769752	0.351839	145	0.99378
log_lvmi	TGF-b1	-0.0171907	0.0883105	0.845938	145	0.99378
log_lvmi	CXCL16, soluble	0.0435638	0.0795568	0.584845	145	0.99378
log_lvmi	Cadherin E	-0.10663	0.080288	0.186292	145	0.99378
log_lvmi	PRL	-0.0543265	0.0782721	0.488778	145	0.99378
log_lvmi	4-1BB	0.0246654	0.0727097	0.73494	145	0.99378
log_lvmi	CD30	0.0698419	0.0742097	0.348242	145	0.99378
log_lvmi	Cystatin C	0.0170781	0.0857927	0.842501	145	0.99378
log_lvmi	Ephrin-A4	0.0705086	0.0793371	0.375666	145	0.99378
log_lvmi	gp130, soluble	-0.0161669	0.0781901	0.836493	145	0.99378
log_lvmi	HO-2	0.0571877	0.0883193	0.518354	145	0.99378
log_lvmi	IL-10 Rb	0.0508443	0.0730771	0.487723	145	0.99378
log_lvmi	IL-12 Rb1	-0.0227085	0.0702105	0.746845	145	0.99378
log_lvmi	Layilin	0.0981224	0.100818	0.332087	145	0.99378
log_lvmi	P-Cadherin	-0.0844869	0.0793209	0.288639	145	0.99378
log_lvmi	suPAR	-0.00925473	0.0825663	0.910913	145	0.99378
log_lvmi	TNF sR-I	0.0168715	0.0880927	0.848394	145	0.99378
log_lvmi	PECAM-1	-0.054648	0.0876433	0.533946	145	0.99378
log_lvmi	Persephin	0.0195911	0.0778299	0.801627	145	0.99378
log_lvmi	TACI	0.022479	0.0717824	0.754626	145	0.99378
log_lvmi	NovH	0.0331091	0.0747388	0.658447	145	0.99378
log_lvmi	Siglec-7	-0.026409	0.0767162	0.731177	145	0.99378
log_lvmi	IGFBP-1	0.0958634	0.0828989	0.249478	145	0.99378
log_lvmi	IL-10	0.0729145	0.068679	0.2902	145	0.99378
log_lvmi	MMP-3	0.0169712	0.0910135	0.852345	145	0.99378
log_lvmi	MMP-7	-0.0318434	0.086688	0.713922	145	0.99378
log_lvmi	ACE2	0.0056308	0.0729335	0.93857	145	0.99378
log_lvmi	ART	0.112911	0.0770242	0.144898	145	0.99378
log_lvmi	BCAM	-0.0113268	0.0775454	0.884077	145	0.99378
log_lvmi	Cadherin-5	-0.0362851	0.0777279	0.641347	145	0.99378
log_lvmi	Fractalkine/CX3CL-1	-0.0596801	0.0757537	0.432126	145	0.99378
log_lvmi	HAI-1	0.117804	0.074536	0.116232	145	0.99378
log_lvmi	Lipocalin 2	-0.0317681	0.0741607	0.669037	145	0.99378
log_lvmi	SPINT2	-0.105436	0.0745768	0.159628	145	0.99378
log_lvmi	CD22	-0.00675995	0.0717917	0.925115	145	0.99378
log_lvmi	HCC-1	-0.0884818	0.0782377	0.260002	145	0.99378
log_lvmi	MPIF-1	0.0615504	0.0764756	0.422269	145	0.99378
log_lvmi	sRANKL	-0.00935944	0.0713716	0.895854	145	0.99378
log_lvmi	GX	-0.0899426	0.0734046	0.222505	145	0.99378
log_lvmi	IGFBP-4	0.131939	0.0830359	0.114314	145	0.99378
log_lvmi	VCAM-1	-0.0618196	0.0773393	0.425443	145	0.99378
log_lvmi	ALK-1	-0.0484289	0.0797473	0.544642	145	0.99378
log_lvmi	AREG	0.0481555	0.0813623	0.554889	145	0.99378
log_lvmi	CTGF	-0.0930244	0.100297	0.355256	145	0.99378
log_lvmi	EDAR	-0.0808535	0.0759438	0.288855	145	0.99378
log_lvmi	ESAM	-0.0582982	0.0827282	0.482162	145	0.99378
log_lvmi	Galectin-4	0.0193489	0.0771702	0.802388	145	0.99378
log_lvmi	IL-1 sRI	0.0375046	0.0757365	0.621231	145	0.99378
log_lvmi	IL-17 sR	-0.0273041	0.0782857	0.727778	145	0.99378
log_lvmi	JAM-B	-0.0335602	0.0814505	0.680942	145	0.99378
log_lvmi	PD-L2	-0.0121583	0.079315	0.878387	145	0.99378
log_lvmi	PTP-1B	0.00911604	0.0822401	0.911896	145	0.99378
log_lvmi	TGF-b R III	0.0262111	0.079737	0.742856	145	0.99378
log_lvmi	Ck-b-8-1	0.0501856	0.0786538	0.524471	145	0.99378
log_lvmi	DC-SIGN	-0.0376841	0.0784534	0.631732	145	0.99378
log_lvmi	IL-19	-0.0684927	0.0750506	0.363	145	0.99378
log_lvmi	MIP-1a	-0.10612	0.0882303	0.231082	145	0.99378
log_lvmi	resistin	-0.0925643	0.0758348	0.224273	145	0.99378
log_lvmi	BAFF	0.0180658	0.0729715	0.804824	145	0.99378
log_lvmi	Cathepsin B	-0.0288875	0.0840186	0.731492	145	0.99378
log_lvmi	Galectin-3	-0.0908543	0.0843792	0.283436	145	0.99378
log_lvmi	IL-18 BPa	0.041209	0.0836212	0.622917	145	0.99378
log_lvmi	PlGF	0.0420157	0.0720913	0.560951	145	0.99378
log_lvmi	TIG2	-0.00999163	0.0847674	0.906337	145	0.99378
log_lvmi	sCD4	-0.164299	0.116545	0.160818	145	0.99378
log_lvmi	IL-2 sRa	-0.0942828	0.070781	0.184998	145	0.99378
log_lvmi	ASAH2	-0.0376199	0.0787145	0.633441	145	0.99378
log_lvmi	Nidogen	-0.0450555	0.0785531	0.567174	145	0.99378
log_lvmi	PIGR	0.055026	0.0745074	0.46142	145	0.99378
log_lvmi	ANGL3	-0.0389489	0.0723606	0.591245	145	0.99378
log_lvmi	CD23	-0.0341539	0.0734711	0.642748	145	0.99378
log_lvmi	CD48	0.041042	0.0770443	0.595076	145	0.99378
log_lvmi	CYTF	-0.122156	0.0779632	0.119392	145	0.99378
log_lvmi	Cystatin M	-0.0577882	0.0776525	0.457999	145	0.99378
log_lvmi	IGFBP-7	-0.0650455	0.0782828	0.407433	145	0.99378
log_lvmi	MATN2	-0.0399475	0.0831873	0.631821	145	0.99378
log_lvmi	PGRP-S	-0.02317	0.0754818	0.759325	145	0.99378
log_lvmi	RGMB	-0.0764977	0.0819775	0.352335	145	0.99378
log_lvmi	TSP2	-0.0435263	0.0785338	0.580295	145	0.99378
log_lvmi	Aminoacylase-1	-0.0728403	0.0745136	0.329974	145	0.99378
log_lvmi	CRDL1	-0.0690289	0.101071	0.495742	145	0.99378
log_lvmi	Dkk-4	-0.044041	0.0817608	0.590973	145	0.99378
log_lvmi	LYNB	-0.0285089	0.0789542	0.718579	145	0.99378
log_lvmi	Carbonic anhydrase XIII	-0.0232764	0.0759866	0.759811	145	0.99378
log_lvmi	FSTL3	0.0596758	0.0928245	0.52134	145	0.99378
log_lvmi	IL-8	-0.0698657	0.0722056	0.334904	145	0.99378
log_lvmi	LYN	-0.00820183	0.0788847	0.917339	145	0.99378
log_lvmi	PDGF Rb	-0.0460908	0.0771905	0.551395	145	0.99378
log_lvmi	sE-Selectin	-0.0326596	0.0754217	0.665657	145	0.99378
log_lvmi	GCP-2	-0.0286329	0.0754719	0.704972	145	0.99378
log_lvmi	MIP-5	-0.0547722	0.0830611	0.510701	145	0.99378
log_lvmi	Arylsulfatase A	-0.0818957	0.0816432	0.317535	145	0.99378
log_lvmi	BASI	0.00766615	0.0887405	0.93128	145	0.99378
log_lvmi	Cadherin-6	0.0287584	0.0802026	0.720452	145	0.99378
log_lvmi	CLC7A	-0.0602821	0.0764379	0.431646	145	0.99378
log_lvmi	DKK3	-0.110977	0.0903179	0.221218	145	0.99378
log_lvmi	EphB4	0.0302205	0.081103	0.709992	145	0.99378
log_lvmi	OLR1	0.0325841	0.074608	0.66297	145	0.99378
log_lvmi	SLAF5	-0.0503904	0.0751362	0.503538	145	0.99378
log_lvmi	Calcineurin B a	0.0429533	0.0813501	0.598326	145	0.99378
log_lvmi	IGF-II receptor	0.0195612	0.0762783	0.797981	145	0.99378
log_lvmi	Macrophage scavenger receptor	-0.0440096	0.0735444	0.550527	145	0.99378
log_lvmi	TNR4	0.0572936	0.0793722	0.471592	145	0.99378
log_lvmi	CSF-1	0.0129831	0.0745233	0.861946	145	0.99378
log_lvmi	ANGL4	0.0140788	0.0776067	0.856305	145	0.99378
log_lvmi	Cadherin-2	-0.026557	0.0800759	0.740648	145	0.99378
log_lvmi	Endocan	-0.058778	0.0750001	0.434527	145	0.99378
[truncated: 702 more rows]

## Sheet: Fig 4A
Outcome = all-cause death
Adjusted = age, sex, BMI, eGFR, CAD, afib/flutter, diabetes
Sensitivity = age, sex, BMI, eGFR, CAD, afib/flutter, diabetes, troponin and NTproBNP.
PC	Score type	Adjustments	HR	P	N	Events	Sample
PC1 - Volumes	Phenotype based	Unadjusted	1 (0.87-1.16)	0.96	500	193	Derivation sample
PC1 - Volumes	Phenotype based	Adjusted	0.97 (0.83-1.12)	0.667	496	192	Derivation sample
PC1 - Volumes	Phenotype based	Sensitivity	0.84 (0.71-1)	0.0472	479	186	Derivation sample
PC1 - Volumes	Protein based	Unadjusted	1.38 (1.2-1.59)	3.81e-06	500	193	Derivation sample
PC1 - Volumes	Protein based	Adjusted	1.31 (1.11-1.55)	0.00137	496	192	Derivation sample
PC1 - Volumes	Protein based	Sensitivity	1.17 (0.98-1.41)	0.0876	479	186	Derivation sample
PC2 - Systolic function	Phenotype based	Unadjusted	0.86 (0.74-0.99)	0.0349	500	193	Derivation sample
PC2 - Systolic function	Phenotype based	Adjusted	0.9 (0.77-1.05)	0.167	496	192	Derivation sample
PC2 - Systolic function	Phenotype based	Sensitivity	0.93 (0.8-1.08)	0.34	479	186	Derivation sample
PC2 - Systolic function	Protein based	Unadjusted	0.78 (0.68-0.9)	0.000448	500	193	Derivation sample
PC2 - Systolic function	Protein based	Adjusted	0.81 (0.69-0.94)	0.0066	496	192	Derivation sample
PC2 - Systolic function	Protein based	Sensitivity	0.86 (0.74-1.02)	0.0764	479	186	Derivation sample
PC3 - Diastolic function	Phenotype based	Unadjusted	1.42 (1.23-1.65)	2.86e-06	500	193	Derivation sample
PC3 - Diastolic function	Phenotype based	Adjusted	1.26 (1.08-1.47)	0.00364	496	192	Derivation sample
PC3 - Diastolic function	Phenotype based	Sensitivity	1.12 (0.93-1.33)	0.224	479	186	Derivation sample
PC3 - Diastolic function	Protein based	Unadjusted	1.9 (1.63-2.2)	3.47e-17	500	193	Derivation sample
PC3 - Diastolic function	Protein based	Adjusted	1.68 (1.41-2)	8.1e-09	496	192	Derivation sample
PC3 - Diastolic function	Protein based	Sensitivity	1.57 (1.25-1.97)	0.000112	479	186	Derivation sample
PC1 - Volumes	protein	Unadjusted	1.15 (0.97-1.36)	0.113	302	134	Validation sample
PC1 - Volumes	protein	Adjusted	1.22 (0.98-1.51)	0.0734	298	132	Validation sample
PC1 - Volumes	protein	Sensitivity	1.21 (0.95-1.53)	0.121	293	129	Validation sample
PC2 - Systolic function	protein	Unadjusted	0.89 (0.75-1.06)	0.186	302	134	Validation sample
PC2 - Systolic function	protein	Adjusted	0.99 (0.82-1.19)	0.893	298	132	Validation sample
PC2 - Systolic function	protein	Sensitivity	1.03 (0.84-1.26)	0.766	293	129	Validation sample
PC3 - Diastolic function	protein	Unadjusted	1.39 (1.17-1.65)	0.000222	302	134	Validation sample
PC3 - Diastolic function	protein	Adjusted	1.26 (1.02-1.56)	0.0314	298	132	Validation sample
PC3 - Diastolic function	protein	Sensitivity	1.24 (0.96-1.61)	0.103	293	129	Validation sample

## Sheet: Fig 4B
Full adjustment = age, sex, race, BMI, systolic blood pressure, diabetes, Townsend Deprivation Index, smoking, alcohol use, and LDL.
Outcome	predictor	hr	HR_lower95	HR_upper95	p	n	nevent	medianTimeToEventOrCensor	p25timeToEventOrCensor	p75timeToEventOrCensor	ph.violation.pval	adjustments	exclusions
Death	PC1 Protein score	1.16299	1.12745	1.19965	1.48295e-21	36668	3950	5006	4741	5282	0.00179908	unadjusted	None
Death	PC1 Protein score	1.02677	0.987705	1.06738	0.181922	36668	3950	5006	4741	5282	0.00374263	ageSexRace	None
Death	PC1 Protein score	1.154	1.0975	1.2134	2.23457e-08	32445	3378	4989	4739	5251	0.0834208	full	None
Death	PC2 Protein score	0.610857	0.594436	0.627733	2.92592e-275	36668	3950	5006	4741	5282	0.0282278	unadjusted	None
Death	PC2 Protein score	0.689527	0.669716	0.709924	7.20537e-138	36668	3950	5006	4741	5282	0.0272875	ageSexRace	None
Death	PC2 Protein score	0.781714	0.754339	0.810083	9.03547e-42	32445	3378	4989	4739	5251	0.376529	full	None
Death	PC3 Protein score	1.63506	1.58579	1.68585	8.6584e-218	36668	3950	5006	4741	5282	4.57804e-05	unadjusted	None
Death	PC3 Protein score	1.4812	1.43485	1.52904	1.38038e-129	36668	3950	5006	4741	5282	0.000347896	ageSexRace	None
Death	PC3 Protein score	1.39919	1.35178	1.44826	2.56914e-81	32445	3378	4989	4739	5251	0.0207415	full	None
Congestive heart failure; nonhypertensive	PC1 Protein score	1.03155	0.958945	1.10966	0.404148	31934	725	4910	4640	5163	0.0169541	unadjusted	self_reported_heart_failure_pulmonary_odema; self_reported_hypertrophic_cardiomyopathy_.hcm_hocm.
Congestive heart failure; nonhypertensive	PC1 Protein score	0.820848	0.748045	0.900738	3.09833e-05	31934	725	4910	4640	5163	0.0197459	ageSexRace	self_reported_heart_failure_pulmonary_odema; self_reported_hypertrophic_cardiomyopathy_.hcm_hocm.
Congestive heart failure; nonhypertensive	PC1 Protein score	1.12873	1.00572	1.26678	0.0396938	28310	631	4904	4631	5157	0.0480549	full	self_reported_heart_failure_pulmonary_odema; self_reported_hypertrophic_cardiomyopathy_.hcm_hocm.
Congestive heart failure; nonhypertensive	PC2 Protein score	0.54579	0.513777	0.579799	7.90379e-86	31934	725	4910	4640	5163	0.00436028	unadjusted	self_reported_heart_failure_pulmonary_odema; self_reported_hypertrophic_cardiomyopathy_.hcm_hocm.
Congestive heart failure; nonhypertensive	PC2 Protein score	0.606989	0.569108	0.647391	4.47569e-52	31934	725	4910	4640	5163	0.00297492	ageSexRace	self_reported_heart_failure_pulmonary_odema; self_reported_hypertrophic_cardiomyopathy_.hcm_hocm.
Congestive heart failure; nonhypertensive	PC2 Protein score	0.756782	0.699215	0.819088	5.06462e-12	28310	631	4904	4631	5157	0.0214525	full	self_reported_heart_failure_pulmonary_odema; self_reported_hypertrophic_cardiomyopathy_.hcm_hocm.
Congestive heart failure; nonhypertensive	PC3 Protein score	1.78214	1.65903	1.9144	2.26617e-56	31934	725	4910	4640	5163	0.00785884	unadjusted	self_reported_heart_failure_pulmonary_odema; self_reported_hypertrophic_cardiomyopathy_.hcm_hocm.
Congestive heart failure; nonhypertensive	PC3 Protein score	1.63471	1.51817	1.7602	8.90206e-39	31934	725	4910	4640	5163	0.016984	ageSexRace	self_reported_heart_failure_pulmonary_odema; self_reported_hypertrophic_cardiomyopathy_.hcm_hocm.
Congestive heart failure; nonhypertensive	PC3 Protein score	1.55004	1.43426	1.67518	1.8585e-28	28310	631	4904	4631	5157	0.182543	full	self_reported_heart_failure_pulmonary_odema; self_reported_hypertrophic_cardiomyopathy_.hcm_hocm.

## Sheet: Fig 5D
Cell type	Gene	logFC	logCPM	LR	PValue	FDR
Pseudobulk	SPOCK1	-2.20307	6.56422	84.0769	4.75906464046603e-20	1.03509655930136e-15
Pseudobulk	ADAMTS2	-2.23173	4.71366	80.3283	3.17098503659976e-19	3.44844622730224e-15
Pseudobulk	ABCG2	1.83127	4.26456	78.1781	9.41560032684905e-19	6.82631023696556e-15
Pseudobulk	AC010343.3	2.31939	4.70639	76.4746	2.23066003886035e-18	1.21292139613031e-14
Pseudobulk	MGST1	-3.58781	6.14367	75.4902	3.67232770801415e-18	1.55722623997962e-14
Pseudobulk	CYS1	2.20146	1.84703	75.1805	4.29579652408171e-18	1.55722623997962e-14
Pseudobulk	SERPINA5	-3.18835	-0.158094	71.6307	2.59492959172151e-17	8.06281694570613e-14
Pseudobulk	PRRG3	2.98412	1.09571	69.7812	6.62619099975209e-17	1.8014956780576e-13
Pseudobulk	CDH8	1.76415	3.04378	68.8094	1.08455578641198e-16	2.62100981716228e-13
Pseudobulk	RERGL	1.71119	3.46344	65.9752	4.56638673641833e-16	9.93189115170986e-13
Pseudobulk	WT1	2.24456	4.59111	65.2271	6.67438433239472e-16	1.31970781117805e-12
Pseudobulk	AL121750.1	-2.13845	-0.208491	63.5295	1.57983001342403e-15	2.86344189933106e-12
Pseudobulk	SIGLEC7	-2.52005	-0.135351	62.5443	2.60523947073392e-15	4.35876603757406e-12
Pseudobulk	ELANE	-2.39694	0.545746	62.3571	2.86502179788756e-15	4.45101600743246e-12
Pseudobulk	AKR1C1	-1.9362	4.28149	61.7359	3.92753518223131e-15	5.6949260142354e-12
Pseudobulk	S100A9	-4.45363	1.97291	61.334	4.81699306987807e-15	6.5480999543655e-12
Pseudobulk	AC007529.2	-3.32778	3.1931	60.3348	8.00212752588173e-15	9.70302841206982e-12
Pseudobulk	TMEM45A	-2.02309	3.63146	60.3279	8.03009247895434e-15	9.70302841206982e-12
Pseudobulk	OSR2	-3.02634	0.455514	59.1339	1.4729727896533e-14	1.68456993321619e-11
Pseudobulk	PPP1R14B	-2.0802	3.77794	59.0349	1.54902982364707e-14	1.68456993321619e-11
Pseudobulk	BDNF	2.24192	5.69592	56.6226	5.28024545382212e-14	5.46882564860149e-11
Pseudobulk	RASIP1	1.72354	5.33873	56.2538	6.36953400316158e-14	6.07669863267685e-11
Pseudobulk	HEG1	0.983003	7.76323	56.1596	6.68189228647019e-14	6.07669863267685e-11
Pseudobulk	PHLDA2	-4.1973	-0.0283533	56.0949	6.90568558870165e-14	6.07669863267685e-11
Pseudobulk	MID1IP1	-1.57139	2.24697	56.061	7.02581038517709e-14	6.07669863267685e-11
Pseudobulk	AGT	-1.49003	4.03893	55.9954	7.26409951492405e-14	6.07669863267685e-11
Pseudobulk	VSIG4	-2.67994	3.6835	54.8834	1.27899652886298e-13	1.03030275936185e-10
Pseudobulk	BCL6B	2.39701	3.47042	54.7252	1.38614892102363e-13	1.07674067972371e-10
Pseudobulk	SCN11A	1.33309	2.33484	54.1137	1.8921557844478e-13	1.41911683833585e-10
Pseudobulk	KIF13A	0.791721	8.98431	53.7091	2.32486534824268e-13	1.68552737747595e-10
Pseudobulk	LINC02453	1.76349	0.714034	53.5654	2.50129385090376e-13	1.75494004055345e-10
Pseudobulk	AC072022.1	-1.8347	1.38071	53.4404	2.66564765487166e-13	1.81180739042058e-10
Pseudobulk	TLL2	2.08922	5.87913	53.1706	3.05804869305636e-13	2.01553209315078e-10
Pseudobulk	SLC2A1	-1.71616	2.78336	51.7503	6.30258820960374e-13	4.0318027517318e-10
Pseudobulk	CCDC148	1.61293	3.32318	51.2989	7.93218958297455e-13	4.92928924084847e-10
Pseudobulk	FGF10	-2.95119	1.96254	50.7672	1.03995764859397e-12	6.28307746025526e-10
Pseudobulk	FMN1	-1.70164	6.77168	50.7075	1.07207406009953e-12	6.30205697490937e-10
Pseudobulk	SLC5A7	2.79087	0.396495	50.4381	1.2298532946671e-12	7.03929188394987e-10
Pseudobulk	AC004936.1	2.9172	1.39579	50.1735	1.40737579694417e-12	7.84882655988093e-10
Pseudobulk	AL356740.2	3.30931	1.35458	49.9483	1.57849659491735e-12	8.58307523486307e-10
Pseudobulk	KLF3-AS1	1.27135	4.48416	49.6316	1.85504886297389e-12	9.84080799260538e-10
Pseudobulk	TIMP1	-3.07773	6.07773	49.3108	2.18457436771634e-12	1.13129744042453e-9
Pseudobulk	PHLDB2	0.913008	8.77097	49.2241	2.28328813319105e-12	1.15491899760245e-9
Pseudobulk	NRIR	1.80456	2.97703	49.0166	2.53804951837259e-12	1.25460402328645e-9
Pseudobulk	LCN6	-2.08539	3.48202	48.5039	3.29624302901587e-12	1.59318413069101e-9
Pseudobulk	EIF4EBP1	-1.20622	2.69212	47.7557	4.8277288842015e-12	2.28267615720397e-9
Pseudobulk	KAZN	-2.04131	7.48334	46.853	7.65156790663242e-12	3.54088514828202e-9
Pseudobulk	RARRES1	-2.20129	4.35453	46.7168	8.20215450875113e-12	3.71660126177786e-9
Pseudobulk	PKM	-1.00647	6.1615	46.6595	8.44587055361388e-12	3.74893233757351e-9
Pseudobulk	LINC01186	1.40763	2.83236	45.5833	1.46281623665652e-11	6.30473874634904e-9
Pseudobulk	ZMAT1	1.27402	6.2021	45.5626	1.47835253362667e-11	6.30473874634904e-9
Pseudobulk	KAZN-AS1	-2.76196	1.6559	45.4627	1.55573981013296e-11	6.50718093661382e-9
Pseudobulk	CFAP58	1.17639	3.83954	45.0887	1.88304913643842e-11	7.67755386840554e-9
Pseudobulk	LDHA	-2.05693	5.01301	45.0649	1.90615130525931e-11	7.67755386840554e-9
Pseudobulk	SERPINA3	-4.85186	3.76942	44.7029	2.29317871075695e-11	9.0684794470843e-9
Pseudobulk	BAALC	2.09732	3.58291	44.4187	2.65136958436591e-11	1.02977300821355e-8
Pseudobulk	GADD45B	-2.39958	4.41668	44.2002	2.96455481382884e-11	1.11260747853391e-8
Pseudobulk	SNHG3	-2.07295	3.24715	44.1986	2.96695327609041e-11	1.11260747853391e-8
Pseudobulk	AC016745.1	-2.35788	2.80744	44.0165	3.25620421310004e-11	1.1804642897835e-8
Pseudobulk	CHRDL2	-2.76175	1.35124	44.0163	3.25645321319587e-11	1.1804642897835e-8
Pseudobulk	AC025048.2	1.63197	3.45378	43.7983	3.64027430947598e-11	1.29796665952627e-8
Pseudobulk	AL356740.3	3.60533	-0.22255	43.6495	3.92772367524166e-11	1.37787080542752e-8
Pseudobulk	CD248	-2.8368	2.76596	43.5829	4.06365925565165e-11	1.40292998111783e-8
Pseudobulk	EMILIN1	-2.28432	3.72518	43.4749	4.2943744489607e-11	1.45941631663899e-8
Pseudobulk	S100A8	-4.15163	1.1405	43.3151	4.65983191142024e-11	1.55925144728293e-8
Pseudobulk	SH2D3C	1.26474	6.21553	43.2727	4.76176222819198e-11	1.5692170979269e-8
Pseudobulk	XAF1	1.85102	7.32654	43.1612	5.04108569861242e-11	1.63647184992269e-8
Pseudobulk	FAM66C	1.28551	3.41961	43.074	5.27091552115487e-11	1.68591783213409e-8
Pseudobulk	SCD	-2.89756	1.11864	42.8551	5.89469521830682e-11	1.84730032061824e-8
Pseudobulk	HAS2	-2.65581	3.75555	42.8384	5.94533436520812e-11	1.84730032061824e-8
Pseudobulk	PLEKHG5	1.17726	4.1661	42.7965	6.07415735967854e-11	1.86074538835223e-8
Pseudobulk	LGALSL-DT	1.11599	3.64849	42.3769	7.52737235195883e-11	2.2738937313209e-8
Pseudobulk	FCN3	-2.483	3.39001	42.1926	8.27123553099331e-11	2.46437496985075e-8
Pseudobulk	CNBD1	1.6021	3.39834	42.0483	8.90449907610613e-11	2.61720074196362e-8
Pseudobulk	SELENOM	-1.30684	4.10023	41.9652	9.29135129932728e-11	2.69449187680491e-8
Pseudobulk	INSRR	-1.68383	0.483831	41.6645	1.08358761542472e-10	3.10105666256416e-8
Pseudobulk	AC084871.1	-1.67372	2.34423	41.5159	1.16913389069385e-10	3.26090646161091e-8
Pseudobulk	SNRK	0.85975	7.5794	41.5155	1.16942852416391e-10	3.26090646161091e-8
Pseudobulk	ENO1	-1.66702	5.55438	41.4845	1.18808984870389e-10	3.27100686193793e-8
Pseudobulk	C1R	-2.22508	4.99102	41.4597	1.20327011121834e-10	3.27139061487486e-8
Pseudobulk	ATP7B	0.978555	4.84402	41.359	1.26686731894011e-10	3.40177335641327e-8
Pseudobulk	TPRG1	-1.19083	5.8439	41.2741	1.32309723432162e-10	3.50314720127534e-8
Pseudobulk	TNNT3	2.46148	4.93842	41.2539	1.3368331848545e-10	3.50314720127534e-8
Pseudobulk	CTSB	-1.1656	5.86909	40.8212	1.66812490937913e-10	4.31925199749954e-8
Pseudobulk	CD68	-2.21348	1.4114	40.5761	1.89100791422497e-10	4.83875554522272e-8
Pseudobulk	ZNF160	1.2472	6.08254	40.4256	2.04250374321098e-10	5.16563446684173e-8
Pseudobulk	CFAP70	1.1142	4.7419	40.3667	2.10501254048134e-10	5.26253135120336e-8
Pseudobulk	LPAR1	-1.44672	6.22336	40.2891	2.19030704553413e-10	5.41354298185994e-8
Pseudobulk	EGFL7	1.4355	6.78663	40.1754	2.32149033528527e-10	5.67330503286008e-8
Pseudobulk	UNC80	2.14281	1.99658	40.1354	2.36954358794519e-10	5.6949350879872e-8
Pseudobulk	SIGLEC9	-1.85175	1.08422	40.115	2.394387065041e-10	5.6949350879872e-8
Pseudobulk	COL6A1	-0.960287	6.56748	40.0911	2.42389679448235e-10	5.6949350879872e-8
Pseudobulk	SYNPR	2.19502	2.82784	40.0821	2.43507569279453e-10	5.6949350879872e-8
Pseudobulk	LINC00211	1.76421	1.66124	40.0452	2.48150768862758e-10	5.74178640719678e-8
Pseudobulk	LNCAROD	-2.0077	3.70844	39.9983	2.54181915357753e-10	5.77025653045053e-8
Pseudobulk	AC004982.1	1.72194	0.235958	39.9944	2.54687184792299e-10	5.77025653045053e-8
Pseudobulk	S1PR3	-1.45326	3.97049	39.8681	2.71698184697225e-10	6.09220156408727e-8
Pseudobulk	GGT5	-1.46677	4.74483	39.7989	2.81501354979622e-10	6.24760660286406e-8
Pseudobulk	AC003991.1	-1.40043	2.69572	39.7023	2.95782045649558e-10	6.49824191199787e-8
Pseudobulk	CRLF1	-2.72602	3.65243	39.6416	3.05122019673959e-10	6.63640392790862e-8
Pseudobulk	FILIP1L	1.30838	8.93338	39.5638	3.17520656380158e-10	6.80201218793001e-8
Pseudobulk	FBXO39	2.10018	0.758638	39.5547	3.18990916399476e-10	6.80201218793001e-8
Pseudobulk	TBC1D9	0.811008	6.55605	39.3978	3.4568728520754e-10	7.29970723617865e-8
Pseudobulk	NPTX2	-2.63664	1.6251	39.1659	3.89277803466672e-10	8.14114637057704e-8
Pseudobulk	APOD	-2.75488	6.0211	39.0157	4.20410709505121e-10	8.67724665642071e-8
Pseudobulk	LDB1	0.952541	3.66875	39.0042	4.22891101416366e-10	8.67724665642071e-8
Pseudobulk	SLC9C1	2.19182	7.3389	38.8578	4.55825865815213e-10	9.22634609536431e-8
Pseudobulk	NGFR	-2.39565	1.81931	38.8479	4.58135806114641e-10	9.22634609536431e-8
Pseudobulk	AP000550.1	-1.63105	-0.304267	38.8293	4.62535637695745e-10	9.22949552282794e-8
Pseudobulk	BEST1	-1.21275	1.93889	38.7972	4.70213779740152e-10	9.29740882668027e-8
Pseudobulk	ZC2HC1B	1.50163	1.47965	38.7091	4.91919313422541e-10	9.63895951976601e-8
Pseudobulk	TTLL3	0.857023	5.15096	38.5116	5.44304041179603e-10	1.05701900854075e-7
Pseudobulk	ADORA3	-2.05072	-0.260843	38.4055	5.74715122067247e-10	1.10619946061616e-7
Pseudobulk	BNIP3	-0.93606	4.88062	38.2264	6.29936281568385e-10	1.20185211615021e-7
Pseudobulk	AC076966.2	1.15084	1.49478	38.1685	6.48930315916999e-10	1.22732472792998e-7
Pseudobulk	RPLP0	-1.60065	5.4791462950800804	38.1053	6.7028575691662e-10	1.25678579421866e-7
Pseudobulk	AOX1	-2.52472	2.81469	37.8615	7.59507707919371e-10	1.4119053544655e-7
Pseudobulk	SCN8A	1.44846	2.97905	37.7711	7.95495914940717e-10	1.46627424999666e-7
Pseudobulk	DTNB	0.786336	6.50115	37.702	8.24183057768739e-10	1.5063850005437e-7
Pseudobulk	ITGAM	-1.50076	2.6845	37.5701	8.81837559979943e-10	1.59833057746365e-7
Pseudobulk	C10orf67	1.43139	1.06594	37.4342	9.45493807021288e-10	1.69681756264977e-7
Pseudobulk	STEAP4	-1.60518	5.55394	37.4213	9.51778127095505e-10	1.69681756264977e-7
Pseudobulk	EFCC1	1.51032	3.78044	37.3376	9.93529919193846e-10	1.75685168637936e-7
Pseudobulk	ALOX5	-1.80187	3.61363	37.2715	1.02777105355797e-9	1.80274358184563e-7
Pseudobulk	CARNS1	1.67827	1.62204	37.252	1.03808038571076e-9	1.80625987113673e-7
Pseudobulk	LINC00670	1.71716	4.47634	37.2152	1.05785055910669e-9	1.82605156036275e-7
Pseudobulk	MDH2	-1.20275	4.60241	37.1296	1.1053523199219e-9	1.89302464238592e-7
Pseudobulk	SLC11A1	-2.7607	3.89249	37.1026	1.120729517662e-9	1.90436461008972e-7
Pseudobulk	LINC01915	1.79833	2.86154	37.0328	1.16156306734526e-9	1.95602156370675e-7
Pseudobulk	IQCN	1.61574	2.20378	37.0202	1.16911633692817e-9	1.95602156370675e-7
Pseudobulk	LINC02120	2.21863	-0.431472	36.9216	1.22974136095636e-9	2.04174615273289e-7
Pseudobulk	FUT1	1.73651	1.342	36.8864	1.25217607875353e-9	2.06210967518685e-7
Pseudobulk	RAPGEF5	1.50425	7.90793	36.8727	1.26096821517173e-9	2.06210967518685e-7
Pseudobulk	PRKD2	1.26145	5.28086	36.8449	1.27912794488867e-9	2.06811705173986e-7
Pseudobulk	C11orf96	-2.34671	4.33835	36.838	1.2836588597006e-9	2.06811705173986e-7
Pseudobulk	ACTB	-1.21054	7.6082	36.7258	1.35970345356293e-9	2.17452574374954e-7
Pseudobulk	IL1R2	-3.61416	3.04733	36.6447	1.41746538638167e-9	2.25035563166433e-7
Pseudobulk	NAGLU	-0.925824	4.20709	36.5939	1.45487171616255e-9	2.27671601521078e-7
Pseudobulk	C20orf27	-1.08042	1.94636	36.5937	1.45500471776689e-9	2.27671601521078e-7
Pseudobulk	TUBB4B	-1.40741	4.64092	36.3713	1.63087053570757e-9	2.52470987803012e-7
Pseudobulk	HK3	-1.87335	0.889747	36.3643	1.63670847265401e-9	2.52470987803012e-7
Pseudobulk	KLHL5	1.26949	6.89074	36.2909	1.69956386773542e-9	2.60320521994686e-7
Pseudobulk	CEBPB-AS1	0.980096	0.964284	36.2072	1.77417737992073e-9	2.69848657435495e-7
Pseudobulk	AL445250.1	1.41208	6.23819	36.1196	1.8557375243778e-9	2.80293688577897e-7
Pseudobulk	CLDN5	2.10237	4.93813	36.0174	1.95568113115858e-9	2.93352169673788e-7
Pseudobulk	BATF	-1.77865	0.902239	35.9884	1.98500465849908e-9	2.95711310427089e-7
Pseudobulk	LINC00174	0.93477	5.5616921506042996	35.9397	2.03518071455243e-9	3.01123677153166e-7
Pseudobulk	ISOC2	-1.05933	2.5297	35.8844	2.09377825547133e-9	3.07700520652036e-7
Pseudobulk	DMC1	1.15133	1.02128	35.8274	2.15599758102747e-9	3.13206882708558e-7
Pseudobulk	HES6	-2.09542	-0.229819	35.8237	2.16004746695557e-9	3.13206882708558e-7
Pseudobulk	SLC66A1L	-1.52959	3.51718	35.7493	2.24413886450435e-9	3.23245167569336e-7
Pseudobulk	PALD1	1.41213	5.73164	35.6873	2.3167448985732e-9	3.30951779129054e-7
Pseudobulk	ZNF528	0.662348	4.62952	35.6778	2.32807458421817e-9	3.30951779129054e-7
Pseudobulk	EFCAB11	0.787445	4.73443	35.4112	2.66941611246303e-9	3.77011691208252e-7
Pseudobulk	WTIP	1.17933	4.38034	35.3167	2.80224268122057e-9	3.88847151282415e-7
Pseudobulk	GPATCH4	-1.26757	3.32162	35.3072	2.81592100702945e-9	3.88847151282415e-7
Pseudobulk	ARAP3	1.36626	5.35301	35.3016	2.82404849090503e-9	3.88847151282415e-7
Pseudobulk	EDNRB	-1.26252	5.63636	35.3011	2.82472873115501e-9	3.88847151282415e-7
Pseudobulk	MAP4K2	1.07498	3.56778	35.243306770524804	2.90980425099815e-9	3.98039260749746e-7
Pseudobulk	ALG3	-1.12059	2.5144	35.1859	2.99682870235765e-9	4.07381401726743e-7
Pseudobulk	AC006369.1	1.54731	4.82053	35.1639	3.0309315935814e-9	4.09458150064569e-7
Pseudobulk	NPPC	-2.86492	0.275378	35.0698	3.18099279055331e-9	4.27077735768732e-7
Pseudobulk	AC000082.1	3.35933	1.69014	34.8647	3.53427033435254e-9	4.70504860538504e-7
Pseudobulk	COL6A3	-1.67826	7.78843	34.8573	3.54771481049723e-9	4.70504860538504e-7
Pseudobulk	CBLN1	-1.76076	-0.0829993	34.8218	3.61301332291177e-9	4.76260847111097e-7
Pseudobulk	FGF7	-1.44474	5.67304	34.6543	3.93769430022166e-9	5.15932837529043e-7
Pseudobulk	TMEM233	2.54919	5.00404	34.6402	3.96624994844522e-9	5.1656249328553e-7
Pseudobulk	AC093817.2	2.32819	3.45754	34.6011	4.0467559071738e-9	5.23009714611495e-7
Pseudobulk	WSCD1	1.37502	2.39597	34.5929	4.06384559859047e-9	5.23009714611495e-7
Pseudobulk	PTX3	-5.64926	3.39776	34.3547	4.59296459005733e-9	5.87012051729324e-7
Pseudobulk	LOXHD1	1.93553	3.38955	34.3364	4.63620277686153e-9	5.87012051729324e-7
Pseudobulk	AC004982.2	1.0909	1.54458	34.334	4.64211829413535e-9	5.87012051729324e-7
Pseudobulk	TIMM13	-1.17763	2.97877	34.2056	4.95857792729606e-9	6.2340502843173e-7
Pseudobulk	P2RX6	1.799	0.254218	34.1575	5.08258733328502e-9	6.2749882844931e-7
Pseudobulk	LINC00342	1.07944	6.17168	34.1442	5.11748338438301e-9	6.2749882844931e-7
Pseudobulk	TMED3	-1.46625	3.85583	34.138	5.13386990539884e-9	6.2749882844931e-7
Pseudobulk	RPSA	-1.34594	5.45164	34.138	5.13396129903678e-9	6.2749882844931e-7
Pseudobulk	INHBB	2.73475	3.09853	34.1374	5.13539271098746e-9	6.2749882844931e-7
Pseudobulk	SRCIN1	1.50214	0.762059	34.1252	5.16783839116441e-9	6.27935670434782e-7
Pseudobulk	CCDC171	0.712836	5.70878	34.0413	5.39548762746482e-9	6.51954754985332e-7
Pseudobulk	SLC22A16	-1.82245	-0.584693	33.9575	5.63296945007475e-9	6.76889975354286e-7
Pseudobulk	CA8	1.94993	6.80134	33.9448	5.66973027683316e-9	6.77502163556348e-7
Pseudobulk	SIRPB2	-2.03439	3.00464	33.9226	5.73473762275567e-9	6.77502163556348e-7
Pseudobulk	FAM50A	-0.774747	3.65974	33.9216	5.73770310779822e-9	6.77502163556348e-7
Pseudobulk	DOCK6	1.13604	6.6126	33.9132	5.76266208082411e-9	6.77502163556348e-7
Pseudobulk	PPIB	-1.24633	4.79765	33.8633	5.91232018977485e-9	6.91360022191414e-7
Pseudobulk	AC018767.3	2.32413	0.699494	33.8331	6.00479306347946e-9	6.98418444549082e-7
Pseudobulk	AP000866.5	1.48526	-0.17258	33.7393	6.30139492436394e-9	7.29017763855935e-7
Pseudobulk	OAS3	1.45282	3.13626	33.6781	6.50288794342606e-9	7.48348215711729e-7
Pseudobulk	MRGPRF	-1.80852	1.27958	33.6598	6.56435599608518e-9	7.51446015341329e-7
Pseudobulk	DSG1	1.8161	-0.871225	33.6362	6.64429310789591e-9	7.56614529302283e-7
Pseudobulk	SLC39A1	-1.18683	2.72846	33.5619	6.90301623843056e-9	7.81982308259711e-7
Pseudobulk	NTRK1	-1.88451	2.58802	33.4455	7.32908928160425e-9	8.25946590025349e-7
Pseudobulk	LILRA6	-2.17933	0.223198	33.3992	7.50549522057132e-9	8.41466603337248e-7
Pseudobulk	ENDOG	-1.30807	2.42278	33.3748	7.60034959840013e-9	8.47731301360015e-7
Pseudobulk	CCDC191	0.945982	4.06359	33.3446	7.71933964209535e-9	8.5661039395701e-7
Pseudobulk	IGF2-AS	1.91513	-0.989549	33.2593	8.06546946875782e-9	8.90476959114125e-7
Pseudobulk	AC002070.1	1.73117	5.42094	33.2105	8.27006358759988e-9	9.08453954698471e-7
Pseudobulk	IVNS1ABP	0.929765	6.26044	33.1799	8.40162818606126e-9	9.18268407270515e-7
Pseudobulk	ZNF347	0.944644	4.79525	33.1379	8.58476833112289e-9	9.28840626719656e-7
Pseudobulk	OSR1	-2.46915	0.0698073	33.1332	8.60580071220311e-9	9.28840626719656e-7
Pseudobulk	AC072022.2	-1.60493	2.93043	33.1285	8.62647386654577e-9	9.28840626719656e-7
Pseudobulk	LINC02008	2.23893	3.21359	33.094	8.78099788418211e-9	9.40821201876655e-7
Pseudobulk	AC073332.1	0.80104	4.19369	33.0283	9.08259743256285e-9	9.68365167442363e-7
Pseudobulk	NME1	-1.87404	2.38142	33.0169	9.13628764857822e-9	9.69337835885738e-7
Pseudobulk	FBXL8	-0.862121	2.52868	32.9988	9.22145450498276e-9	9.73624444094053e-7
Pseudobulk	NEURL2	-1.61728	2.96028	32.964	9.38807262668572e-9	9.86427920919876e-7
Pseudobulk	SLC37A1	0.894892	4.41213	32.954	9.43644237471419e-9	9.86743373317469e-7
Pseudobulk	HID1	1.40683	2.54265	32.9138	9.63359190613082e-9	1.00038290483772e-6
Pseudobulk	GPRASP1	0.888409	2.8953	32.9087	9.65886942601934e-9	1.00038290483772e-6
Pseudobulk	SRM	-1.38085	3.57887	32.8593	9.90750319036538e-9	1.02127106346183e-6
Pseudobulk	BCL6	-1.60793	6.26708	32.822	1.00996132747384e-8	1.03616315436585e-6
Pseudobulk	TFPI	-1.15188	7.53652	32.8026	1.02007666272596e-8	1.04162757813566e-6
Pseudobulk	PI15	-4.23952	3.44697	32.7847	1.02953442846146e-8	1.04228528574324e-6
Pseudobulk	AC016907.2	1.44311	1.34952	32.7816	1.03117248020145e-8	1.04228528574324e-6
Pseudobulk	MEDAG	-2.0346	3.28475	32.7742	1.03509711135881e-8	1.04228528574324e-6
Pseudobulk	AC082651.1	1.53838	0.248528	32.7375	1.05483674371443e-8	1.05726724312391e-6
Pseudobulk	AC093515.1	2.78122	2.42853	32.6424	1.10773865025169e-8	1.10519796527405e-6
Pseudobulk	COL9A1	1.85938	1.46097	32.6284	1.11571269790797e-8	1.10807083011408e-6
Pseudobulk	LINC00486	1.13268	3.22312	32.591	1.13741669149409e-8	1.12449150181802e-6
Pseudobulk	SEMA3G	1.07418	3.01066	32.5333	1.17165491584609e-8	1.1530992950069e-6
Pseudobulk	SDF2L1	-2.03602	2.62978	32.3945	1.25840259461329e-8	1.23289443391167e-6
Pseudobulk	SLC17A9	-2.62932	1.19833	32.3259	1.30366534363432e-8	1.2715121625133e-6
Pseudobulk	SH3BGRL3	-1.93959	3.90415	32.2844	1.33175447661068e-8	1.29050256750233e-6
Pseudobulk	ALDH1L2	-1.30241	3.95801	32.2786	1.33576321130919e-8	1.29050256750233e-6
Pseudobulk	SLC39A7	-1.07646	3.28107	32.2628	1.34667888916749e-8	1.29050256750233e-6
Pseudobulk	CHL1-AS2	-1.56764	1.12355	32.2625	1.34686934631278e-8	1.29050256750233e-6
Pseudobulk	SEZ6L	2.46551	4.00653	32.2359	1.36545096532972e-8	1.30256835508427e-6
Pseudobulk	TNFRSF25	0.983063	3.69381	32.1235	1.44679476589367e-8	1.3741391335453e-6
Pseudobulk	GRPEL2	1.10481	3.70593	32.0547	1.49889647008815e-8	1.41743470540945e-6
Pseudobulk	SEMA4C	1.23898	3.41624	32.0443	1.50699779147054e-8	1.41892649196901e-6
Pseudobulk	APCDD1L-DT	1.30381	2.77848	31.8934	1.62869554208071e-8	1.52690207070066e-6
Pseudobulk	RPL22L1	-1.54292	2.51337	31.875	1.64416428271387e-8	1.53478854716853e-6
Pseudobulk	ABCB6	-0.986472	2.76873	31.8649	1.65275358731834e-8	1.53621327026384e-6
Pseudobulk	WASF1	-1.21219	3.33183	31.7994	1.70942853873248e-8	1.58213066882687e-6
Pseudobulk	AC137932.2	-2.09186	0.6446	31.7709	1.73470946391994e-8	1.59872588306181e-6
Pseudobulk	AKR1A1	-0.815341	3.79938	31.7465	1.75661959357824e-8	1.61208760170155e-6
Pseudobulk	TLR2	-1.66117	4.50093	31.6799	1.8179804960713e-8	1.66138973905676e-6
Pseudobulk	H1F0	-1.19483	2.93244	31.6599	1.83674938181931e-8	1.67151878889414e-6
Pseudobulk	MAMSTR	1.17272	2.41825	31.6141	1.88055221342666e-8	1.70425044341791e-6
Pseudobulk	NT5DC2	-1.0292	2.86704	31.5925	1.90162204356531e-8	1.71619416794794e-6
Pseudobulk	NQO1	-0.96933	2.6803	31.4989	1.99551545149331e-8	1.79124395478934e-6
Pseudobulk	C1GALT1C1	-1.07085	2.80619	31.4933	2.00125186673016e-8	1.79124395478934e-6
Pseudobulk	RAB39A	-1.10582	1.57754	31.4725	2.02288461504935e-8	1.80318608103784e-6
Pseudobulk	AC104035.1	1.59544	3.09444	31.3035	2.20681233423054e-8	1.95910890895977e-6
Pseudobulk	C3	-2.16708	4.63827	31.227	2.29548019965975e-8	2.02954042043088e-6
Pseudobulk	AC007998.3	2.94905	-0.522926	31.1887	2.34121868177593e-8	2.0615994465031e-6
Pseudobulk	IFI44L	1.758	5.81888	31.1566	2.38029033532279e-8	2.08755301585769e-6
Pseudobulk	GPR137C	1.00584	4.65325	31.1122	2.43531662609941e-8	2.12723440231575e-6
Pseudobulk	MCF2L	2.07288	7.49367	30.9746	2.61429500794659e-8	2.26930801446305e-6
Pseudobulk	SLC16A9	1.92366	3.74089	30.9712	2.61883361669069e-8	2.26930801446305e-6
Pseudobulk	FAM174C	-1.26974	2.19113	30.9624	2.63080604967736e-8	2.27063617382868e-6
Pseudobulk	AC018816.1	1.24487	5.53184	30.8501	2.78743528964891e-8	2.39631294663493e-6
Pseudobulk	SRPRB	-1.11794	3.5311	30.8386	2.80406162612814e-8	2.40111576253099e-6
Pseudobulk	GPSM2	-1.17932	4.29558	30.7323	2.96192922531012e-8	2.52635139805863e-6
Pseudobulk	PLP2	-2.09611	3.29077	30.7123	2.992558461198e-8	2.54250572386939e-6
Pseudobulk	RANBP6	-0.822278	3.32538	30.6519	3.08730617314293e-8	2.6127980259089e-6
Pseudobulk	MYDGF	-1.30462	4.50403	30.6223	3.13473437271995e-8	2.63466024629558e-6
Pseudobulk	HERC6	1.04862	5.20274	30.6207	3.13736553466922e-8	2.63466024629558e-6
Pseudobulk	LCNL1	2.9282	2.19727	30.5594	3.23801164726944e-8	2.7087212818504e-6
Pseudobulk	SLC28A3	1.50373	0.440706	30.5377	3.27440267915527e-8	2.71830706478023e-6
Pseudobulk	C4orf54	-4.31664	2.98696	30.5377	3.2744664412525e-8	2.71830706478023e-6
Pseudobulk	NUDT1	-1.64199	0.924309	30.4955	3.34635920313225e-8	2.76742633719112e-6
Pseudobulk	CX3CL1	1.75369	4.1548	30.4766	3.37910664613673e-8	2.78392308914674e-6
Pseudobulk	TIMP4	-2.26887	3.30695	30.4527	3.42104381361986e-8	2.80783784702762e-6
Pseudobulk	AL356277.3	1.26512	2.50504	30.399	3.51713790325276e-8	2.87585524044164e-6
Pseudobulk	CLEC4F	3.7917	1.02731	30.3787	3.5540634755174e-8	2.88508400398556e-6
Pseudobulk	SLC6A1	1.47838	3.77876	30.3782	3.55495408307186e-8	2.88508400398556e-6
Pseudobulk	TBCD	1.385	7.34975	30.3677	3.5743129371435e-8	2.89001138969781e-6
Pseudobulk	GAS7	-0.905356	7.37036	30.3181	3.66683127854111e-8	2.95383630771367e-6
Pseudobulk	BTN3A1	1.44633	4.17115	30.3053	3.69108725524141e-8	2.96240397791515e-6
Pseudobulk	WT1-AS	1.3469	4.00541	30.2316	3.83414618339882e-8	3.06590733415163e-6
Pseudobulk	GCAT	-0.94121	2.62527	30.1931	3.91100202968475e-8	3.11590821046313e-6
Pseudobulk	MANEA	-1.12105	3.79175	30.16	3.97835229604351e-8	3.15799862915863e-6
Pseudobulk	PPM1F	0.960234	5.03214	30.1485	4.00199322316842e-8	3.16521282196048e-6
Pseudobulk	TUBA3D	-2.39715	2.06065	30.0964	4.11083731502334e-8	3.23951853629557e-6
Pseudobulk	SHMT2	-1.54444	1.48135	30.0537	4.20237730042842e-8	3.27775538469564e-6
Pseudobulk	GASK1B	-0.834896	6.15562	30.0536	4.20270602201461e-8	3.27775538469564e-6
Pseudobulk	MCF2	2.10281	2.57587	30.0527	4.20456897623028e-8	3.27775538469564e-6
Pseudobulk	LINC02691	1.94611	1.69284	30.0082	4.30231082421083e-8	3.32786304739833e-6
Pseudobulk	SLC39A4	-1.57194	-0.498704	29.9999	4.32079691973607e-8	3.32786304739833e-6
Pseudobulk	CFL1	-1.24634	5.01676	29.9966	4.32797179647038e-8	3.32786304739833e-6
Pseudobulk	PROM1	2.02805	4.76381	29.9957	4.33004709155737e-8	3.32786304739833e-6
Pseudobulk	GFPT2	-2.2377	5.02774	29.9617	4.40663917081814e-8	3.37480288610192e-6
Pseudobulk	CD151	-0.799285	4.8745	29.9219	4.49793891174456e-8	3.42291797677897e-6
Pseudobulk	RBMS2	1.01554	6.91266	29.9206	4.50094042004039e-8	3.42291797677897e-6
Pseudobulk	RHOBTB1	1.00009	6.52625	29.9065	4.53382343997552e-8	3.43591149196751e-6
Pseudobulk	AC004053.1	1.82258	2.96062	29.8533	4.65993789210984e-8	3.50863168659992e-6
Pseudobulk	CDH23	1.54422	5.14004	29.8525	4.66204394219484e-8	3.50863168659992e-6
Pseudobulk	SPTSSA	-1.16196	2.98782	29.8304	4.71543530234448e-8	3.53657647675836e-6
Pseudobulk	AC005753.2	1.60463	4.70795	29.8188	4.74365907319968e-8	3.54551837945337e-6
Pseudobulk	NEK5	0.830358	2.45267	29.801	4.78735520232841e-8	3.56592382365216e-6
Pseudobulk	NOVA2	1.48801	4.71492	29.7912	4.81181691120163e-8	3.57191187094319e-6
Pseudobulk	KL	1.77013	3.58348	29.6775	5.10229273582239e-8	3.77465534027677e-6
Pseudobulk	AC008514.1	1.89195	3.15342	29.6558	5.15978245102945e-8	3.80424638338612e-6
Pseudobulk	OGDHL	2.24072	-0.13502	29.646	5.18602897004419e-8	3.81068007089396e-6
Pseudobulk	CTSC	-2.41874	5.05885	29.572	5.3877744582171e-8	3.93989834103521e-6
Pseudobulk	SLC39A3	-1.16876	1.73313	29.5683	5.39811358909652e-8	3.93989834103521e-6
Pseudobulk	INAVA	1.46798	0.597715	29.5443	5.46524262362684e-8	3.9755527446115e-6
Pseudobulk	IDO1	1.86013	1.9421	29.5185	5.5386663236895e-8	4.01553308467489e-6
Pseudobulk	WASF3-AS1	-1.34275	0.945484	29.4871	5.62912083266982e-8	4.06755409005211e-6
Pseudobulk	TMEM70	-0.937469	3.0838871158645502	29.472	5.67299805751879e-8	4.08568568712032e-6
Pseudobulk	C20orf203	1.86277	1.16277	29.4313	5.79346393595881e-8	4.15867460749518e-6
Pseudobulk	CSKMT	-1.04361	2.44322	29.4086	5.86175201911838e-8	4.19385218473108e-6
Pseudobulk	MIR1915HG	1.5744	0.466445	29.3985	5.89225695077644e-8	4.2018553665373e-6
Pseudobulk	AC024270.5	1.18677	1.13374	29.3864	5.92916474527046e-8	4.21375559428193e-6
Pseudobulk	PFN1	-1.36053	4.75766	29.3804	5.94769180434277e-8	4.21375559428193e-6
Pseudobulk	AC010096.1	-3.23845	2.20577	29.3078	6.17460469592957e-8	4.36031338105416e-6
Pseudobulk	DLG2	0.78622	10.28	29.2995	6.20106266574565e-8	4.36482566278213e-6
Pseudobulk	TBX18	-1.42874	4.20668	29.2848	6.24835460699e-8	4.3839262161946e-6
Pseudobulk	KYNU	-1.85034	4.53612	29.215	6.47773793361661e-8	4.53025080566435e-6
Pseudobulk	PTCHD4	2.12261	6.05172	29.1928	6.55215426215186e-8	4.56760753851933e-6
Pseudobulk	HRH4	1.42503	0.0129569	29.1572	6.67362946596107e-8	4.63742622634675e-6
Pseudobulk	ARF5	-1.27684	2.09886	29.1456	6.71390450359846e-8	4.65055487112314e-6
Pseudobulk	U73166.1	0.947119	1.88066	29.1136	6.82556618026883e-8	4.71289093399515e-6
Pseudobulk	SNHG29	-0.867658	4.82736	29.1048	6.85680729223406e-8	4.71947970272439e-6
Pseudobulk	TPD52L1	0.977963	7.07813	29.0942	6.89423283890868e-8	4.73027016549728e-6
Pseudobulk	PHACTR2-AS1	-1.47979	-0.200627	29.0689	6.9847786946552e-8	4.77732505058964e-6
Pseudobulk	DEXI	-0.952387	3.20742	28.9974	7.24747181321834e-8	4.94145805446705e-6
Pseudobulk	OASL	1.72107	0.116551	28.9518	7.42018811309052e-8	5.04340910811621e-6
Pseudobulk	AC018742.1	1.63244	3.50277	28.9195	7.54506388541563e-8	5.11230964198723e-6
Pseudobulk	UBA7	1.24766	2.40801	28.9051	7.60122314906701e-8	5.1212381091201e-6
Pseudobulk	DDX60	1.05671	5.24726	28.9041	7.6053329160726e-8	5.1212381091201e-6
Pseudobulk	AC130343.1	-1.23817	-0.806115	28.8774	7.71089891108318e-8	5.16172875173142e-6
Pseudobulk	MARCO	-3.55919	3.19884	28.8768	7.71292801982857e-8	5.16172875173142e-6
Pseudobulk	LINC01748	2.45772	2.96319	28.8069	7.99672750299612e-8	5.33523997515846e-6
Pseudobulk	AL132642.1	-1.61399	0.917675	28.7904	8.06481827364052e-8	5.36421398934805e-6
Pseudobulk	GINS3	0.854994	3.52266	28.7669	8.1634383663193e-8	5.40157163110733e-6
Pseudobulk	NCAM2	-1.09108	6.96863	28.7652	8.17065317992786e-8	5.40157163110733e-6
Pseudobulk	TBX15	-1.90967	2.62414	28.7144	8.38756969698571e-8	5.51171989167711e-6
Pseudobulk	AP1S1	-1.09226	1.11965	28.7135	8.39153625446506e-8	5.51171989167711e-6
Pseudobulk	ZNF251	0.91368	5.95531	28.7085	8.41329197258299e-8	5.51171989167711e-6
Pseudobulk	NME2	-1.63768	4.2687	28.6903	8.49286734941449e-8	5.5396117122064e-6
Pseudobulk	C1orf162	-0.76475	2.6534802245380398	28.6871	8.5068060316181e-8	5.5396117122064e-6
Pseudobulk	PER2	1.43487	4.83733	28.6325	8.75010125137061e-8	5.6730576883016e-6
Pseudobulk	SLFN12L	1.49556	3.83534	28.62	8.80687731085134e-8	5.6730576883016e-6
Pseudobulk	SIGMAR1	-1.15802	1.74826	28.6193	8.80979313885443e-8	5.6730576883016e-6
Pseudobulk	PLA2G4C	1.14587	5.61141	28.618	8.81606206273995e-8	5.6730576883016e-6
Pseudobulk	KIT	2.02255	2.26885	28.61	8.85258683594955e-8	5.67975704076409e-6
Pseudobulk	LINC01416	1.65268	1.21795	28.5772	9.00345871164214e-8	5.75956549935931e-6
Pseudobulk	AKR1C3	-1.2574	3.6741	28.5561	9.10241209078557e-8	5.80579070306704e-6
Pseudobulk	IRF2BPL	-1.04517	2.93363	28.5016	9.36226376293655e-8	5.95407125274473e-6
Pseudobulk	FTL	-1.6579	5.7029	28.388	9.92799312328917e-8	6.29544753444722e-6
Pseudobulk	LINC01808	-2.93778	1.08096	28.3347	1.02048639731845e-7	6.45220323885939e-6
Pseudobulk	C1S	-0.939065	5.44567	28.3246	1.02584789640534e-7	6.45845884066291e-6
Pseudobulk	C7	-1.84704	6.89897	28.3216	1.02741460177902e-7	6.45845884066291e-6
Pseudobulk	VCAN	-1.88854	7.37972	28.3062	1.0356159520029e-7	6.49125272509022e-6
Pseudobulk	CHAC2	-1.33721	1.16394	28.2998	1.0390920889596e-7	6.49432555599752e-6
Pseudobulk	AC093895.1	-2.07091	3.19439	28.2883	1.04523477779379e-7	6.51399897335669e-6
Pseudobulk	GPRC5A	-1.75364	1.30494	28.2464	1.06814048861557e-7	6.63773017925392e-6
Pseudobulk	BCAS3	0.664614	8.61901	28.2215	1.08197886054647e-7	6.6936622411602e-6
Pseudobulk	TMEM167A	-0.689763	5.01957	28.2191	1.08329614201765e-7	6.6936622411602e-6
Pseudobulk	AC110992.1	1.54231	1.41857	28.1006	1.15170210998496e-7	7.09618155585636e-6
Pseudobulk	SPON1	-1.56194	5.43444	28.0438	1.18602059573173e-7	7.28699094835173e-6
Pseudobulk	VASN	-1.01728	1.97578	27.9754	1.22865784338283e-7	7.52769242072577e-6
Pseudobulk	AC090948.4	-1.0084	0.751661	27.9585	1.23947288749487e-7	7.57262227612739e-6
Pseudobulk	PLA2G2A	-4.86425	4.84524	27.9108	1.27038560404358e-7	7.73974422631596e-6
Pseudobulk	HMOX1	-3.31483	2.32251	27.8907	1.2836697650378e-7	7.79883167306482e-6
Pseudobulk	SLC36A1	-1.03546	3.73935	27.8511	1.31021744485725e-7	7.93794691522148e-6
Pseudobulk	AC025419.1	-1.565	2.78814	27.8453	1.31415351706962e-7	7.9396774989623e-6
Pseudobulk	LCN10	-1.77979	2.933	27.8042	1.34233154688883e-7	8.08745461075681e-6
Pseudobulk	AGFG1	-0.683295	7.28479	27.6788	1.43226504070501e-7	8.60545984401488e-6
Pseudobulk	HESX1	0.820555	2.22567	27.6104	1.48375920048743e-7	8.89029273019329e-6
Pseudobulk	PID1	-1.30428	8.15735	27.5836	1.50451264714822e-7	8.98987639436091e-6
Pseudobulk	THY1	2.00756	-0.0392249	27.5746	1.51150734419095e-7	9.0069273249735e-6
Pseudobulk	LINC01203	2.53893	0.281285	27.5228	1.55251694085718e-7	9.2260228042742e-6
Pseudobulk	MANF	-1.36157	3.28524	27.4951	1.57489515524077e-7	9.33350671021436e-6
Pseudobulk	ABI3BP	-1.69127	7.41312	27.4796	1.58760925856825e-7	9.37420005834721e-6
Pseudobulk	CDC7	-1.59288	2.47057	27.4717	1.59407261404417e-7	9.37420005834721e-6
Pseudobulk	AC018618.1	-2.09467	1.71347	27.471	1.59469150417861e-7	9.37420005834721e-6
Pseudobulk	ZNF713	0.891358	4.50655	27.3962	1.65759186880925e-7	9.71768817967685e-6
Pseudobulk	ORMDL2	-1.23208	2.51133	27.3642	1.68523617427232e-7	9.85319537376961e-6
Pseudobulk	FGF10-AS1	-2.62299	0.177535	27.3411	1.70550828512033e-7	9.94498798964265e-6
Pseudobulk	FLT4	1.88228	3.15625	27.3181	1.72588258852178e-7	1.00368840375264e-5
Pseudobulk	SCARA5	-1.94814	4.81491	27.2423	1.79489111388728e-7	1.04103684605462e-5
Pseudobulk	GPX3	-1.21582	5.04769	27.2141	1.82122954152326e-7	1.05350379064178e-5
Pseudobulk	AZIN1-AS1	0.837444	6.02533	27.1819	1.85183728035676e-7	1.06836766174429e-5
Pseudobulk	TRPV1	0.940312	4.54885	27.1257	1.90643888265657e-7	1.09695888089366e-5
Pseudobulk	TMED9	-1.2403	3.83525	27.0683	1.96388733903814e-7	1.12607266431338e-5
Pseudobulk	PAQR6	1.14632	-0.157627	27.0649	1.96739132155901e-7	1.12607266431338e-5
Pseudobulk	SLFNL1	-1.0729	0.905002	27.0447	1.98809455438372e-7	1.13493586766e-5
Pseudobulk	FNDC1	1.92316	2.68001	26.9541	2.08342179445195e-7	1.18624146673639e-5
Pseudobulk	CALR	-1.02134	4.94739	26.9367	2.10231706674976e-7	1.19387457445972e-5
Pseudobulk	BDNF-AS	0.834914	5.88334	26.899	2.14365466742605e-7	1.21417940147179e-5
Pseudobulk	WDPCP	0.699661	9.09515	26.861	2.18625307172038e-7	1.23509102103684e-5
Pseudobulk	RABAC1	-1.46068	4.18276	26.844	2.20563359536724e-7	1.24281167614605e-5
Pseudobulk	AL450344.3	1.80701	0.686088	26.8251	2.22730173549947e-7	1.25177810716056e-5
Pseudobulk	OSBPL7	1.12532	2.20036	26.7531	2.31175251859931e-7	1.29589219792616e-5
Pseudobulk	AMOTL2	0.778878	4.54902	26.6977	2.37899925244935e-7	1.32972673501628e-5
Pseudobulk	SLC25A6	-0.87111	4.66554	26.6889	2.38994243679689e-7	1.32972673501628e-5
Pseudobulk	ANKRD29	1.34748	4.98244	26.6885	2.3904512799603e-7	1.32972673501628e-5
Pseudobulk	PSAT1	-1.61436	0.225158	26.6834	2.39667916958144e-7	1.3297901004693e-5
Pseudobulk	SPATA6L	0.68736	3.93684	26.6641	2.42082009688619e-7	1.33976684751335e-5
Pseudobulk	AC004918.1	0.725817	2.44385	26.6559	2.43105311439306e-7	1.3420153613718e-5
Pseudobulk	ANGPT1	-1.50481	5.98416	26.628239521340902	2.46612700633831e-7	1.35766303544139e-5
Pseudobulk	CLSTN2	-1.14123	5.43218	26.6237	2.47188304383811e-7	1.35766303544139e-5
Pseudobulk	C5orf56	0.761168	6.72486	26.6115	2.48758131575727e-7	1.36284366795266e-5
Pseudobulk	MSC	-2.0829	0.736184	26.6057	2.4950941777553e-7	1.36352508457733e-5
Pseudobulk	STXBP1	0.776582	5.87719	26.578	2.53109958829147e-7	1.37973473797844e-5
Pseudobulk	MAMDC2-AS1	-0.95978	4.78148	26.5714	2.53978840997462e-7	1.3810099479237e-5
Pseudobulk	DPM2	-0.979713	2.2548	26.5645	2.54886075814553e-7	1.38243460846427e-5
Pseudobulk	APLF	0.588687	5.66989	26.5597	2.55512051771327e-7	1.38243460846427e-5
Pseudobulk	CDR2	0.668005	7.07868	26.5328	2.59107066390762e-7	1.39840662382111e-5
Pseudobulk	SHISA4	-1.25022	1.86718	26.5252	2.60121545391812e-7	1.40040683472077e-5
Pseudobulk	TALDO1	-0.824093	4.02687	26.5141	2.61627415173102e-7	1.40503611852222e-5
Pseudobulk	CCR1	-2.02404	0.668602	26.502	2.63264222019258e-7	1.41034404653174e-5
Pseudobulk	NOVA1	-1.10932	6.084	26.4098	2.76139957580939e-7	1.4721003078096e-5
Pseudobulk	ZNF496	0.599487	4.46472	26.4065	2.76607116809241e-7	1.4721003078096e-5
Pseudobulk	EEF1AKMT4	-1.33927	1.07074	26.405	2.76822540640978e-7	1.4721003078096e-5
Pseudobulk	ITGAD	-1.25121	1.39414	26.386	2.79556198519079e-7	1.48061422979398e-5
Pseudobulk	ISLR2	1.14196	0.579608	26.3844	2.79785033767965e-7	1.48061422979398e-5
Pseudobulk	WNK3	-1.11303	3.01185	26.3511	2.84658542987882e-7	1.50066356536675e-5
Pseudobulk	AC109630.1	-1.7539	0.0764846	26.3491	2.84953587354697e-7	1.50066356536675e-5
Pseudobulk	TEX9	0.949164	3.41374	26.3261	2.88361812832701e-7	1.51494430654861e-5
Pseudobulk	LINC01359	1.17414	2.82192	26.3157	2.89924504431976e-7	1.51612145613704e-5
Pseudobulk	APRT	-1.50922	2.8475	26.3153	2.89980011840464e-7	1.51612145613704e-5
Pseudobulk	CCN5	-1.32699	3.61244	26.2772	2.95764114665211e-7	1.54265455490848e-5
Pseudobulk	RDH5	-0.846867	4.24845	26.2506	2.9986714030572e-7	1.56031346929412e-5
Pseudobulk	FKBP10	-1.54751	3.58329	26.2215	3.04412887712623e-7	1.58018623096648e-5
Pseudobulk	VCAN-AS1	-2.0906	2.42871	26.1646	3.13521458464373e-7	1.62359326704765e-5
Pseudobulk	HIST1H1C	-1.75026	3.00367	26.1185	3.21100467333481e-7	1.6588919630649e-5
Pseudobulk	SNHG16	-1.18088	4.13226	26.0984	3.2445176944182e-7	1.67223364581981e-5
Pseudobulk	RPS19BP1	-1.15148	3.1131	26.0857	3.26599010896704e-7	1.67932115531993e-5
Pseudobulk	SPARC	-0.960606	6.73656	26.0776	3.27966381084098e-7	1.68237471428753e-5
Pseudobulk	SLC9B1	0.843482	3.03756	26.0576	3.31390019249774e-7	1.69593715733708e-5
Pseudobulk	LMF1	0.853863	5.47459	26.0441	3.33698883303093e-7	1.70374429855452e-5
Pseudobulk	CCT7	-0.930232	4.23109	26.0308	3.36005884518514e-7	1.71150538367159e-5
Pseudobulk	PGD	-1.03518	3.5797	26.0201	3.37876267205549e-7	1.71701140460764e-5
Pseudobulk	MMP25-AS1	0.659445	3.27318	26.0079	3.40016544437783e-7	1.72386010291883e-5
Pseudobulk	RPS2	-1.43753	6.23837	25.9839	3.44269095605139e-7	1.74136112311902e-5
Pseudobulk	ADH1B	-2.2015	5.32634	25.9744	3.45974924670752e-7	1.74592914422015e-5
Pseudobulk	JCAD	1.37754	5.85534	25.9486	3.50633959610967e-7	1.76534458831911e-5
Pseudobulk	IL1RAPL2	2.5782	4.84081	25.9343	3.53228981860306e-7	1.77430262250847e-5
Pseudobulk	RPL18A	-1.36065	5.28758	25.8879	3.61826537902174e-7	1.81330119801205e-5
Pseudobulk	LINC00689	-1.08288	1.38236	25.8798	3.63352102621748e-7	1.81676051310874e-5
Pseudobulk	ATP5MC1	-1.28021	4.58474	25.8669	3.65792693822311e-7	1.82476859876956e-5
Pseudobulk	TUBA3E	-2.60706	0.955259	25.8559	3.67869511349201e-7	1.83092949012474e-5
Pseudobulk	RPL12	-1.36643	4.94403	25.813	3.7615371961464e-7	1.86479352691638e-5
Pseudobulk	MAP3K8	-1.2445	5.40187	25.8118	3.76388210720134e-7	1.86479352691638e-5
Pseudobulk	AL358335.2	2.29895	2.73604	25.8019	3.78318605071852e-7	1.87009765007109e-5
Pseudobulk	NREP	1.11758	6.39422	25.7963	3.79423647050206e-7	1.87130710279863e-5
Pseudobulk	PKD1L1	2.03339	7.53491	25.7681	3.85004482101437e-7	1.89306946594004e-5
Pseudobulk	CCDC154	1.10466	0.95786	25.7652	3.85576907315603e-7	1.89306946594004e-5
Pseudobulk	ATP5F1D	-0.944661	5.42536	25.7166	3.95410735289101e-7	1.93697826408512e-5
Pseudobulk	ZDHHC14	0.79763	7.39868	25.6339	4.12730330295587e-7	2.01459271433567e-5
Pseudobulk	PNPLA7	1.64534	5.28546	25.6321	4.13107287629292e-7	2.01459271433567e-5
Pseudobulk	ZNF704	0.733373	8.19244	25.6195	4.15812069268253e-7	2.02324664576835e-5
Pseudobulk	JMJD8	-0.866034	2.12155	25.5939	4.21366196152186e-7	2.04569526033706e-5
Pseudobulk	ZNF750	1.11924	1.3484	25.5773	4.25005972074304e-7	2.05877057742007e-5
Pseudobulk	SPR	-1.28751	0.628249	25.5635	4.28050147082615e-7	2.06890904423264e-5
Pseudobulk	APBB1IP	-1.4618	4.6806	25.5353	4.34368296647002e-7	2.09479167451714e-5
Pseudobulk	ZNF345	0.556349	5.07428	25.5274	4.36149007583356e-7	2.09870008656117e-5
Pseudobulk	LINC02384	1.37452	1.08232	25.5231	4.3710856975274e-7	2.09870008656117e-5
Pseudobulk	AFAP1L1	0.990078	7.22503	25.4995	4.42495222394324e-7	2.11777561099567e-5
Pseudobulk	APOBEC2	-1.04234	3.7516	25.495	4.43534110630263e-7	2.11777561099567e-5
Pseudobulk	SSR3	-0.870672	5.54996	25.4929	4.44002610857024e-7	2.11777561099567e-5
Pseudobulk	AC087564.1	1.89571	2.73961	25.4808	4.46815897387605e-7	2.1265308026653e-5
Pseudobulk	AL683813.1	0.798701	5.25899	25.4648	4.50516775520347e-7	2.13946285318069e-5
Pseudobulk	PCOLCE	-1.29704	3.5242	25.4407	4.56192215684999e-7	2.15446473713439e-5
Pseudobulk	SNHG19	-1.05039	2.91499	25.4384	4.56728621263397e-7	2.15446473713439e-5
Pseudobulk	ABO	1.13397	4.5086	25.4321	4.5823638549399e-7	2.15446473713439e-5
Pseudobulk	IL1R1-AS1	-1.88136	0.0254344	25.4307	4.58552347569313e-7	2.15446473713439e-5
Pseudobulk	EEF1B2	-1.4775	4.3189	25.4304	4.58628585422172e-7	2.15446473713439e-5
Pseudobulk	MAFK	0.842774	4.73902	25.4013	4.65599988961424e-7	2.18249994825668e-5
Pseudobulk	FCGR3A	-1.73517	1.18248	25.3832	4.69986686322989e-7	2.19832482312366e-5
Pseudobulk	SLC2A9	-0.743476	4.94217	25.3779	4.71282782483477e-7	2.19837165941102e-5
Pseudobulk	SERPING1	-1.21489	5.05021	25.3749	4.72018190779286e-7	2.19837165941102e-5
Pseudobulk	TP53I13	-0.865975	2.92843	25.3637	4.74778964057187e-7	2.2065048009068e-5
Pseudobulk	STEAP1	-2.7163	0.0365311	25.3473	4.78826934405595e-7	2.22057267021784e-5
Pseudobulk	PIK3R3	1.33592	8.83784	25.3406	4.80476303507519e-7	2.2234807662316e-5
Pseudobulk	CDK2AP2	-1.44501	2.62142	25.2843	4.94718256135205e-7	2.28452697896831e-5
Pseudobulk	EXD3	0.795934	5.3123	25.2672	4.99136758642167e-7	2.30004756365829e-5
Pseudobulk	AC104806.2	0.733432	5.00004	25.2512	5.03275952406251e-7	2.31421817438393e-5
Pseudobulk	PRELID1	-1.45756	2.7924	25.2287	5.09179973306573e-7	2.33642709270421e-5
Pseudobulk	SEMA3F	1.43179	3.62027	25.2171	5.12264062228152e-7	2.34563017967627e-5
Pseudobulk	SVIP	0.805223	4.99838	25.2013	5.16486882460153e-7	2.35640610934772e-5
Pseudobulk	RBMX	0.537822	7.37211	25.2001	5.16784236394879e-7	2.35640610934772e-5
Pseudobulk	G6PD	-1.06414	1.57841	25.1828	5.21444493566497e-7	2.37268153453375e-5
Pseudobulk	HK2	-2.17723	4.05527	25.1559	5.28777710619186e-7	2.40062555503667e-5
Pseudobulk	DNMT3B	0.948801	1.87573	25.1522	5.29793225939127e-7	2.40062555503667e-5
Pseudobulk	FKBP14	-1.14606	3.70994	25.1328	5.3515228184365e-7	2.41986738671505e-5
Pseudobulk	KCNJ3	1.92274	3.60879	25.1222	5.38111150770587e-7	2.42784139170231e-5
Pseudobulk	SATB1	0.828792	4.76021	25.1184	5.39148226295272e-7	2.42784139170231e-5
Pseudobulk	TMEM59L	-2.22749	0.2506	25.1039	5.43217149893694e-7	2.44111012607187e-5
Pseudobulk	GRAMD1C	1.10066	3.12743	25.0666	5.53837871854497e-7	2.48370592017223e-5
Pseudobulk	TEX26-AS1	-1.57422	1.20558	25.0553	5.57093509497401e-7	2.49316539744207e-5
Pseudobulk	MICALL1	1.01237	3.9568	25.02	5.67391725789526e-7	2.52935787529877e-5
Pseudobulk	LINC00578	0.993283	2.96471	25.0196	5.6750650259577e-7	2.52935787529877e-5
Pseudobulk	DLL1	0.989057	3.49471	25.0081	5.70911414143896e-7	2.53932990953573e-5
Pseudobulk	TNFRSF4	1.57924	1.78588	25.001	5.73000422807284e-7	2.54342024409356e-5
Pseudobulk	TAGLN	-1.691	5.52382	24.9957	5.74582816262663e-7	2.54524974617371e-5
Pseudobulk	IFFO2	1.00989	3.97091	24.9799	5.79308261383355e-7	2.56096639940812e-5
Pseudobulk	AC009955.2	-1.41649	0.899684	24.9699	5.82322673254868e-7	2.56871438574124e-5
Pseudobulk	ICA1L	0.789951	5.40083	24.9663	5.83422945543068e-7	2.56871438574124e-5
Pseudobulk	PARP14	1.0388	6.71036	24.9543	5.87065658947035e-7	2.57700750937127e-5
Pseudobulk	ARHGAP29-AS1	1.59804	2.4413	24.9523	5.87676195240529e-7	2.57700750937127e-5
Pseudobulk	AC140847.2	1.52983	1.16736	24.944	5.9019234935087e-7	2.58283372200833e-5
Pseudobulk	INPP5D	1.35481	5.98032	24.8933	6.05923605372082e-7	2.64635309575156e-5
Pseudobulk	TMEM203	-1.29634	2.00076	24.8643	6.15115849238199e-7	2.68111617653925e-5
Pseudobulk	PLAC9	-1.21451	4.5016	24.8572	6.17379722798767e-7	2.68206211609877e-5
Pseudobulk	AC107032.2	0.947084	3.27276	24.8559	6.17799135708267e-7	2.68206211609877e-5
Pseudobulk	SMTNL2	-0.969754	2.19238	24.8388	6.23293149390183e-7	2.70052310741763e-5
Pseudobulk	AC025265.1	-1.53381	-0.554138	24.7904	6.39154834072877e-7	2.76374108172666e-5
Pseudobulk	PLEKHG1	1.58076	8.30344	24.7822	6.41868311062513e-7	2.76996741381144e-5
Pseudobulk	IQCA1	1.4036	2.3843	24.7608	6.49054975129318e-7	2.7954347938738e-5
Pseudobulk	CRB1	1.12642	3.53773	24.72	6.62926584043828e-7	2.84953620611724e-5
Pseudobulk	JOSD2	-0.860345	2.36732	24.6966	6.71007417974342e-7	2.87858211852898e-5
Pseudobulk	NGF	-0.851425	6.2503	24.6869	6.74424835763006e-7	2.88754727910342e-5
Pseudobulk	AP001007.1	-1.57659	-0.288431	24.6817	6.76242518791473e-7	2.88964141133881e-5
Pseudobulk	ZNF215	-1.39152	1.34966	24.6427	6.90073000821004e-7	2.94295838585428e-5
Pseudobulk	CSRP3	-0.927277	7.32159	24.6172	6.99232351451904e-7	2.97618466616026e-5
Pseudobulk	SALL3	2.9069	0.917677	24.5681	7.17306366252898e-7	3.04715106757823e-5
Pseudobulk	BCKDK	-0.876385	2.16208	24.5537	7.22680515576503e-7	3.06399633797055e-5
Pseudobulk	YES1	0.864875	6.74601	24.5448	7.26031014023619e-7	3.07221294844625e-5
Pseudobulk	WARS	0.984253	6.58132	24.5401	7.27790400730894e-7	3.07367790599941e-5
Pseudobulk	TMEM198	-1.23952	0.0318949	24.5122	7.38393083915108e-7	3.11138247747469e-5
Pseudobulk	RGS11	0.925819	3.02497	24.5091	7.39579191197432e-7	3.11138247747469e-5
Pseudobulk	SSC5D	1.31965	3.50362	24.486	7.48520408003228e-7	3.13753803823378e-5
Pseudobulk	SCARF1	0.715521	4.28827	24.4856	7.48681490502681e-7	3.13753803823378e-5
Pseudobulk	C2orf92	0.747782	4.19668	24.3996	7.82862135968771e-7	3.27447143410015e-5
Pseudobulk	AC027682.6	1.11914	0.861489	24.3479	8.04163073926331e-7	3.3513569200679e-5
Pseudobulk	LINC02028	1.26473	1.87087	24.347	8.04510927012297e-7	3.3513569200679e-5
Pseudobulk	MPDU1	-0.727115	3.54264	24.3438	8.05866514572649e-7	3.3513569200679e-5
Pseudobulk	SLC35B1	-0.863071	3.42967	24.3277	8.12629816168039e-7	3.37303406520131e-5
Pseudobulk	MYL6	-0.983782	6.53599	24.3167	8.17258636387409e-7	3.38578577931927e-5
Pseudobulk	IFT43	0.513736	6.12989	24.3061	8.21800048838819e-7	3.39812757837344e-5
Pseudobulk	AL355835.1	1.07237	4.03941	24.2884	8.29390442845189e-7	3.42300609713147e-5
Pseudobulk	HYAL4	1.88986	1.55941	24.2837	8.31407336714905e-7	3.42483135862674e-5
Pseudobulk	AP003110.1	-0.951936	0.576904	24.2763	8.34616360202099e-7	3.43155119742829e-5
Pseudobulk	LINC01640	-1.31795	0.977006	24.2697	8.37455577406743e-7	3.43672807709371e-5
Pseudobulk	HIBCH	0.52205	6.94792	24.2533	8.44620708789742e-7	3.45960459815007e-5
Pseudobulk	CDKN2B-AS1	0.938878	2.23528	24.2217	8.58613322776342e-7	3.51030822751606e-5
Pseudobulk	ANKRD36C	0.574461	6.51163	24.2067	8.65310255159568e-7	3.53105029075433e-5
Pseudobulk	CENPX	-1.21107	1.86374	24.1942	8.70928005230081e-7	3.54731912242589e-5
Pseudobulk	DEPP1	-1.40453	3.61187	24.1872	8.74094044986729e-7	3.55355990251614e-5
Pseudobulk	AC156455.1	-1.4471	1.27264	24.1481	8.92034236629643e-7	3.61972847886096e-5
Pseudobulk	PLEKHJ1	-0.83074	3.01385	24.138	8.96754027105228e-7	3.63210429972788e-5
Pseudobulk	AL606923.2	2.08151	2.08969	24.1241	9.03206786778517e-7	3.64980944092939e-5
Pseudobulk	H2AFJ	-1.22265	4.28261	24.1214	9.04481512028019e-7	3.64980944092939e-5
Pseudobulk	ALOX5AP	-1.32156	1.27502	24.1072	9.11208492733562e-7	3.67014531795462e-5
Pseudobulk	RCN1	-0.912479	4.60385	24.0786	9.248099671737e-7	3.71804376821219e-5
Pseudobulk	P2RY8	2.21222	4.60344	24.0587	9.34444029318526e-7	3.74984458259741e-5
Pseudobulk	AC005899.5	0.87253	2.54326	24.0213	9.52781349799255e-7	3.81638938455503e-5
Pseudobulk	MEG8	-1.27548	6.52244	24.0103	9.5819305846264e-7	3.83101084955191e-5
Pseudobulk	PIK3R6	2.03877	3.1232	23.986	9.70382527136736e-7	3.86733624065756e-5
Pseudobulk	IFI44	1.04466	5.38145	23.9851	9.7083475282714e-7	3.86733624065756e-5
Pseudobulk	COPE	-0.653271	4.65047	23.9805	9.73158597400061e-7	3.8695063059326e-5
Pseudobulk	FAM120B	0.518999	7.4584	23.9718	9.77547817277811e-7	3.87986588061905e-5
Pseudobulk	PLIN2	-1.75956	5.74729	23.9612	9.82963691644598e-7	3.89425506252641e-5
Pseudobulk	TMED1	-1.13046	1.94744	23.9323	9.97811483512804e-7	3.94589086661881e-5
Pseudobulk	COA4	-0.848307	3.52921	23.8269	1.0539956632671e-6	4.16050919710699e-5
Pseudobulk	CELF6	0.804572	3.15654	23.8054	1.06585275855002e-6	4.1996915758085e-5
Pseudobulk	CALCRL	-1.20243	7.61039	23.7775	1.08137828459073e-6	4.25316052257656e-5
Pseudobulk	PRAF2	-0.966783	1.65042	23.7215	1.11330315599039e-6	4.37082015212834e-5
Pseudobulk	MYH6	-2.23497	7.87327	23.6973	1.12740364198219e-6	4.41820346182208e-5
Pseudobulk	DBI	-1.33434	3.65034	23.6588	1.15017569318823e-6	4.49933836813741e-5
Pseudobulk	CAPN3	0.680687	4.59227	23.6088	1.180451804155e-6	4.60948415446522e-5
Pseudobulk	TXN	-1.03288	3.6829	23.6018	1.18475449598324e-6	4.61799467520347e-5
Pseudobulk	AP001994.3	-2.53967	0.303376	23.5817	1.19720632121312e-6	4.65818201903138e-5
Pseudobulk	TMEM141	-1.10952	2.23472	23.5759	1.20084672508618e-6	4.66400290546866e-5
Pseudobulk	C1QBP	-1.29109	3.15803	23.5544	1.21431987680894e-6	4.70792465607743e-5
Pseudobulk	TVP23C	0.642342	5.83509	23.5259	1.23242012425221e-6	4.7695974559583e-5
Pseudobulk	FADS1	-0.675309	4.00895	23.517	1.23817561911483e-6	4.78336051789476e-5
Pseudobulk	TMEM163	1.73126	4.37032	23.4998	1.24927101113028e-6	4.81766746313537e-5
Pseudobulk	MSC-AS1	-0.742073	7.0365	23.4843	1.25935014438712e-6	4.84794082131326e-5
Pseudobulk	DIPK2B	1.14279	6.54994	23.4696	1.26900057735635e-6	4.87645981581284e-5
Pseudobulk	PAFAH2	0.889306	3.97374	23.4372	1.29060435166168e-6	4.94650040179715e-5
Pseudobulk	FRY	0.725169	10.2847	23.4354	1.291775737113e-6	4.94650040179715e-5
Pseudobulk	FN1	-2.59659	8.79745	23.4217	1.30105748922916e-6	4.97328653615716e-5
Pseudobulk	ADAM18	1.92535	1.08651	23.407	1.31097565905622e-6	5.00240712008294e-5
Pseudobulk	AC027808.2	0.868552	2.09489	23.3867	1.32492909626416e-6	5.03883561511424e-5
Pseudobulk	RAPGEF1	1.02509	8.69613	23.3863	1.3251558491243e-6	5.03883561511424e-5
Pseudobulk	SNAPC2	-1.20338	0.322998	23.38	1.32955533044579e-6	5.04674143755602e-5
Pseudobulk	CLMAT3	-1.02158	2.15401	23.3575	1.34520368503377e-6	5.09724392848162e-5
Pseudobulk	AC091607.2	-1.15396	1.57278	23.33	1.36454776662214e-6	5.16155024765767e-5
Pseudobulk	MEG9	-1.28954	0.87353	23.3147	1.37544462161074e-6	5.19373620139472e-5
Pseudobulk	RANBP1	-0.90315	3.05124	23.3057	1.38191862893214e-6	5.20581783158571e-5
Pseudobulk	POGZ	0.481199	7.41096	23.3036	1.38343112949726e-6	5.20581783158571e-5
Pseudobulk	AGRN	1.28448	2.56604	23.2957	1.38913152344642e-6	5.21163255226062e-5
Pseudobulk	AC020917.2	-1.22419	-0.191769	23.2948	1.38976868060283e-6	5.21163255226062e-5
Pseudobulk	ZFP36L2	-0.812572	5.97125	23.2799	1.40052544398196e-6	5.2429308789342e-5
Pseudobulk	KIF25	1.21487	0.834509	23.275	1.4041105320415e-6	5.24732028726847e-5
Pseudobulk	LAYN	1.03189	2.31936	23.2695	1.40812451828026e-6	5.24876961953293e-5
Pseudobulk	HYAL1	1.19611	4.37906	23.2679	1.40932480818723e-6	5.24876961953293e-5
Pseudobulk	TPI1	-1.0928	4.99372	23.2492	1.42309148775044e-6	5.28334135303771e-5
Pseudobulk	PYCR1	-1.7809	0.0871497	23.2487	1.42346576224372e-6	5.28334135303771e-5
Pseudobulk	OAF	-1.01234	4.80957	23.2391	1.43060547608594e-6	5.30079541820599e-5
Pseudobulk	KDELR2	-1.11526	4.12377	23.1878	1.46929619507249e-6	5.43489663993651e-5
Pseudobulk	PGRMC1	-0.852884	3.0233	23.1511	1.49759281877073e-6	5.51984605229773e-5
Pseudobulk	AL592295.4	0.650703	3.46496	23.1483	1.49975426937091e-6	5.51984605229773e-5
Pseudobulk	CD63	-1.51625	6.20557	23.1481	1.49987541007263e-6	5.51984605229773e-5
Pseudobulk	EFCAB6	0.72677	4.62548	23.1194	1.52244069796536e-6	5.5934265508018e-5
Pseudobulk	TSPO	-1.21967	3.54828	23.1076	1.5318657911089e-6	5.61856339909249e-5
Pseudobulk	MAFB	-1.72174	3.36588	23.1026	1.53582582587546e-6	5.62360466545306e-5
Pseudobulk	AL392023.2	1.52105	3.61815	23.0827	1.55177174378537e-6	5.67244292896334e-5
Pseudobulk	IGFBP6	-2.10807	4.30852	23.0227	1.60102307504206e-6	5.8426597117726e-5
Pseudobulk	IMPDH2	-1.2522	2.56772	23.0185	1.60446673552576e-6	5.84541901133757e-5
Pseudobulk	HIF1A	-0.98314	7.09591	23.0133	1.6088391288431e-6	5.85154699871862e-5
Pseudobulk	PHB2	-0.77172	3.69084	23.0073	1.61386482835798e-6	5.85375104784433e-5
Pseudobulk	PRDX1	-1.56047	4.3202	23.0061	1.61491582611177e-6	5.85375104784433e-5
Pseudobulk	MEIS1-AS2	-1.13551	1.04291	23.003	1.61751925505951e-6	5.85375104784433e-5
Pseudobulk	ADD2	1.39143	2.93883	22.9942	1.62488051207425e-6	5.87062311256063e-5
Pseudobulk	SLC16A14	1.16956	3.39015	22.9452	1.66690194400714e-6	6.00606972798627e-5
Pseudobulk	TMEM120A	-0.777207	3.82912	22.944	1.66789246699021e-6	6.00606972798627e-5
Pseudobulk	CCDC180	0.881714	3.90043	22.9395	1.67181110507041e-6	6.01023000583163e-5
Pseudobulk	MYH13	-1.76799	1.92955	22.9101	1.69759782862391e-6	6.09176301509262e-5
Pseudobulk	TNFAIP6	-2.17971	3.58696	22.9073	1.70009202306263e-6	6.09176301509262e-5
Pseudobulk	AL133245.1	1.0316	2.5159	22.8925	1.71319092855664e-6	6.12860241712286e-5
Pseudobulk	AC020611.2	-1.02053	2.62627	22.8869	1.71816959443788e-6	6.12986358456483e-5
Pseudobulk	BAIAP2L2	0.861864	0.79666	22.8858	1.71918013176301e-6	6.12986358456483e-5
Pseudobulk	KCNK10	2.16166	1.30644	22.8782	1.72600933760869e-6	6.14414125908169e-5
Pseudobulk	SHANK3	1.60529	6.9452	22.8748	1.72907029642167e-6	6.14498022012603e-5
Pseudobulk	CDK2AP1	-0.719023	3.59288	22.8706	1.73284584793238e-6	6.14835190742729e-5
Pseudobulk	MAT2A	-0.686614	6.15222	22.849	1.75244285015793e-6	6.20775765324673e-5
Pseudobulk	MINAR1	-1.56347	0.143882	22.8387	1.7617785013742e-6	6.23068006583559e-5
Pseudobulk	AC015802.6	-1.38715	1.51524	22.8346	1.76560582365107e-6	6.2340790039628e-5
Pseudobulk	CD163	-2.39246	6.06708	22.8304	1.76940438812929e-6	6.23736554972644e-5
Pseudobulk	AC007861.1	2.46273	-0.00323311	22.8009	1.79681998347507e-6	6.32375965057972e-5
Pseudobulk	SLC25A39	-0.622649	3.15308	22.7723	1.82374089347108e-6	6.40599296705928e-5
Pseudobulk	LRRC29	1.15326	3.15226	22.7699	1.82607615612724e-6	6.40599296705928e-5
Pseudobulk	PRDX4	-1.19975	3.63025	22.756	1.83931262951223e-6	6.44203698742204e-5
Pseudobulk	EMP3	-1.28363	4.05703	22.7228	1.87138962557698e-6	6.54384635953364e-5
Pseudobulk	TM9SF1	-0.827702	3.12958	22.7133	1.88058402078354e-6	6.56544180610627e-5
Pseudobulk	SEC14L2	-1.059	3.43896	22.7043	1.88941903179822e-6	6.58571537525824e-5
Pseudobulk	AC104758.4	2.15241	-0.556165	22.6968	1.89679602430842e-6	6.60085016459332e-5
Pseudobulk	MIF	-1.54224	4.07454	22.6489	1.94472360559427e-6	6.75682722390979e-5
Pseudobulk	RPS16	-1.59259	5.68297	22.6216	1.97250443520929e-6	6.84231504259598e-5
Pseudobulk	GRPEL1	-0.755437	3.15953	22.6186	1.97562015942541e-6	6.84231504259598e-5
Pseudobulk	RPS5	-1.43627	4.59859	22.6107	1.98373021730808e-6	6.85948048115274e-5
Pseudobulk	JAGN1	-1.09766	2.13723	22.6061	1.98847077726e-6	6.86495863577856e-5
Pseudobulk	PKNOX2	-1.0538	5.4009	22.5992	1.99569593593335e-6	6.8789836143503e-5
Pseudobulk	TRPV3	1.1004	1.74355	22.5784	2.01735369026614e-6	6.94263334862161e-5
Pseudobulk	STUM	-0.849476	2.9889	22.5577	2.03924430913795e-6	7.00688210485789e-5
Pseudobulk	KIF26A	1.54279	2.47828	22.5542	2.04297408436169e-6	7.00862560486856e-5
Pseudobulk	MAEL	1.35244	3.44308	22.538	2.06027406337607e-6	7.05561282602063e-5
Pseudobulk	DPAGT1	-0.854112	2.02136	22.5353	2.06315850912603e-6	7.05561282602063e-5
Pseudobulk	LTBP1	0.564488	9.39138	22.5314	2.06736718636199e-6	7.05890679801779e-5
Pseudobulk	SNHG32	-1.00553	3.09992	22.524	2.07534351101881e-6	7.07503469665504e-5
Pseudobulk	ASB18	1.31316	7.61293	22.5163	2.08371150378203e-6	7.08691400760744e-5
Pseudobulk	ATP6V0C	-1.02502	3.87256	22.51	2.09053087446499e-6	7.08691400760744e-5
Pseudobulk	ADGRG7	5.9131	3.56787	22.5088	2.09180224176251e-6	7.08691400760744e-5
Pseudobulk	AC009102.4	-1.30688	-0.709844	22.5078	2.09289242923261e-6	7.08691400760744e-5
Pseudobulk	IFITM2	-1.50095	4.73494	22.5058	2.09511986523751e-6	7.08691400760744e-5
Pseudobulk	NHP2	-1.29232	2.83094	22.4994	2.10203794181475e-6	7.09927410473149e-5
Pseudobulk	DEGS1	-0.67664	4.12141	22.487	2.11571125492884e-6	7.13437516196934e-5
Pseudobulk	AC073611.1	-1.31846	-0.572696	22.4818	2.12144308413166e-6	7.14262957892626e-5
Pseudobulk	AC068989.1	0.825853	1.05948	22.472	2.1322547145253e-6	7.1679350913331e-5
Pseudobulk	LINC01250	1.40333	1.72123	22.4659	2.13912265458963e-6	7.17057913289831e-5
Pseudobulk	KMT2A	0.437279	7.22804	22.4636	2.14169134417701e-6	7.17057913289831e-5
Pseudobulk	LINC01608	1.55778	-0.0560623	22.4596	2.14615634597671e-6	7.17057913289831e-5
Pseudobulk	ENDOU	1.67002	-0.684025	22.4595	2.14622851288129e-6	7.17057913289831e-5
Pseudobulk	LRP1	-0.963116	5.88799	22.4541	2.15220608904956e-6	7.17952184613925e-5
Pseudobulk	ERFL	1.71753	-0.836834	22.4498	2.15703531274239e-6	7.1846122591343e-5
Pseudobulk	FMO4	1.01524	4.31994	22.4221	2.18841784935293e-6	7.26373395098106e-5
Pseudobulk	ST6GALNAC4	-0.955344	1.97076	22.4218	2.18875502327371e-6	7.26373395098106e-5
Pseudobulk	GMPPB	-1.25442	1.73955	22.42	2.19080895257176e-6	7.26373395098106e-5
Pseudobulk	TMC7	1.14023	3.73663	22.3885	2.22702338516488e-6	7.37256600111661e-5
Pseudobulk	TMEM184B	0.821856	6.04328	22.3825	2.23401526400607e-6	7.38447294713253e-5
Pseudobulk	KIAA0355	0.695934	7.03311	22.3369	2.2876385347576e-6	7.55024857829709e-5
Pseudobulk	SH3TC2-DT	1.82617	3.98008	22.299	2.33324060550855e-6	7.68908835906228e-5
Pseudobulk	PSMC5	-1.04913	3.78926	22.2547	2.38777890153877e-6	7.85691242185601e-5
Pseudobulk	MIR3659HG	1.13479	-0.159225	22.2481	2.39592512918348e-6	7.86593043905251e-5
Pseudobulk	IER2	0.835162	5.03041	22.2467	2.39775258900773e-6	7.86593043905251e-5
Pseudobulk	MTHFD2	-1.0375	3.81095	22.2397	2.40641970327042e-6	7.87265935385083e-5
Pseudobulk	KIAA1211L	1.52091	4.93437	22.2392	2.40704297485554e-6	7.87265935385083e-5
Pseudobulk	CRELD2	-0.832226	3.14729	22.2235	2.42679045238125e-6	7.92532918007391e-5
Pseudobulk	AC016687.2	2.06854	0.926511	22.2108	2.44297482870539e-6	7.96622226751758e-5
Pseudobulk	GSTP1	-1.42386	4.621	22.1912	2.46807709301839e-6	8.03367177237201e-5
Pseudobulk	NT5DC3	-0.990821	3.30071	22.1889	2.4710466279158e-6	8.03367177237201e-5
Pseudobulk	LRRC75A	-0.849007	3.26157	22.165	2.50189627959785e-6	8.1218274748139e-5
Pseudobulk	AC079148.3	1.16222	2.14264	22.1387	2.53646618587071e-6	8.22177936552727e-5
Pseudobulk	TCEAL1	-0.870123	2.50343	22.1336	2.54316948439999e-6	8.23124051870534e-5
Pseudobulk	AC099792.1	1.70922	3.03215	22.1271	2.55187251561591e-6	8.24713628746599e-5
Pseudobulk	CDH5	1.23266	5.76019	22.1203	2.56088503335899e-6	8.26398360171484e-5
Pseudobulk	ACR	2.06007	0.058372	22.1091	2.57591486927795e-6	8.30017013434007e-5
Pseudobulk	CHPF	-0.866998	3.00308	22.0995	2.58874219339995e-6	8.32498213619581e-5
Pseudobulk	SLC7A11	-1.73418	1.43701	22.0954	2.59430131107711e-6	8.32498213619581e-5
Pseudobulk	DBNDD2	-1.43163	4.05268	22.0948	2.5950978796969e-6	8.32498213619581e-5
Pseudobulk	CYCS	-1.13876	4.85248	22.0712	2.62721022262885e-6	8.41558502830302e-5
Pseudobulk	DRD4	1.11485	0.0241451	22.0624	2.63924638119715e-6	8.44170717515264e-5
Pseudobulk	MIEN1	-1.24461	2.43973	22.0447	2.66371719494575e-6	8.5074668120514e-5
Pseudobulk	HILPDA	-1.62983	2.36768	22.0412	2.66855227427207e-6	8.51041231164481e-5
Pseudobulk	AL034417.2	1.0193	2.45303	22.0356	2.67642893989884e-6	8.52303505751094e-5
Pseudobulk	AP2S1	-0.753176	3.79792	22.0183	2.70058520485259e-6	8.58738716455319e-5
Pseudobulk	HCP5	0.906972	4.46962	22.0066	2.71707460295206e-6	8.62720768090617e-5
Pseudobulk	PHB	-1.23509	3.66723	21.9963	2.73180899309593e-6	8.66134775507819e-5
Pseudobulk	ID2-AS1	0.938508	0.503711	21.9801	2.75491928657529e-6	8.72190603828421e-5
Pseudobulk	SEMA6C	1.11786	4.37013	21.9646	2.77719492788047e-6	8.77964966299421e-5
Pseudobulk	PLOD2	-0.995787	6.84162	21.9551	2.79106693489252e-6	8.81069750855041e-5
Pseudobulk	SUSD2	-1.46603	0.428117	21.9485	2.8006171641851e-6	8.82803236536608e-5
Pseudobulk	ACTG1	-1.01896	6.45012	21.9286	2.82981514512552e-6	8.90716055086543e-5
Pseudobulk	NFKBIZ	-0.915409	5.70361	21.9132	2.85265943586527e-6	8.96222943436866e-5
Pseudobulk	DGKH	0.710433	7.88867	21.9112	2.85555172322643e-6	8.96222943436866e-5
Pseudobulk	RPL3	-1.19755	5.79498	21.9005	2.87160371709295e-6	8.99962260039937e-5
Pseudobulk	PXN	1.09312	6.31477	21.8931	2.88266188173183e-6	9.02127998959241e-5
Pseudobulk	SYTL2	0.895667	5.0085	21.8889	2.88895052919625e-6	9.0279704037383e-5
Pseudobulk	CYB5D1	0.948665	2.48558	21.8763	2.90797807212332e-6	9.05522754874495e-5
Pseudobulk	AL357873.1	-1.64872	3.20042	21.8727	2.91343367335209e-6	9.05522754874495e-5
Pseudobulk	SH3YL1	0.558225	5.53213	21.8724	2.91393989476306e-6	9.05522754874495e-5
Pseudobulk	DSCAML1	1.19502	6.01453	21.8722	2.91432610764205e-6	9.05522754874495e-5
Pseudobulk	AP001599.1	-1.84449	1.10727	21.8684	2.92001729465609e-6	9.05996806829813e-5
Pseudobulk	AC005838.2	0.801246	2.08093	21.854	2.94207174484603e-6	9.11539322655288e-5
Pseudobulk	TRPA1	-1.53191	1.93198	21.8432	2.95859145118237e-6	9.14123046335014e-5
Pseudobulk	AC090517.5	0.615102	5.38627	21.841	2.96207624556388e-6	9.14123046335014e-5
Pseudobulk	DAD1	-0.838466	4.62776	21.8379	2.96678994343673e-6	9.14123046335014e-5
Pseudobulk	MRTFA-AS1	-1.07723	1.42471	21.8376	2.96722239408055e-6	9.14123046335014e-5
Pseudobulk	ZFAS1	-0.752104	4.59184	21.8339	2.97293589992205e-6	9.14587776850137e-5
Pseudobulk	FTH1	-1.46715	6.65224	21.8222	2.99117242737817e-6	9.18898309258125e-5
Pseudobulk	MRPL27	-0.693885	3.9411	21.8165	3.0000619414768e-6	9.20176467833064e-5
Pseudobulk	GRAPL	1.44316	0.656379	21.8141	3.00379444671943e-6	9.20176467833064e-5
Pseudobulk	AC005291.2	-2.01726	2.49911	21.8041	3.01951420042e-6	9.23691052871099e-5
Pseudobulk	SSNA1	-0.999496	3.16499	21.7639	3.08353457836927e-6	9.39413347914458e-5
Pseudobulk	COL4A2-AS2	-1.13212	0.850662	21.7637	3.08377316790524e-6	9.39413347914458e-5
Pseudobulk	IMP4	-0.901484	2.81957	21.762	3.08651731390746e-6	9.39413347914458e-5
Pseudobulk	MYO15B	1.03347	5.47912	21.761	3.08818640808661e-6	9.39413347914458e-5
Pseudobulk	GLRX2	-0.779592	3.6155	21.7556	3.09678531258525e-6	9.40713415485043e-5
Pseudobulk	SHANK2	1.12206	2.36114	21.7446	3.11460615660045e-6	9.44612500845111e-5
Pseudobulk	GLA	-0.882641	1.69957	21.7424	3.11830701428409e-6	9.44612500845111e-5
Pseudobulk	HOXB2	-1.76545	1.07732	21.6551	3.26342762425983e-6	9.87198203444387e-5
Pseudobulk	RACK1	-0.972235	5.51827	21.6506	3.27102459052839e-6	9.88122011722119e-5
Pseudobulk	SLC1A5	-1.39118	2.12103	21.6356	3.29671983794386e-6	9.94502863734798e-5
Pseudobulk	HSPB7	-0.618189	7.09692	21.6238	3.31712703057271e-6	9.99273032063107e-5
Pseudobulk	RASEF	1.53422	0.720872	21.6203	3.32308910786695e-6	9.99684482657069e-5
Pseudobulk	TNFRSF1A	-0.825406	4.80317	21.595	3.36723017978175e-6	1.01156431505875e-4
Pseudobulk	EIF5A	-1.24523	3.63872	21.5845	3.38568804316378e-6	1.01570641294913e-4
Pseudobulk	ZNF22	-0.867487	3.74518	21.5801	3.39353984847815e-6	1.01581024584003e-4
Pseudobulk	TWIST2	-1.68438	3.81298	21.5748	3.4030174728579e-6	1.01581024584003e-4
Pseudobulk	TNF	1.7937	-0.0760786	21.5729	3.40633042073665e-6	1.01581024584003e-4
Pseudobulk	PHC1	0.594493	4.45343	21.5712	3.40928583128046e-6	1.01581024584003e-4
Pseudobulk	GCH1	0.843353	3.7919	21.5712	3.40938611247457e-6	1.01581024584003e-4
Pseudobulk	RDH11	-0.644922	4.40529	21.5596	3.43007905786483e-6	1.01961562633385e-4
Pseudobulk	AP000753.2	-0.84018	1.55219	21.5565	3.43550318470736e-6	1.01961562633385e-4
Pseudobulk	AC116362.1	-2.3941	5.45978	21.5561	3.4362218579435e-6	1.01961562633385e-4
Pseudobulk	FBN1	-1.02766	7.90804	21.5282	3.48660730693951e-6	1.03315679735605e-4
Pseudobulk	PDGFRA	-1.60027	6.1456	21.506	3.52729687537735e-6	1.04379193250962e-4
Pseudobulk	GJA4	-1.38849	3.33084	21.4745	3.5855767840997e-6	1.05959640019251e-4
Pseudobulk	CBR1	-1.02677	2.96215	21.471	3.5921462279908e-6	1.06009742820624e-4
Pseudobulk	TGFBR3	-1.14127	7.55923	21.4674	3.59904212161691e-6	1.0606933082001e-4
Pseudobulk	RBP7	1.1483	4.06706	21.4606	3.61179279365816e-6	1.0630107342634e-4
Pseudobulk	CFAP221	1.22174	1.88278	21.4523	3.62734951407435e-6	1.0661466477178e-4
Pseudobulk	FERMT3	-0.994493	2.204	21.4492	3.63325675734014e-6	1.06644176075773e-4
Pseudobulk	PARK7	-0.771998	5.0491572852363404	21.4465	3.63844636330879e-6	1.06645410540292e-4
Pseudobulk	RSAD2	1.54868	3.85592	21.444	3.64310528880171e-6	1.06645410540292e-4
Pseudobulk	ITGA6	1.35185	7.66512	21.4389	3.65289477930672e-6	1.06788254636991e-4
Pseudobulk	CTSL	-1.25508	4.84354	21.4161	3.69646635683915e-6	1.07819604465372e-4
Pseudobulk	GALK1	-1.07845	1.68549	21.4153	3.69808850258243e-6	1.07819604465372e-4
Pseudobulk	SEC16B	0.896615	4.22909	21.3721	3.7824324211389e-6	1.10027854613894e-4
Pseudobulk	CDH19	-1.51092	8.46398	21.3713	3.7839464483307e-6	1.10027854613894e-4
Pseudobulk	DNAJB9	-1.04698	3.24648	21.3609	3.80445475573054e-6	1.10462974375735e-4
Pseudobulk	RGL3	-0.966429	4.17638	21.3576	3.81105803860324e-6	1.10462974375735e-4
Pseudobulk	GRID2	1.85428	4.70172	21.3561	3.81414683936445e-6	1.10462974375735e-4
Pseudobulk	P3H4	-1.03817	2.67651	21.3485	3.8291497187318e-6	1.10750008487256e-4
Pseudobulk	MPZ	-0.793204	0.311881	21.3404	3.84550614771348e-6	1.11075376776585e-4
Pseudobulk	SND1	-0.663737	7.46391	21.3338	3.85866101319521e-6	1.11307529226785e-4
Pseudobulk	ANPEP	-1.75377	2.50254	21.3173	3.89211595638407e-6	1.12123870266693e-4
Pseudobulk	CACNA1B	1.51319	2.07938	21.2979	3.93164382529858e-6	1.13111967616133e-4
Pseudobulk	LVRN	-1.42931	1.08599	21.2936	3.94042276950513e-6	1.13111967616133e-4
Pseudobulk	SLC39A13	-0.671855	2.82674	21.2928	3.94201707830019e-6	1.13111967616133e-4
Pseudobulk	PNCK	1.16976	1.49741	21.2902	3.94754039992036e-6	1.13121216993765e-4
Pseudobulk	AC005753.3	1.3781	1.55566	21.2493	4.03252570889448e-6	1.15404518642704e-4
Pseudobulk	RPS3	-1.11411	5.54672	21.2397	4.0529188206436e-6	1.1583572187779e-4
Pseudobulk	AC011407.1	1.60454	3.02529	21.2345	4.06377331658207e-6	1.15993529705591e-4
Pseudobulk	CCR7	-1.45926	-0.165932	21.229	4.07541780103924e-6	1.16173443214421e-4
Pseudobulk	KDELR1	-0.675341	4.50778	21.2195	4.09581327544044e-6	1.16477245549003e-4
Pseudobulk	AC005899.1	1.01681	1.48664	21.219	4.09678587793046e-6	1.16477245549003e-4
Pseudobulk	SNCAIP	0.910024	4.26459	21.2105	4.11506343709573e-6	1.16742785684244e-4
Pseudobulk	LINC01637	-0.934845	0.384454	21.2097	4.11686053424437e-6	1.16742785684244e-4
Pseudobulk	PCDH12	1.06792	3.06221	21.1978	4.14243430814011e-6	1.17315034117249e-4
Pseudobulk	SNHG6	-0.863285	4.70057	21.1912	4.15676708369453e-6	1.17567859649358e-4
Pseudobulk	GPAA1	-0.752609	3.02307	21.179	4.18312445038513e-6	1.18159684150489e-4
Pseudobulk	VEGFC	1.24135	7.17085	21.1697	4.20362975568516e-6	1.18584886103959e-4
Pseudobulk	NOTCH4	1.33601	6.34208	21.1629	4.2184530968417e-6	1.18703277680427e-4
Pseudobulk	OSTN	1.03263	0.393919	21.162799753981002	4.2187417768722e-6	1.18703277680427e-4
Pseudobulk	NAT9	-0.703163	3.42649	21.1587	4.22787547679669e-6	1.18784737687023e-4
Pseudobulk	MTFP1	-1.28548	1.64619	21.1565	4.23255961873302e-6	1.18784737687023e-4
Pseudobulk	TMEM178A	1.0057	3.66849	21.1252	4.30230298418005e-6	1.20586456064325e-4
Pseudobulk	CAPG	-1.21224	0.356482	21.0903	4.38143714282235e-6	1.22646406507575e-4
Pseudobulk	IL31RA	2.42619	2.39485	21.0806	4.40369341539791e-6	1.23110966304504e-4
Pseudobulk	DSC1	1.70279	2.598	21.0693	4.42971968411571e-6	1.23674093045098e-4
Pseudobulk	ZNF117	0.620697	4.70049	21.0648	4.44020103143957e-6	1.23674093045098e-4
Pseudobulk	LINC02847	1.20711	0.811431	21.0645	4.44089501922856e-6	1.23674093045098e-4
Pseudobulk	HNRNPAB	-0.924241	4.64291	21.0472	4.48096010165721e-6	1.24588521648352e-4
Pseudobulk	CCDC149	0.573604	5.31163	21.0454	4.48518677934069e-6	1.24588521648352e-4
Pseudobulk	ADAMTS9-AS2	1.10581	8.56846	21.0203	4.54439409439391e-6	1.26072157593198e-4
Pseudobulk	CATSPER2	0.703986	4.4412	21.0174	4.55126528151528e-6	1.26101936143895e-4
Pseudobulk	AL157834.2	1.40325	0.277726	21.0143	4.55868676425131e-6	1.26146866568023e-4
Pseudobulk	RRS1	-1.16526	1.2806	21.0006	4.5914858094854e-6	1.26893032218942e-4
Pseudobulk	RPL10A	-1.49716	5.20334	20.9953	4.60406287546158e-6	1.27079146626002e-4
Pseudobulk	CCT3	-0.780705	5.04902	20.992	4.6120331784859e-6	1.27137796745334e-4
Pseudobulk	MECP2	0.57052	6.87341	20.9879	4.62181376277339e-6	1.2724613840547e-4
Pseudobulk	IFITM3	-1.47995	5.73427	20.9761	4.65052439509591e-6	1.27874722621158e-4
Pseudobulk	CD81-AS1	1.08975	3.4313	20.9732	4.65764368393564e-6	1.27908775411111e-4
Pseudobulk	AL163541.1	-1.59907	3.68472	20.9449	4.72673181482875e-6	1.29562627776204e-4
Pseudobulk	IQSEC3	1.34394	1.18422	20.9437	4.72978052663477e-6	1.29562627776204e-4
Pseudobulk	RTN4R	1.73716	-0.450198	20.9241	4.7784988147244e-6	1.3073251474246e-4
Pseudobulk	COL3A1	-1.65307	7.31875	20.8977	4.84471423754513e-6	1.32377556113827e-4
Pseudobulk	CYTH1	0.862876	7.05618	20.8824	4.88352729353424e-6	1.33270663280263e-4
Pseudobulk	SF3B5	-1.5229	2.829	20.8772	4.89677897012948e-6	1.33464840351273e-4
Pseudobulk	TTC34	0.994884	0.905897	20.8613	4.93773295113835e-6	1.3441263039707e-4
Pseudobulk	MARCH1	-1.32286	5.15477	20.85	4.96696551424352e-6	1.35039374918496e-4
Pseudobulk	RAB34	-0.944211	2.11977	20.8375	4.99952514381506e-6	1.35754896227188e-4
Pseudobulk	AMZ1	-0.746152	3.827	20.8267	5.02761280450717e-6	1.36347354735699e-4
Pseudobulk	HSPA5	-1.42788	5.60138	20.8171	5.05297417356123e-6	1.36654591227079e-4
Pseudobulk	PNMA3	1.55907	-0.797185	20.8134	5.06286879141602e-6	1.36654591227079e-4
Pseudobulk	SLCO1B1	1.78764	-0.223331	20.8132	5.06315063999665e-6	1.36654591227079e-4
Pseudobulk	RPL7A	-1.4789	5.65252	20.8129	5.06407358754141e-6	1.36654591227079e-4
Pseudobulk	SAMSN1	-1.57409	3.85591	20.8099	5.07208394094125e-6	1.36701147107153e-4
Pseudobulk	LINC00298	1.54243	-0.190483	20.7994	5.09986407471678e-6	1.37279756961745e-4
Pseudobulk	H2AFZ	-1.58685	3.19179	20.7871	5.13285468782185e-6	1.37866139016305e-4
Pseudobulk	CENPC	0.490318	6.37549	20.7865	5.13432517715895e-6	1.37866139016305e-4
Pseudobulk	MFSD4A	0.853541	1.51848	20.7824	5.14526384983608e-6	1.37970781846708e-4
Pseudobulk	APEX1	-0.722157	3.72145	20.7803	5.15090918894376e-6	1.37970781846708e-4
Pseudobulk	DAW1	-2.32931	-0.069246	20.7719	5.17377212824352e-6	1.38412722988065e-4
Pseudobulk	LINC01242	4.12754	3.33105	20.7668	5.18757985761948e-6	1.38611623959734e-4
Pseudobulk	COMMD1	0.464101	7.96535	20.7591	5.20826303330104e-6	1.3899352266785e-4
Pseudobulk	SLC26A11	0.70508	3.27494	20.755	5.21959968941234e-6	1.39125343246255e-4
Pseudobulk	RBM47	-1.73674	5.69462	20.7526	5.22599565205473e-6	1.39125343246255e-4
Pseudobulk	KIAA0319L	0.597459	7.31732	20.7417	5.25598434908306e-6	1.397526400887e-4
Pseudobulk	MYH1	-1.96819	0.238339	20.7085	5.34791419970126e-6	1.42023362446279e-4
Pseudobulk	FUOM	-1.40097	1.31049	20.7	5.37150848654444e-6	1.42475987295539e-4
Pseudobulk	AC007785.1	1.54818	-0.632127	20.6938	5.38906076003899e-6	1.42767444008341e-4
Pseudobulk	HMBS	-0.913693	2.01247	20.6849	5.41401154777661e-6	1.4325395518752e-4
Pseudobulk	AC090115.1	0.752226	3.75766	20.6733	5.4471178976978e-6	1.43954816858964e-4
Pseudobulk	ZNF736	0.500762	5.46735	20.6663	5.46685045190682e-6	1.44300967632249e-4
Pseudobulk	ATF7IP2	0.735614	7.59122	20.6622	5.47862054999258e-6	1.4443635995435e-4
Pseudobulk	OAZ1	-1.13218	5.22435	20.6395	5.5439942150441e-6	1.45982898519624e-4
Pseudobulk	AL356234.2	-3.25685	2.37283	20.6139	5.6185384704171e-6	1.47766882384005e-4
Pseudobulk	PLTP	-1.59643	4.02644	20.6064	5.64059572584908e-6	1.48167822508717e-4
Pseudobulk	AC117528.1	0.700187	1.14188	20.5946	5.67570020670673e-6	1.48910107956419e-4
Pseudobulk	SSR4	-1.50121	3.61268	20.59	5.68927905664757e-6	1.49015414642441e-4
Pseudobulk	SMYD1	-0.98185	6.94987	20.5886	5.69341653185602e-6	1.49015414642441e-4
Pseudobulk	AC104574.2	-1.928	3.73606	20.5803	5.71820578471402e-6	1.49484345934531e-4
Pseudobulk	AC019117.2	0.950052	1.86274	20.5729	5.74041855894005e-6	1.49884878339671e-4
Pseudobulk	ACE	1.84372	2.93142	20.5595	5.7804826398984e-6	1.50606443524403e-4
Pseudobulk	SHC2	1.07166	3.80285	20.5591	5.78190254450006e-6	1.50606443524403e-4
Pseudobulk	MAP3K7CL	0.999458	3.80017	20.5548	5.7947903036958e-6	1.50761589838976e-4
Pseudobulk	CCDC62	0.787865	2.43321	20.5472	5.81792187230835e-6	1.51182557613747e-4
Pseudobulk	DCLK2	0.84563	7.30093	20.5414	5.83543620494215e-6	1.51456727276243e-4
Pseudobulk	TTPAL	-0.746854	3.28138	20.5344	5.85687985659701e-6	1.51832105936812e-4
Pseudobulk	MRPL12	-0.838786	3.64759	20.5206	5.89937108064263e-6	1.52751572623782e-4
Pseudobulk	KIAA1217	0.868037	9.57092	20.5151	5.91633289227717e-6	1.5300860928303e-4
Pseudobulk	MILR1	-1.36985	1.77121	20.5097	5.93298637676879e-6	1.53257070896343e-4
Pseudobulk	CCDC194	1.58563	-0.0003801	20.5048	5.94806327644321e-6	1.53464266029229e-4
Pseudobulk	MROH2B	-1.21605	0.193991	20.4963	5.97461462451331e-6	1.53863118844468e-4
Pseudobulk	KANK3	0.921973	5.22141	20.4953	5.97767059418737e-6	1.53863118844468e-4
Pseudobulk	IZUMO1	1.56454	0.753767	20.493	5.98485895009536e-6	1.53866054568055e-4
Pseudobulk	APLNR	1.73606	2.05194	20.4769	6.03544426332085e-6	1.5498336803687e-4
Pseudobulk	MINDY1	0.701738	3.65299	20.4726	6.04920670038016e-6	1.55037074202871e-4
Pseudobulk	RPS3A	-1.21673	5.54152	20.4717	6.05179199991897e-6	1.55037074202871e-4
Pseudobulk	NANS	-0.775334	3.69069	20.4389	6.15646937446197e-6	1.57533186934762e-4
Pseudobulk	AL133244.2	1.09721	-0.501196	20.4313	6.18090821751955e-6	1.57972683585253e-4
Pseudobulk	LINC02712	1.79446	-0.0828784	20.4286	6.18962505425829e-6	1.58009794518918e-4
Pseudobulk	METTL26	-0.772476	2.82903	20.4115	6.24533088541604e-6	1.59244955167408e-4
Pseudobulk	EPS8	-0.704969	8.27895	20.3888	6.31991126912854e-6	1.60957927521716e-4
Pseudobulk	C1RL	-0.733253	4.29642	20.3835	6.33754236345229e-6	1.61175079233368e-4
Pseudobulk	ANKRD34C	2.49585	-0.524105	20.3817	6.34325829074773e-6	1.61175079233368e-4
Pseudobulk	PAK1IP1	-0.700464	3.57215	20.3774	6.35757658408444e-6	1.61350397554068e-4
Pseudobulk	S100A16	-1.20459	3.03444	20.3748	6.36616663859838e-6	1.61380098356078e-4
Pseudobulk	RGMA	-0.813982	4.51694	20.3712	6.37821829172116e-6	1.61483340639503e-4
Pseudobulk	DHRS12	0.615273	4.20954	20.3692	6.385088411493e-6	1.61483340639503e-4
Pseudobulk	PTGER2	-1.52609	-0.0655198	20.358	6.42231089302491e-6	1.6223607656596e-4
Pseudobulk	SNX22	-0.937927	0.279838	20.3318	6.51102198368502e-6	1.64286227546577e-4
Pseudobulk	ZBTB46	1.01139	6.99073	20.3128	6.575795239707e-6	1.65728327304319e-4
Pseudobulk	SMDT1	-1.23291	3.37341	20.3091	6.58863781189922e-6	1.65859806028713e-4
Pseudobulk	AC129807.1	1.20938	0.988727	20.302	6.61328986113616e-6	1.66287924254002e-4
Pseudobulk	EEF1G	-1.00556	5.56219	20.2988	6.62424214212835e-6	1.66370977588097e-4
Pseudobulk	RPS7	-1.27389	5.15185	20.2838	6.6763261821318e-6	1.67485691420261e-4
Pseudobulk	IL1RL1	-4.01516	3.44434	20.2707	6.72204715794584e-6	1.68438393646684e-4
Pseudobulk	COL5A1	-1.08306	5.93453	20.2622	6.75220104710261e-6	1.68979757392199e-4
Pseudobulk	CCT5	-0.864479	4.64566	20.2602	6.75919029568796e-6	1.68979757392199e-4
Pseudobulk	CD164	-0.646619	5.5168	20.2409	6.82784911694517e-6	1.70382368771909e-4
Pseudobulk	PTPMT1	-0.760416	1.39042	20.24	6.83096209513126e-6	1.70382368771909e-4
Pseudobulk	TMEM250	-0.832305	1.25196	20.2339	6.85270591324645e-6	1.70728927391879e-4
Pseudobulk	SLC38A5	-2.66477	0.505397	20.2307	6.86413821672543e-6	1.70818084912789e-4
Pseudobulk	COPRS	-1.20703	2.44713	20.2257	6.88230144671228e-6	1.71074350246848e-4
Pseudobulk	AC107021.2	-1.34788	0.657147	20.2057	6.95437673544135e-6	1.72668600451883e-4
Pseudobulk	MRPL18	-0.761788	3.72856	20.2029	6.96454932663207e-6	1.72723999833806e-4
Pseudobulk	OSTC	-0.955986	4.33131	20.2001	6.97489930089868e-6	1.72783667191966e-4
Pseudobulk	SPATA18	1.06002	2.59873	20.1948	6.99426835053293e-6	1.72899138711878e-4
Pseudobulk	IRAK1	-1.03329	2.30728	20.1945	6.99545940535413e-6	1.72899138711878e-4
Pseudobulk	NPC2	-0.888654	3.66371	20.1871	7.02267434031135e-6	1.73374763793158e-4
Pseudobulk	DCTPP1	-1.19611	1.31342	20.1641	7.10738938348964e-6	1.75267255205102e-4
Pseudobulk	ZSCAN30	0.597317	5.7275	20.16	7.12281305615697e-6	1.75320494358322e-4
Pseudobulk	RASSF1	0.90994	5.09743	20.1592	7.12566974771296e-6	1.75320494358322e-4
Pseudobulk	BLVRB	-0.678745	4.6223	20.1429	7.18662680251018e-6	1.76525897438726e-4
Pseudobulk	ERAL1	-0.673034	2.0285	20.1418	7.19089402899823e-6	1.76525897438726e-4
Pseudobulk	SLC51B	-0.958115	0.351962	20.1391	7.20087315331709e-6	1.76571579576828e-4
Pseudobulk	UGDH	-1.21819	4.25678	20.1286	7.24061891095397e-6	1.77346240217623e-4
Pseudobulk	CDK6	0.692488	7.95038	20.1105	7.30936544966698e-6	1.78604591235281e-4
Pseudobulk	CST3	-1.52381	6.31798	20.1098	7.31204231267312e-6	1.78604591235281e-4
Pseudobulk	TFEC	-1.47561	3.57117	20.1076	7.32050975919705e-6	1.78604591235281e-4
Pseudobulk	TRPS1	-0.785735	8.37807	20.1065	7.32484116698256e-6	1.78604591235281e-4
Pseudobulk	PPP1R26-AS1	0.710712	2.19443	20.0918	7.3812959013848e-6	1.79779603421186e-4
Pseudobulk	LIPE-AS1	0.966291	5.59231	20.0884	7.39448582196185e-6	1.79899403386656e-4
Pseudobulk	CRIM1	0.824007	8.48904	20.0816	7.42054234992692e-6	1.8033161576638e-4
Pseudobulk	ZNF471	0.547629	4.05826	20.0788	7.43165151927966e-6	1.80400022928943e-4
Pseudobulk	TRAPPC5	-0.963256	3.32597	20.0758	7.44327499510662e-6	1.80480748209107e-4
Pseudobulk	APOLD1	1.29928	6.17876	20.0519	7.5369163475091e-6	1.82547806857821e-4
Pseudobulk	COPZ1	-0.773562	3.12526	20.0457	7.56140639952264e-6	1.82937251601354e-4
Pseudobulk	AC105114.2	-1.31273	0.861376	20.041	7.57988198528688e-6	1.831804813111e-4
Pseudobulk	AC009522.1	0.778766	2.40829	20.0301	7.62334617793477e-6	1.84026392197648e-4
Pseudobulk	TENT5B	-1.27989	1.71463	19.9805	7.82364540113629e-6	1.88652203408774e-4
Pseudobulk	NMB	-1.5917	-0.12817	19.977	7.83776582191929e-6	1.88783396042906e-4
Pseudobulk	FAIM2	-1.67552	0.964286	19.9744	7.84858439076976e-6	1.88834856746949e-4
Pseudobulk	CALCR	1.43517	0.868133	19.9458	7.96704113379746e-6	1.91473088022204e-4
Pseudobulk	KCNE4	-1.26547	3.85881	19.94	7.99102636037696e-6	1.9183755335342e-4
Pseudobulk	AC093535.1	-0.983437	4.25747	19.9362	8.00701118443086e-6	1.92009364124996e-4
Pseudobulk	AL357078.2	1.18971	-0.377047	19.9291	8.03666446954757e-6	1.92508207282665e-4
Pseudobulk	IPP	0.571736	4.47066	19.9148	8.09728176017129e-6	1.93746840796178e-4
Pseudobulk	RPL18	-1.28439	5.2297	19.9092	8.12103074089347e-6	1.94101558916959e-4
Pseudobulk	CCM2L	1.1821	3.89143	19.8885	8.20931991792316e-6	1.959963866244e-4
Pseudobulk	AC073333.1	-1.09855	2.32304	19.8788	8.25117683993122e-6	1.96779710820728e-4
Pseudobulk	RPS10	-1.46626	3.20952	19.8381	8.42873709904997e-6	2.00794120377149e-4
Pseudobulk	ZNF846	0.695989	4.89511	19.8346	8.44389569946115e-6	2.00935154773829e-4
Pseudobulk	AC092111.1	1.6921	-0.0151056	19.8319	8.45591563126024e-6	2.01001273202088e-4
Pseudobulk	GCSH	-0.72902	3.34504	19.8264	8.48022924653226e-6	2.01359155144188e-4
Pseudobulk	MAPK8	0.501866	7.70299	19.8221	8.49933608207117e-6	2.01389582690503e-4
Pseudobulk	FSTL3	-0.676603	4.27294	19.822	8.50002928321296e-6	2.01389582690503e-4
Pseudobulk	TFE3	-0.568026	3.40207	19.8172	8.52123964601181e-6	2.01672429054142e-4
Pseudobulk	GIPC3	1.65317	0.363917	19.8085	8.56024072520251e-6	2.02375256275168e-4
Pseudobulk	CTSA	-0.621759	3.62353	19.7952	8.61979016347971e-6	2.03561819821589e-4
Pseudobulk	AC002454.1	1.10153	0.986895	19.7734	8.71853905940803e-6	2.05670525533758e-4
Pseudobulk	TFRC	-0.788289	5.26628	19.7589	8.78509661117994e-6	2.07016090241781e-4
Pseudobulk	HSD17B10	-1.36993	2.14413	19.7493	8.82930395801835e-6	2.07832641868939e-4
Pseudobulk	HHAT	0.794631	5.5802	19.742461700314198	8.86105147906761e-6	2.08354453696995e-4
Pseudobulk	LMAN2	-0.75542	4.06426	19.7145	8.9914499945694e-6	2.11024094006356e-4
Pseudobulk	AC040970.1	1.04766	1.83229	19.714	8.99399242040884e-6	2.11024094006356e-4
Pseudobulk	CUTA	-1.25977	2.7247	19.7106	9.01023558964661e-6	2.11177396632342e-4
Pseudobulk	LINC00487	1.3218	-0.0183023	19.7033	9.04459709313936e-6	2.11754560576729e-4
Pseudobulk	POGLUT3	-0.688952	3.41759	19.6965	9.07667727664195e-6	2.12277129856949e-4
Pseudobulk	KCNK15-AS1	-1.14843	1.86569	19.681	9.15081357974291e-6	2.134024108835e-4
Pseudobulk	HS3ST2	-2.09727	3.73637	19.681	9.15082151274847e-6	2.134024108835e-4
Pseudobulk	PDIA6	-0.779676	5.23927	19.6803	9.15422755651981e-6	2.134024108835e-4
Pseudobulk	AL137024.1	-1.2676	0.574666	19.6708	9.19965806590565e-6	2.14231303465983e-4
Pseudobulk	GSDMB	0.65001	3.2931	19.6688	9.20948362026179e-6	2.14231303465983e-4
Pseudobulk	TMEM147	-1.30117	3.00974	19.6649	9.22807370992406e-6	2.14434405118428e-4
Pseudobulk	RPL11	-1.19027	5.71378	19.6547	9.27756176558772e-6	2.15354288582212e-4
Pseudobulk	SLC35B4	-0.611729	4.14914	19.6519	9.29090801743117e-6	2.15434167781586e-4
Pseudobulk	GGCX	-0.693973	4.53688	19.6459	9.32010127873337e-6	2.15758593976353e-4
Pseudobulk	AL450352.1	1.19924	-0.23071	19.645	9.32473923392056e-6	2.15758593976353e-4
Pseudobulk	UBE2H	0.591674	8.42957	19.6334	9.38169666154365e-6	2.16845804876275e-4
Pseudobulk	MSH2	0.65205	4.80727	19.6202	9.44635934935625e-6	2.18108615550423e-4
Pseudobulk	CDCP1	-1.60292	1.52759	19.6005	9.5442609767382e-6	2.20135393684046e-4
Pseudobulk	SPHK1	-1.71467	2.16976	19.5966	9.56377492099423e-6	2.20351805647907e-4
Pseudobulk	KCNE1	-1.24696	3.55383	19.5811	9.64202944298009e-6	2.21919725274939e-4
Pseudobulk	KCNN3	1.39111	5.34455	19.5782	9.6565818725767e-6	2.2201972064328e-4
Pseudobulk	SLC22A10	1.59436	1.29358	19.5603	9.74754497317282e-6	2.23874448961467e-4
Pseudobulk	PTMS	-1.07393	4.49025	19.5571	9.76356110320335e-6	2.24005753158938e-4
Pseudobulk	AC117944.1	-1.4517	1.80735	19.551	9.79518642114883e-6	2.24494525458364e-4
Pseudobulk	EREG	-2.85114	0.633433	19.5422	9.84038105958595e-6	2.25292934785257e-4
Pseudobulk	LAMTOR1	-0.824556	3.67518	19.5343	9.88111197257654e-6	2.25987576659874e-4
Pseudobulk	PPIA	-0.945289	5.38898	19.5104	1.00054614919706e-5	2.28591163288194e-4
Pseudobulk	GDE1	-0.604283	3.53759	19.4955	1.0083864244839e-5	2.29976671801287e-4
Pseudobulk	CLTCL1	0.895522	5.75432	19.4948	1.00872526390082e-5	2.29976671801287e-4
Pseudobulk	MRPL24	-0.806206	2.97064	19.485	1.0139337196144e-5	2.30922077503803e-4
Pseudobulk	OAS2	1.28791	2.87283	19.4763	1.01854602640938e-5	2.31729875255273e-4
Pseudobulk	LZTS1-AS1	-1.0851	0.756288	19.4718	1.02098097812168e-5	2.32041131391292e-4
Pseudobulk	BNC2-AS1	-1.51633	0.236183	19.4365	1.03998841878736e-5	2.36114280883351e-4
Pseudobulk	EMG1	-0.590367	3.64984	19.4297	1.0437218867571e-5	2.36714817903722e-4
Pseudobulk	H1FX	-0.927664	3.81812	19.427	1.04518410103399e-5	2.36799522890514e-4
Pseudobulk	AL157834.1	0.932079	1.70808	19.4157	1.05136732783841e-5	2.37888830434802e-4
Pseudobulk	C20orf204	1.33752	-0.398205	19.4128	1.05297521516247e-5	2.37888830434802e-4
Pseudobulk	PLA2G5	-1.02534	8.30446	19.4123	1.05327330440788e-5	2.37888830434802e-4
Pseudobulk	SESTD1	-0.595311	7.04241	19.4083	1.05547335661088e-5	2.38138438861895e-4
Pseudobulk	TUBB	-1.03458	4.60317	19.3856	1.06809085396726e-5	2.40665045329174e-4
Pseudobulk	CHRD	-0.881772	1.95085	19.3842	1.06888475304819e-5	2.40665045329174e-4
Pseudobulk	AC005993.1	2.14793	-0.0182621	19.3789	1.07186891992741e-5	2.41087373406631e-4
Pseudobulk	RPL29	-1.41546	4.65278	19.3733	1.07498438325401e-5	2.41538329915027e-4
Pseudobulk	AC084198.2	0.800006	5.79799	19.3533	1.08629733767355e-5	2.43695398610948e-4
Pseudobulk	ERRFI1	-0.989155	4.28332	19.3506	1.08786497384258e-5	2.43695398610948e-4
Pseudobulk	CSNKA2IP	1.61775	-0.652847	19.3504	1.08794589448842e-5	2.43695398610948e-4
Pseudobulk	ASB9	1.99045	1.88574	19.3479	1.08940001121062e-5	2.43770064236945e-4
Pseudobulk	AL158055.1	0.861208	1.7385	19.3448	1.09116241771342e-5	2.43913490084963e-4
Pseudobulk	P4HB	-0.822631	5.21154	19.3355	1.09651101048004e-5	2.44684905107817e-4
Pseudobulk	AC117453.1	1.48883	5.22707	19.3343	1.09719773166134e-5	2.44684905107817e-4
Pseudobulk	ZNF518A	0.395432	6.74201	19.3329	1.09798835579416e-5	2.44684905107817e-4
Pseudobulk	CCDC178	1.78594	3.57116	19.3277	1.10099551263664e-5	2.45103914020951e-4
Pseudobulk	ARHGAP9	-1.10802	0.820355	19.3155	1.10806091296121e-5	2.4642458953892e-4
Pseudobulk	U73169.1	1.09413	1.46551	19.3091	1.11177067364445e-5	2.46997059772899e-4
Pseudobulk	AL590560.2	1.31535	0.208218	19.2881	1.12404294844263e-5	2.49468519225252e-4
Pseudobulk	GRIK4	1.14484	2.34399	19.2862	1.1251890453332e-5	2.49468519225252e-4
Pseudobulk	HERC1	0.503017	8.39235	19.2828	1.12715904380357e-5	2.49561635335695e-4
Pseudobulk	ALG2	-0.711667	3.13416	19.2816	1.12790385073558e-5	2.49561635335695e-4
Pseudobulk	SH3BP5-AS1	0.498404	4.01468	19.272	1.13356366417414e-5	2.50390169486328e-4
Pseudobulk	MPST	-0.583611	3.7319	19.2702	1.13460692573643e-5	2.50390169486328e-4
Pseudobulk	RAN	-1.42136	4.02672	19.2694	1.13510210167135e-5	2.50390169486328e-4
Pseudobulk	RYR3	0.866387	3.5187	19.2667	1.13672241207243e-5	2.50493540654259e-4
Pseudobulk	TSKU	-1.2507	1.48695	19.2534	1.14466264881626e-5	2.51920916535685e-4
Pseudobulk	CDRT4	0.461921	5.26221	19.252	1.14551625955767e-5	2.51920916535685e-4
Pseudobulk	LILRB3	-1.40899	1.44417	19.2421	1.15147733912107e-5	2.52976082079628e-4
Pseudobulk	TREH	-0.977008	1.57304	19.2367	1.15469976719352e-5	2.53428051831071e-4
Pseudobulk	TMCC3	1.302	5.09381	19.2321	1.15748875347723e-5	2.53533801079478e-4
Pseudobulk	BCLAF3	0.506705	5.53895	19.2321	1.15751294010079e-5	2.53533801079478e-4
Pseudobulk	UQCC2	-0.575931	4.85863	19.2216	1.16391982599224e-5	2.54680646029488e-4
Pseudobulk	SAP30	-0.885605	3.46496	19.2011	1.17644297812393e-5	2.57162158534627e-4
Pseudobulk	NOP16	-1.01419	2.4636	19.196	1.17959529045381e-5	2.5759234505392e-4
Pseudobulk	ALDH1L1	-1.00578	4.8487	19.1805	1.18919902509291e-5	2.59429075183257e-4
Pseudobulk	LTBR	-0.618314	3.74791	19.1727	1.19406251740536e-5	2.6022905564696e-4
Pseudobulk	BOLA2B	-0.846359	0.62345	19.1683	1.19684673923621e-5	2.60574740524401e-4
Pseudobulk	ABHD15-AS1	-0.642072	4.61632	19.1491	1.20891758963576e-5	2.62939575745777e-4
Pseudobulk	NECTIN1-AS1	-1.72383	0.154921	19.1376	1.21627723128233e-5	2.64276021782125e-4
Pseudobulk	GAPDH	-1.18669	6.45254	19.1287	1.22192335663081e-5	2.65237854358484e-4
Pseudobulk	RPL4	-1.04296	5.09843	19.1169	1.22952827550352e-5	2.66622532325041e-4
Pseudobulk	HAPLN1	2.08241	3.40386	19.1107	1.2335165495631e-5	2.67220965667305e-4
Pseudobulk	EPHB4	0.938808	4.38027	19.0688	1.26088828735839e-5	2.72878808458159e-4
Pseudobulk	AC079380.1	1.32604	4.59334	19.0645	1.26372428394544e-5	2.73032780478651e-4
Pseudobulk	HTRA3	-0.921413	4.03338	19.0639	1.26411039053794e-5	2.73032780478651e-4
Pseudobulk	NUP62CL	1.12984	0.818456	19.0527	1.27156923688761e-5	2.74235288148206e-4
Pseudobulk	RNASEH2C	-0.961582	3.32129	19.0518	1.27219956662777e-5	2.74235288148206e-4
Pseudobulk	WDR59	0.486178	6.30214	19.0492	1.27392078774248e-5	2.74334427063356e-4
Pseudobulk	CCDC168	1.86119	2.5688	19.0437	1.27756060574718e-5	2.74846124381812e-4
Pseudobulk	LINC00944	1.23901	0.82209	19.0277	1.28832097019841e-5	2.76669826675806e-4
Pseudobulk	WDR47	0.540093	4.7554	19.0274	1.28858176746019e-5	2.76669826675806e-4
Pseudobulk	USF3	0.46343	5.60495	19.0145	1.29730522501357e-5	2.78268132584272e-4
Pseudobulk	PLCE1	0.829928	7.32507	19.0021	1.30574425338141e-5	2.79802340010301e-4
Pseudobulk	MRPL34	-1.24503	3.09862	18.9959	1.31001278642103e-5	2.80440729376549e-4
Pseudobulk	ADAMTS6	-0.855604	6.51864	18.9931	1.31194227104694e-5	2.80577624338947e-4
Pseudobulk	MST1R	1.53416	0.80528	18.9879	1.31547071630024e-5	2.810558750445e-4
Pseudobulk	AL356488.2	2.58144	2.64599	18.9791	1.32154722503844e-5	2.82077057356094e-4
Pseudobulk	LINC02294	1.61498	-1.05544	18.9728	1.3259713747593e-5	2.8274389608838e-4
Pseudobulk	AC108519.1	1.04807	4.01455	18.9664	1.33039816322306e-5	2.83409990696392e-4
Pseudobulk	MRPS18B	-0.573711	4.14697	18.9491	1.34254485747198e-5	2.8571771673205e-4
Pseudobulk	E2F8	-1.07577	2.00218	18.917	1.36528553592386e-5	2.90273317755072e-4
Pseudobulk	CLEC1A	1.40941	4.60782	18.8953	1.38091925255329e-5	2.93310485771816e-4
Pseudobulk	SLC47A1	0.950824	3.58495	18.8877	1.3864706051284e-5	2.94202299137003e-4
Pseudobulk	GMDS-DT	0.588545	8.26397	18.867	1.40157577136189e-5	2.9711767082964e-4
Pseudobulk	LNCSRLR	-1.01853	2.01586	18.8479	1.4156785116774e-5	2.9921629238571e-4
Pseudobulk	AL021937.3	2.64793	1.26165	18.8471	1.41629235415024e-5	2.9921629238571e-4
Pseudobulk	IRF8	-1.24789	1.25208	18.8462	1.41694433200944e-5	2.9921629238571e-4
Pseudobulk	PHPT1	-0.981407	4.53071	18.844	1.4185962391708e-5	2.9921629238571e-4
Pseudobulk	MAP3K11	0.783589	4.28571	18.8434	1.4190198158464e-5	2.9921629238571e-4
Pseudobulk	FAM122C	0.70983	4.34187	18.8424	1.41972971835427e-5	2.9921629238571e-4
Pseudobulk	WASF3	-0.841405	5.29014	18.8202	1.43637207530133e-5	3.02430712853861e-4
Pseudobulk	EPB41L4A	0.830312	8.20877	18.8166	1.43911158005739e-5	3.0271447646275e-4
Pseudobulk	AC008870.4	-0.69707	0.62197	18.8147	1.44055428760238e-5	3.02725176380211e-4
Pseudobulk	UBAC2	0.466859	7.96472	18.807	1.4463176157625e-5	3.03642935741644e-4
Pseudobulk	LINC02698	1.17197	2.49324	18.7737	1.47179800053007e-5	3.08486095960716e-4
Pseudobulk	AL450344.1	1.54205	-0.246243	18.7732	1.47222329934355e-5	3.08486095960716e-4
Pseudobulk	AC005323.2	-1.68018	4.82977	18.7592	1.48305476682832e-5	3.10456604220558e-4
Pseudobulk	AC116428.1	-0.940469	0.859044	18.7512	1.48927290955988e-5	3.114103446426e-4
Pseudobulk	AP002892.1	-1.02276	-0.529442	18.7497	1.49047433918596e-5	3.114103446426e-4
Pseudobulk	RPL23A	-1.19127	5.02435	18.7363	1.50096415924898e-5	3.13219730359551e-4
Pseudobulk	S100A10	-1.53999	5.06289	18.735	1.50201461501155e-5	3.13219730359551e-4
Pseudobulk	PNMA1	-1.33728	1.33145	18.7204	1.51356500965469e-5	3.1532604367806e-4
Pseudobulk	MINDY4	0.764037	5.25409	18.7101	1.52175687172953e-5	3.16729301053754e-4
Pseudobulk	GRIK1	-0.997574	3.4413	18.707	1.524240697921e-5	3.16942974950112e-4
Pseudobulk	C1QTNF12	1.44561	-0.358995	18.7009	1.52908561565503e-5	3.1737056242596e-4
Pseudobulk	SERPINE1	-3.09292	6.72521	18.7008	1.52921539964325e-5	3.1737056242596e-4
Pseudobulk	HMGA1	-1.01709	1.14314	18.6983	1.53116052274615e-5	3.17471319063192e-4
Pseudobulk	MFAP3	0.53744	5.80908	18.6932	1.53527974430058e-5	3.18022232747977e-4
Pseudobulk	CLIC1	-1.42397	4.15646	18.6909	1.53714940892561e-5	3.18106561790029e-4
Pseudobulk	GTF3C6	-1.17746	3.27398	18.6864	1.54075272732934e-5	3.18549161781493e-4
Pseudobulk	S100A6	-1.55371	5.55281	18.682	1.54430513661784e-5	3.18980405711663e-4
Pseudobulk	MCFD2	-0.646847	4.48764	18.6778	1.54776179946985e-5	3.19391073420011e-4
Pseudobulk	TRIM45	1.07127	2.56132	18.6742	1.55067883002389e-5	3.1968971140303e-4
Pseudobulk	TAGLN2	-1.08771	4.92845	18.6696	1.55444317835126e-5	3.20162302359279e-4
Pseudobulk	MEGF6	1.19538	2.46724	18.658	1.56387779800435e-5	3.21800776788974e-4
Pseudobulk	LINC00678	1.3137	-1.22781	18.6462	1.57359433733019e-5	3.23239309766563e-4
Pseudobulk	RPL15	-1.31008	5.25431	18.6459	1.5738410530703e-5	3.23239309766563e-4
Pseudobulk	SLC44A3	1.1903	3.3053	18.6288	1.58804095212261e-5	3.2584802555346e-4
Pseudobulk	DUSP23	-1.13035	1.95984	18.6256	1.59071395559906e-5	3.2608886460207e-4
Pseudobulk	IDH2	-0.799651	6.00265	18.6055	1.60758100946058e-5	3.29236223688961e-4
Pseudobulk	BAIAP3	1.49547	0.328633	18.5918	1.61919459564587e-5	3.31302751225755e-4
Pseudobulk	LINC01607	0.739277	1.04799	18.5896	1.62106645891169e-5	3.31374017681667e-4
Pseudobulk	AC007402.1	1.28981	3.03036	18.5799	1.6293282789888e-5	3.32575557736679e-4
Pseudobulk	ITGB7	1.09539	-0.729172	18.5791	1.63000250366575e-5	3.32575557736679e-4
Pseudobulk	RPS12	-1.43025	5.26884	18.5749	1.63354534655811e-5	3.32986047681714e-4
Pseudobulk	LRRC59	-1.08774	3.21793	18.5642	1.64274402900746e-5	3.34547590177081e-4
Pseudobulk	AC079382.2	1.49358	1.34728	18.5548	1.65086029051137e-5	3.3562891485718e-4
Pseudobulk	GCHFR	-1.33525	-0.16036	18.5545	1.65113994895257e-5	3.3562891485718e-4
Pseudobulk	TMEM208	-1.08286	2.74762	18.5503	1.65475089271834e-5	3.36048850762129e-4
Pseudobulk	TRIM66	0.778043	4.93275	18.5478	1.65692268313763e-5	3.36176010804509e-4
Pseudobulk	AC016821.1	1.23678	3.67558	18.5337	1.66926642080079e-5	3.38364815027186e-4
Pseudobulk	EMILIN2	-0.784421	4.1653	18.5222	1.67939504770689e-5	3.40100952398742e-4
Pseudobulk	PYCARD	-1.20269	0.380778	18.5051	1.69452280812391e-5	3.42845312341348e-4
Pseudobulk	ARHGAP28	1.51426	4.56344	18.4888	1.70908887085378e-5	3.45471031050835e-4
Pseudobulk	RASGRF2	1.03887	7.54432	18.4853	1.71217188424756e-5	3.45772873559745e-4
Pseudobulk	STBD1	-0.972517	2.84506	18.467	1.72869417509124e-5	3.48373550270661e-4
Pseudobulk	CIAO2B	-1.16763	3.58571	18.4667	1.72896237218453e-5	3.48373550270661e-4
Pseudobulk	CARD10	1.18115	3.33798	18.4657	1.72985487030949e-5	3.48373550270661e-4
Pseudobulk	AC103770.1	-0.89194	2.40933	18.4632	1.73212505204568e-5	3.48508047011966e-4
Pseudobulk	SLC5A4	2.13987	2.2765	18.4599	1.73514878304673e-5	3.48793771083792e-4
Pseudobulk	SOCS3	-1.75061	2.20669	18.4244	1.76783881310261e-5	3.55036880747754e-4
Pseudobulk	ROBO4	1.14747	4.93505	18.4188	1.77299885862402e-5	3.55744697187014e-4
Pseudobulk	C1orf116	1.12474	-1.09988	18.4064	1.78459497314389e-5	3.57741388625619e-4
Pseudobulk	RTRAF	-0.770791	5.05	18.3975	1.79297394926661e-5	3.5909008652439e-4
Pseudobulk	TMEM8B	0.950582	3.07401	18.3833	1.80638344604674e-5	3.61442869839159e-4
Pseudobulk	AC010148.1	1.42885	2.93189	18.3758	1.81350007631379e-5	3.62533333270451e-4
Pseudobulk	AL591895.1	0.691424	3.4318	18.3647	1.82402680367108e-5	3.64302874011442e-4
Pseudobulk	EHD4-AS1	-0.975742	1.59225	18.3281	1.85944567300811e-5	3.71036177870883e-4
Pseudobulk	AC005899.6	0.826202	1.44931	18.3131	1.87418811473102e-5	3.73635119114571e-4
Pseudobulk	TMEM43	-0.786367	4.80347	18.306	1.8811740451527e-5	3.74684390861459e-4
Pseudobulk	S100A4	-1.59939	4.0655	18.2999	1.88718013770229e-5	3.75536761162166e-4
Pseudobulk	POLR3H	-0.567133	3.0162	18.2882	1.89878242539183e-5	3.775001622694e-4
Pseudobulk	SLC27A3	0.664199	2.20786	18.2853	1.90171804152515e-5	3.77738515097461e-4
Pseudobulk	CEP112	0.553268	7.79753	18.2782	1.90884100843767e-5	3.78792727608622e-4
Pseudobulk	TTC7B	0.510673	6.85478	18.2757	1.91131050114828e-5	3.78792727608622e-4
Pseudobulk	CILP	-1.87867	3.44328	18.2741	1.91286338801494e-5	3.78792727608622e-4
Pseudobulk	VIPR1-AS1	-1.30988	0.200175	18.273	1.91399175927299e-5	3.78792727608622e-4
Pseudobulk	ZCWPW1	0.574099	3.12478	18.2661	1.92097878670323e-5	3.79776271185071e-4
Pseudobulk	CMPK2	0.995662	2.6831	18.2646	1.92245367620581e-5	3.79776271185071e-4
Pseudobulk	AC091887.1	-0.864636	1.49662	18.2549	1.93227300008468e-5	3.81369671069346e-4
Pseudobulk	SPCS2	-0.601808	5.84324	18.2363	1.95119305320191e-5	3.84458850124888e-4
Pseudobulk	LSM5	-0.943373	3.25203	18.235	1.95260585870626e-5	3.84458850124888e-4
Pseudobulk	ABLIM3	1.3326	8.48956	18.2344	1.95322772132414e-5	3.84458850124888e-4
Pseudobulk	AC108134.3	0.938384	3.22848	18.1992	1.98957756467975e-5	3.91259602457365e-4
Pseudobulk	AUP1	-0.643979	3.95704	18.1839	2.00567409923254e-5	3.93823354161069e-4
Pseudobulk	AL591518.1	1.3809	1.0884	18.1834	2.00623575361133e-5	3.93823354161069e-4
Pseudobulk	ANKRD34C-AS1	1.26689	1.55312	18.1734	2.01675539664375e-5	3.95531378512187e-4
Pseudobulk	PMVK	-0.673305	3.174	18.1642	2.0264873086047e-5	3.97081972632003e-4
Pseudobulk	MX1	1.17123	4.40018	18.1571	2.03410800959088e-5	3.98216464523867e-4
Pseudobulk	RPS9	-1.03878	5.83219	18.1482	2.04358064821137e-5	3.99711142972998e-4
Pseudobulk	AC012291.3	0.714694	4.39144	18.1406	2.05182391085e-5	4.00962893629717e-4
Pseudobulk	F2RL1	-1.72152	1.76726	18.1372	2.0554820213027e-5	4.01317180999404e-4
Pseudobulk	RPLP1	-1.23592	6.62233	18.1199	2.07420800210523e-5	4.04610081128149e-4
Pseudobulk	ATP6V1G1	-0.874299	4.29313	18.0996	2.09641977638235e-5	4.08305831230938e-4
Pseudobulk	SERPINE3	-1.01125	0.662222	18.0992	2.09690856774693e-5	4.08305831230938e-4
Pseudobulk	SLC7A14-AS1	0.921397	3.39174	18.0894	2.10766178428866e-5	4.10032592202847e-4
Pseudobulk	YIPF4	0.48002	6.92009	18.0831	2.11467403551779e-5	4.10860143109254e-4
Pseudobulk	ATP9A	0.613419	5.41977	18.0792	2.11901904919e-5	4.10860143109254e-4
Pseudobulk	RASGRF2-AS1	1.35738	0.391379	18.0789	2.11942322667097e-5	4.10860143109254e-4
Pseudobulk	COMTD1	-0.774161	3.27829	18.0788	2.11947163479808e-5	4.10860143109254e-4
Pseudobulk	AL390066.2	-1.14487	-0.759899	18.073	2.12592490194458e-5	4.11744137286683e-4
Pseudobulk	AC012150.1	-1.47486	0.831283	18.0439	2.1586917418498e-5	4.17502377325176e-4
Pseudobulk	DCN	-1.65301	8.65105	18.0432	2.15949505513022e-5	4.17502377325176e-4
Pseudobulk	PREX2	0.842189	8.01551	18.0385	2.16483844358731e-5	4.18163731332362e-4
Pseudobulk	RANBP17	0.675793	6.57225	18.0365	2.16714118555851e-5	4.18237096591816e-4
Pseudobulk	LINC01497	1.99337	-0.565	18.0206	2.18526565917778e-5	4.21254768806319e-4
Pseudobulk	AP000919.3	-0.930376	0.453134	18.0194	2.18665119072337e-5	4.21254768806319e-4
Pseudobulk	ATP11A-AS1	-1.09071	0.667793	18.0117	2.19550369356595e-5	4.22585887920879e-4
Pseudobulk	PIK3C2G	0.930996	1.76117	18.0095	2.19809008336684e-5	4.227096314167e-4
Pseudobulk	TCAIM	0.514968	6.37863	17.9869	2.22432005614042e-5	4.27375982518145e-4
Pseudobulk	PCAT19	1.00539	5.02844	17.9808	2.23149626117743e-5	4.2837637846963e-4
Pseudobulk	COL1A1	-1.50422	5.07799	17.9683	2.24614030994594e-5	4.30807334579578e-4
Pseudobulk	CREB5	0.931766	8.49471	17.9607	2.2551003469129e-5	4.32144780135292e-4
Pseudobulk	JTB	-1.03845	3.96801	17.9572	2.25929591845152e-5	4.32567660442962e-4
Pseudobulk	NLRC5	1.04753	5.37818	17.9492	2.26880743080617e-5	4.34006698505138e-4
Pseudobulk	SNTG1	1.2206	2.59098	17.947	2.27141508535907e-5	4.34123709196483e-4
Pseudobulk	FUNDC2	-0.730639	4.78678	17.9341	2.28685097085211e-5	4.35876441201895e-4
Pseudobulk	LARP4B	0.445105	7.61631	17.9326	2.28869855172059e-5	4.35876441201895e-4
Pseudobulk	PLA2G6	0.783488	3.44709	17.9325	2.28878939214133e-5	4.35876441201895e-4
Pseudobulk	TRAPPC12-AS1	-1.10684	-0.58078	17.9291	2.29285931869999e-5	4.35876441201895e-4
Pseudobulk	PIGW	-1.1119	0.778189	17.9289	2.29310677616238e-5	4.35876441201895e-4
Pseudobulk	KRT10	-1.40426	3.20727	17.9274	2.29490559039741e-5	4.35876441201895e-4
Pseudobulk	LRRC52-AS1	1.52323	4.48262	17.9269	2.29548721243021e-5	4.35876441201895e-4
Pseudobulk	GRIA4	1.57269	2.58841	17.926	2.29661793847068e-5	4.35876441201895e-4
Pseudobulk	LSM10	-1.0525	2.35456	17.9185	2.30563548480572e-5	4.3720638007432e-4
Pseudobulk	CTC1	0.642753	3.33764	17.914	2.31116560213224e-5	4.37873273923139e-4
Pseudobulk	LINC01949	0.853026	0.724376	17.9081	2.31836161597738e-5	4.3885435289389e-4
Pseudobulk	P2RY6	-1.03434	2.55984	17.893	2.33683591307247e-5	4.41966792255011e-4
Pseudobulk	ECM1	-1.24221	3.74906	17.8687	2.36681186322879e-5	4.47247246092322e-4
Pseudobulk	AC092111.2	1.30356	-0.851858	17.8614	2.375903516999e-5	4.48415812501208e-4
Pseudobulk	SCN4A	1.85766	0.960973	17.8603	2.37723915079471e-5	4.48415812501208e-4
Pseudobulk	AKR1B1	-0.834392	3.75668	17.8588	2.3791809086271e-5	4.48415812501208e-4
Pseudobulk	CLEC7A	-1.58554	2.87789	17.8476	2.39320108674577e-5	4.50667737114463e-4
Pseudobulk	DLL4	1.11182	4.09246	17.8233	2.42397577451157e-5	4.56068106363553e-4
Pseudobulk	ATRAID	-0.99165	3.59856	17.8071	2.44473594874709e-5	4.59576550434306e-4
Pseudobulk	SNHG8	-1.16091	3.66258	17.7892	2.46779407329927e-5	4.63510544855433e-4
Pseudobulk	MPHOSPH6	-0.633215	4.05506	17.7866	2.47122568592096e-5	4.63754604562389e-4
Pseudobulk	AC007920.2	0.973351	1.77576	17.7831	2.47572985794606e-5	4.64199348364886e-4
Pseudobulk	AC018647.1	1.08419	1.76658	17.7732	2.48867159053228e-5	4.65349528129886e-4
Pseudobulk	AC000050.1	2.05125	1.30576	17.7725	2.48955939237078e-5	4.65349528129886e-4
Pseudobulk	RPL27	-1.30649	4.11795	17.7721	2.49012699080764e-5	4.65349528129886e-4
Pseudobulk	AC009226.1	0.9051	3.59614	17.7718	2.49042230226753e-5	4.65349528129886e-4
Pseudobulk	AC004231.1	1.16079	0.117732	17.7493	2.52005613567598e-5	4.70482583269979e-4
Pseudobulk	SGMS2	-0.823104	5.7427	17.7446	2.52636224345685e-5	4.71255392754601e-4
Pseudobulk	TAOK2	1.05437	4.34029	17.7424	2.52932464035798e-5	4.71403692611705e-4
Pseudobulk	ZNF418	0.777831	3.1525	17.69	2.59983974898729e-5	4.8413111764104e-4
Pseudobulk	GJC2	1.09589	0.275931	17.6852	2.60651391493214e-5	4.84958748073344e-4
Pseudobulk	TMBIM1	-0.650073	4.30528	17.6793	2.61450451127204e-5	4.86029684787751e-4
Pseudobulk	CRIP2	-0.800702	5.56855	17.6742	2.62157960430423e-5	4.86928748024056e-4
Pseudobulk	HIST1H1E	-1.41672	2.66871	17.641	2.66772200185578e-5	4.95076395395591e-4
Pseudobulk	DCXR	-1.10257	3.12089	17.6344	2.67703469471916e-5	4.96381113470944e-4
Pseudobulk	ANGEL1	0.878898	5.06472	17.6179	2.70036315653102e-5	4.99958076220316e-4
Pseudobulk	AC116914.2	-1.27859	-0.822621	17.6175	2.70092294050056e-5	4.99958076220316e-4
Pseudobulk	NABP1	-1.31974	3.8828988761823102	17.6106	2.71079143939942e-5	5.01358110603208e-4
Pseudobulk	CSTB	-1.33585	3.61607	17.6051	2.71862823859828e-5	5.02380324464848e-4
Pseudobulk	YPEL1	0.917922	4.28936	17.6028	2.72192397035776e-5	5.02562362948059e-4
Pseudobulk	LINC01134	-1.52277	1.27348	17.5894	2.74111413260099e-5	5.05676271281353e-4
Pseudobulk	GNB2	-0.819234	3.65276	17.5807	2.75368952099408e-5	5.07565653234078e-4
Pseudobulk	PLS3-AS1	1.07626	3.82092	17.5665	2.77434266849372e-5	5.1093948382505e-4
Pseudobulk	EPHB6	-1.02262	1.183	17.5531	2.7940080867619e-5	5.14125853528522e-4
Pseudobulk	CISD3	-0.783666	3.28524	17.5439	2.80744884092262e-5	5.16162403128208e-4
Pseudobulk	PGPEP1	0.816332	4.39772	17.5363	2.8186750230712e-5	5.17636941036469e-4
Pseudobulk	COL5A2	-1.12972	7.25762	17.5353	2.82022885116421e-5	5.17636941036469e-4
Pseudobulk	EDN1	-1.40478	2.5777	17.5277	2.8315039309758e-5	5.1926821668401e-4
Pseudobulk	PDZD4	1.38802	0.886007	17.5261	2.83397931306015e-5	5.19284330741856e-4
Pseudobulk	VDR	-1.76103	1.5413	17.5223	2.83962439416003e-5	5.19880728728793e-4
Pseudobulk	DANCR	-1.1028	5.03647	17.5159	2.84912361067044e-5	5.21181148293373e-4
Pseudobulk	MMP19	-1.29367	2.61073	17.5052	2.86519880368298e-5	5.2368129395046e-4
Pseudobulk	AL121933.2	-1.30727	0.637173	17.5	2.87300805811103e-5	5.2466771842078e-4
Pseudobulk	BCAT1	-1.65189	4.41572	17.4982	2.87581273928029e-5	5.24739321135455e-4
Pseudobulk	BGN	-1.25545	4.80697	17.4965	2.87842355058105e-5	5.24775458718674e-4
Pseudobulk	MPG	-0.991614	4.08662	17.4799	2.90368451375883e-5	5.28937505647022e-4
Pseudobulk	AC006369.2	1.6269	-0.822778	17.4718	2.91604509573818e-5	5.30744609475359e-4
Pseudobulk	GVQW2	0.788855	2.38135	17.4621	2.93089147020238e-5	5.3300074813463e-4
Pseudobulk	TMEM160	-0.914179	2.55539	17.4582	2.9369089610302e-5	5.33648871365136e-4
Pseudobulk	TUFM	-0.952889	3.80486	17.4507	2.94853674668535e-5	5.35235196649076e-4
Pseudobulk	DDT	-1.31324	3.29435	17.4494	2.95056092313675e-5	5.35235196649076e-4
Pseudobulk	VSIG2	1.25965	1.89573	17.4473	2.95380456097675e-5	5.35377076677035e-4
Pseudobulk	RGS22	-0.890093	2.40447	17.4436	2.95952644815302e-5	5.35967529120135e-4
Pseudobulk	POLE2	-0.84347	3.11591	17.4294	2.98175232287413e-5	5.3954336957165e-4
Pseudobulk	KIAA0040	-0.786997	4.77307	17.4208	2.99529765352971e-5	5.41543840102005e-4
Pseudobulk	AL353138.1	1.46791	5.54989	17.4132	3.00736914488926e-5	5.43105869828836e-4
Pseudobulk	YIF1A	-1.28177	3.17231	17.4122	3.00893137077585e-5	5.43105869828836e-4
Pseudobulk	MAD2L2	-0.869222	0.863799	17.4106	3.01149177227266e-5	5.43117297238229e-4
Pseudobulk	CYP3A4	-1.3272	-0.669211	17.4064	3.01802269154688e-5	5.43650981436299e-4
Pseudobulk	FAM229A	0.662726	1.58295	17.4055	3.01945004862092e-5	5.43650981436299e-4
Pseudobulk	AL354743.2	-1.29083	0.336626	17.3935	3.03866027009533e-5	5.46317540499468e-4
Pseudobulk	IRF5	-1.26636	0.493141	17.3931	3.03928378852578e-5	5.46317540499468e-4
Pseudobulk	LMLN	0.603969	4.14004	17.3756	3.06735665068377e-5	5.509083992764e-4
Pseudobulk	TSPAN4	0.592625	4.15148	17.374	3.06995659649123e-5	5.50920428825778e-4
Pseudobulk	AL355377.4	0.947073	0.766487	17.3581	3.09580781645151e-5	5.55101566428857e-4
Pseudobulk	LOX	-1.82987	1.87772	17.3354	3.13300479709186e-5	5.61308520072059e-4
Pseudobulk	AC015522.1	1.7556	0.765449	17.3274	3.14614138840598e-5	5.6319814977638e-4
Pseudobulk	AC021594.2	-2.41205	1.43907	17.3221	3.15497325445571e-5	5.64185337603061e-4
Pseudobulk	EDA	-0.657227	7.32208	17.321	3.15684393500196e-5	5.64185337603061e-4
Pseudobulk	PIK3AP1	-1.18958	3.65246	17.3172	3.16303658797605e-5	5.64827962138581e-4
Pseudobulk	AL135923.2	1.3923	-0.73951	17.3111	3.17327874802164e-5	5.66192065377117e-4
Pseudobulk	VPS25	-0.756578	1.96782	17.3011	3.19004913843245e-5	5.68717776728736e-4
Pseudobulk	ANAPC15	-1.16525	1.55324	17.2966	3.19756683095055e-5	5.69591143105443e-4
Pseudobulk	MX2	0.879535	4.72773	17.2903	3.20815554852282e-5	5.71009682327098e-4
Pseudobulk	CTDSPL	0.777104	7.27658	17.284	3.21881240078328e-5	5.7208656751337e-4
Pseudobulk	MRPL3	-0.587753	5.48008	17.2836	3.21946647648904e-5	5.7208656751337e-4
Pseudobulk	NME9	-0.972158	3.36317	17.28	3.22563572531483e-5	5.72714914494675e-4
Pseudobulk	DNAH1	0.804105	3.74583	17.2777	3.22953390406591e-5	5.72939334530453e-4
Pseudobulk	THBS1	-2.0664	6.5251	17.2749	3.2342959837671e-5	5.7331652523989e-4
Pseudobulk	POLD2	-0.675758	3.6577	17.2574	3.2642211463321e-5	5.78149918018918e-4
Pseudobulk	LDLRAD3	-1.07052	6.0682	17.2556	3.26730383752964e-5	5.78225048545725e-4
Pseudobulk	LINC00598	-0.647837	4.63521	17.2479	3.28068443153693e-5	5.80121027527872e-4
Pseudobulk	AL079343.1	-1.25489	0.332926	17.2433	3.28848238067434e-5	5.80779154350224e-4
Pseudobulk	ALDH1L1-AS2	-1.3107	2.46829	17.2426	3.28974675015851e-5	5.80779154350224e-4
Pseudobulk	HSPA8	-1.26603	4.74637	17.2378	3.29811698639731e-5	5.8178462655427e-4
Pseudobulk	TSR3	-1.07548	2.54527	17.2236	3.3228456455564e-5	5.85671740606578e-4
Pseudobulk	CLEC4A	0.707297	1.85695	17.2193	3.33039255699177e-5	5.86526624409482e-4
Pseudobulk	AL136295.17	-1.22414	-0.839884	17.2153	3.33743829455564e-5	5.87291932901175e-4
Pseudobulk	Z84486.1	1.03613	0.710598	17.1992	3.36572439667264e-5	5.91790667967906e-4
Pseudobulk	REC8	1.16795	1.56172	17.1911	3.38016368106361e-5	5.93849435081854e-4
Pseudobulk	LINC02734	1.84548	-0.724404	17.1851	3.39082608864382e-5	5.95013547538307e-4
Pseudobulk	MED11	-0.67592	2.56897	17.1843	3.39226114458621e-5	5.95013547538307e-4
Pseudobulk	SPRED2	0.808512	7.44101	17.1792	3.40135180185467e-5	5.96077043401805e-4
Pseudobulk	HSPA12B	1.21967	4.10254	17.1779	3.40380546163238e-5	5.96077043401805e-4
Pseudobulk	EMD	-0.696171	2.96688	17.1753	3.40835533024471e-5	5.96393631800663e-4
Pseudobulk	PLCB4	0.730571	9.04579	17.1715	3.41520738408195e-5	5.96728132763361e-4
Pseudobulk	RFK	-0.865598	3.19035	17.1712	3.41575413926613e-5	5.96728132763361e-4
Pseudobulk	GNL3	-0.796771	4.59901	17.166	3.42507729167918e-5	5.97876654045122e-4
Pseudobulk	BOLA3	-0.695788	3.1995	17.1615	3.43330877072162e-5	5.98832925125865e-4
Pseudobulk	CYBB	-1.31448	3.86183	17.1563	3.44271461145115e-5	5.99992330120693e-4
Pseudobulk	PAPPA	-1.35565	5.36003	17.1546	3.44581434384889e-5	6.00051737219483e-4
Pseudobulk	JAG2	1.00015	3.78266	17.1496	3.45482597581154e-5	6.01139719791207e-4
Pseudobulk	CCDC137	-0.652993	3.09027	17.1381	3.47578516948196e-5	6.04303176948302e-4
Pseudobulk	ANKRD24	1.19824	0.765058	17.1341	3.48314430881677e-5	6.05098951411859e-4
Pseudobulk	LINC02160	2.21845	2.96279	17.1299	3.49077137606968e-5	6.05544007496703e-4
Pseudobulk	ZNF528-AS1	0.668591	4.36934	17.1297	3.49127441563616e-5	6.05544007496703e-4
Pseudobulk	CSRNP2	0.540602	4.14011	17.1182	3.51248545124895e-5	6.08737518443544e-4
Pseudobulk	AC007391.3	1.40654	3.83666	17.1137	3.52069512066563e-5	6.09295366042248e-4
Pseudobulk	KDM2B	0.668967	5.56363	17.1134	3.52130701202347e-5	6.09295366042248e-4
Pseudobulk	SYT17	1.10503	3.1463	17.1089	3.52960225799209e-5	6.10245223460477e-4
Pseudobulk	NOL4L	0.932086	3.96503	17.093	3.55924624911687e-5	6.14881699112724e-4
Pseudobulk	PNISR	0.522493	8.36618	17.0756	3.59207387790805e-5	6.20060371781746e-4
Pseudobulk	LINC00664	1.22584	-0.869657	17.0716	3.59965287622653e-5	6.20875892608462e-4
Pseudobulk	TCEA2	0.63103	3.38926	17.0699	3.60294433842086e-5	6.20951183523405e-4
Pseudobulk	HSPB1	-1.01265	6.71502	17.0622	3.61755243377693e-5	6.22673798699423e-4
Pseudobulk	AC080013.1	-0.753778	1.59883	17.0616	3.61866520255665e-5	6.22673798699423e-4
Pseudobulk	DYRK1B	0.68116	2.49046	17.0467	3.64723683617011e-5	6.27094080527271e-4
Pseudobulk	NEDD8	-0.64788	4.65418	17.0408	3.65860478507426e-5	6.28551769947592e-4
Pseudobulk	DRAIC	0.832859	1.77574	17.0233	3.69247489551681e-5	6.33869999822341e-4
Pseudobulk	ARHGEF7	0.779658	7.90067	17.0097	3.71894504919575e-5	6.37910526971668e-4
Pseudobulk	COL11A2	1.47488	0.479629	17.0002	3.7376278724973e-5	6.406099781467e-4
Pseudobulk	AC016722.2	-0.99932	0.419812	16.986	3.76567100706717e-5	6.44908223651267e-4
Pseudobulk	PSMD14	-0.562295	6.15895	16.9829	3.77177248439997e-5	6.45444937338311e-4
Pseudobulk	RAB5IF	-0.945028	3.23628	16.9808	3.7759326637327e-5	6.45648863492029e-4
Pseudobulk	CASC1	1.08266	2.09884	16.9777	3.78219290656243e-5	6.46171388681565e-4
Pseudobulk	MRPS12	-1.07015	2.75315	16.9763	3.78493034105891e-5	6.46171388681565e-4
Pseudobulk	HNRNPA1	-0.711674	5.40971	16.9736	3.79028688167687e-5	6.46452796341899e-4
Pseudobulk	ARHGAP33	0.704582	1.29663	16.9725	3.79252307187248e-5	6.46452796341899e-4
Pseudobulk	CD276	-0.80429	3.74354	16.969	3.79948431680359e-5	6.46899212260441e-4
Pseudobulk	AC004949.1	0.989365	1.7405	16.967	3.80357676263062e-5	6.46899212260441e-4
Pseudobulk	CTPS1	-0.83669	3.49282	16.9667	3.80406479301657e-5	6.46899212260441e-4
Pseudobulk	EPHX4	1.61436	-0.545386	16.9607	3.81610736831983e-5	6.48440119226222e-4
Pseudobulk	DENND2A	0.743832	7.00559	16.9423	3.85333577138582e-5	6.54254902635765e-4
Pseudobulk	PLXNA2	0.843806	7.83452	16.935	3.86822700564945e-5	6.56270962346923e-4
Pseudobulk	Z85996.3	-2.99763	4.82851	16.9231	3.89253003176461e-5	6.59879409126113e-4
Pseudobulk	AC078881.1	0.654418	5.51372	16.9213	3.89624575519174e-5	6.59994900120096e-4
Pseudobulk	C9orf43	0.911375	-0.290649	16.913	3.91333683420174e-5	6.62258913237623e-4
Pseudobulk	KCNA7	1.29564	-0.711457	16.9118	3.91570097666015e-5	6.62258913237623e-4
Pseudobulk	CATSPERB	-1.66731	4.36805	16.9029	3.93414876521992e-5	6.64861970812224e-4
Pseudobulk	KIAA1109	0.375382	7.67935	16.8972	3.94598450076231e-5	6.66344432388046e-4
Pseudobulk	GPR52	1.14195	1.26303	16.8897	3.96151094361964e-5	6.68447346964524e-4
Pseudobulk	ELN	-1.16798	5.97596	16.8864	3.96853384326644e-5	6.69113264271668e-4
Pseudobulk	RPS17	-1.59753	4.46593	16.8768	3.98866599222801e-5	6.71986718287834e-4
Pseudobulk	LARP6	-0.63737	4.27868	16.868	4.00704622102435e-5	6.74560799591947e-4
Pseudobulk	MRPS16	-0.617401	4.35657	16.8567	4.03099090244925e-5	6.78066915145176e-4
Pseudobulk	ZNF622	-0.756606	4.03788	16.8547	4.03540894304141e-5	6.78285506268552e-4
Pseudobulk	AL022151.1	1.33509	0.10266	16.8372	4.07278697630076e-5	6.84039511463641e-4
Pseudobulk	BZW1	-0.66992	4.98525	16.8188	4.11244156322771e-5	6.89971212683754e-4
Pseudobulk	CASC15	1.10633	7.02869	16.8178	4.11444902460151e-5	6.89971212683754e-4
Pseudobulk	CPEB2-DT	0.730314	2.82964	16.8157	4.11908239406083e-5	6.90216040607266e-4
Pseudobulk	GDPD3	1.12888	1.65697	16.7974	4.15909110652575e-5	6.96382245898382e-4
Pseudobulk	AC138150.1	0.475146	5.40664	16.7959	4.16228468812826e-5	6.96382245898382e-4
Pseudobulk	AC022154.1	-0.741598	0.454087	16.7883	4.17900066106369e-5	6.98641540185512e-4
Pseudobulk	RGS12	0.662367	5.73699	16.7815	4.19399324913256e-5	7.00609471341269e-4
Pseudobulk	CR1	-1.67043	3.0577	16.7789	4.19985818930168e-5	7.01050772197326e-4
Pseudobulk	ABCC3	-2.05942	2.79089	16.7745	4.20951176782858e-5	7.02123320170794e-4
Pseudobulk	ZBTB4	0.549483	5.35585	16.77	4.21944579612851e-5	7.03240966021419e-4
Pseudobulk	SSR2	-0.887889	4.28605	16.762	4.23741747454538e-5	7.05695482935391e-4
Pseudobulk	LINC00504	0.767996	3.22603	16.7536	4.25625548140419e-5	7.08290411021737e-4
Pseudobulk	RRP36	-0.452255	4.2918	16.7239	4.32332981460388e-5	7.18902320088947e-4
Pseudobulk	MIR4300HG	1.30883	2.34124	16.7186	4.33527978269277e-5	7.19807513202786e-4
Pseudobulk	SWT1	0.47389	5.57692	16.7186	4.3353923783708e-5	7.19807513202786e-4
Pseudobulk	SGCB	-0.636736	4.75216	16.7132	4.34777484242143e-5	7.21312759898292e-4
Pseudobulk	RPL39	-1.3278	4.04787	16.7115	4.35172833468736e-5	7.21418378654346e-4
Pseudobulk	AC100830.1	-0.639525	3.63673	16.7076	4.36049676453033e-5	7.22321436622503e-4
Pseudobulk	FMNL3	1.00033	6.13785	16.689746625478602	4.40182670308716e-5	7.28612867520135e-4
Pseudobulk	AHSA1	-0.662684	3.8141588548720202	16.6854	4.41197537826844e-5	7.29737372451245e-4
Pseudobulk	AC020661.3	-0.953485	0.667776	16.6759	4.43413826235818e-5	7.32845799439896e-4
Pseudobulk	DNAH6	0.926491	2.23399	16.6713	4.44487044047327e-5	7.33516659858006e-4
Pseudobulk	AP001020.2	0.802196	1.61242	16.6713	4.44494233422001e-5	7.33516659858006e-4
Pseudobulk	PSMA7	-0.848696	5.45138	16.6645	4.46084901349244e-5	7.35583518146023e-4
Pseudobulk	MRPL51	-1.38852	3.03227	16.6569	4.47877891343918e-5	7.37980616418956e-4
Pseudobulk	AC027312.1	1.69493	1.46281	16.6534	4.48696953537853e-5	7.38770532887835e-4
Pseudobulk	TM7SF2	1.47562	3.32293	16.6426	4.51257993098182e-5	7.42425215573787e-4
Pseudobulk	PIK3R5	-1.14617	4.52426	16.6366	4.52685240722042e-5	7.44210429758458e-4
Pseudobulk	MEIS1	-0.85106	7.49678	16.6346	4.53179371878655e-5	7.44460070873169e-4
Pseudobulk	BRINP1	1.84807	2.42977	16.6285	4.54632811450132e-5	7.46284048984179e-4
Pseudobulk	STK17B	-1.0496	4.91801	16.6258	4.55285790896646e-5	7.46792304072552e-4
Pseudobulk	RPS15	-1.24027	5.38364	16.6139	4.58138923550919e-5	7.50659890085887e-4
Pseudobulk	P4HA3	-0.962881	2.689	16.6131	4.58333946682326e-5	7.50659890085887e-4
Pseudobulk	RPL36A	-1.10926	4.5767	16.6052	4.60244242011415e-5	7.53221389296334e-4
Pseudobulk	ZNF511	-0.792941	2.96624	16.5877	4.64502149820601e-5	7.59236839865135e-4
Pseudobulk	AL355377.3	0.75884	2.46627	16.5873	4.64618038556549e-5	7.59236839865135e-4
Pseudobulk	PPT1	-0.561956	3.56078	16.5817	4.65990014906545e-5	7.60907118935237e-4
Pseudobulk	KCNK3	-1.43845	0.541628	16.5658	4.69910063179284e-5	7.66732473679627e-4
Pseudobulk	SEC61B	-0.821263	4.46449	16.5577	4.719263806599e-5	7.69445185858533e-4
Pseudobulk	SLC4A5	0.718649	4.84802	16.5554	4.72499077967147e-5	7.6980186859816e-4
Pseudobulk	MAP4	0.666003	9.81862	16.5525	4.73207910717604e-5	7.70379645067956e-4
Pseudobulk	CA1	-1.31415	2.09262	16.5457	4.74909700721752e-5	7.72571876641594e-4
Pseudobulk	FGFRL1	-0.786906	0.0944325	16.5404	4.76242461465608e-5	7.74160951934004e-4
Pseudobulk	EMC6	-1.49893	2.73681	16.5384	4.767423257309e-5	7.7438341225076e-4
Pseudobulk	CDO1	-1.26093	2.09397	16.537	4.7709138961656e-5	7.7438341225076e-4
Pseudobulk	RPL13A	-1.07035	6.39632	16.5271	4.79590039523349e-5	7.77858565222434e-4
Pseudobulk	NAXE	-1.08169	2.43416	16.5213	4.81057409347272e-5	7.79657127667896e-4
Pseudobulk	COA3	-1.30773	1.99357	16.5151	4.82630637176342e-5	7.81572940020702e-4
Pseudobulk	AC092343.1	-1.0735	1.16962	16.5139	4.82958175350723e-5	7.81572940020702e-4
Pseudobulk	WFDC1	-1.08862	1.88584	16.5089	4.84235091931369e-5	7.81590821327439e-4
Pseudobulk	NEGR1	-1.35723	9.06256	16.5085	4.84334687420807e-5	7.81590821327439e-4
Pseudobulk	GPX8	-1.00861	2.5048	16.5063	4.84888728011345e-5	7.81590821327439e-4
Pseudobulk	ITGA1	1.06284	8.30053	16.5058	4.85016824305214e-5	7.81590821327439e-4
Pseudobulk	AC092069.1	-1.50155	1.04374	16.5053	4.85140334240632e-5	7.81590821327439e-4
Pseudobulk	GALE	-0.837095	1.81795	16.5046	4.85319978766478e-5	7.81590821327439e-4
Pseudobulk	ARHGAP32	-0.441724	6.51919	16.504	4.85484689477412e-5	7.81590821327439e-4
Pseudobulk	LINC01088	-1.56556	6.37564	16.4967	4.87346908815254e-5	7.84008525645842e-4
Pseudobulk	PTPN21	0.465576	6.3297	16.4847	4.90433879332559e-5	7.8839149116653e-4
Pseudobulk	BCAP31	-0.599557	3.87271	16.4833	4.90804471820015e-5	7.88404524526243e-4
Pseudobulk	GTF3A	-0.539213	4.62064	16.4795	4.91781997565275e-5	7.89391767309574e-4
Pseudobulk	APCDD1L	1.08675	1.75531	16.4781	4.9216195559894e-5	7.89419065949626e-4
Pseudobulk	ADCY4	0.634106	5.82003	16.4764	4.92593243652321e-5	7.89528596126601e-4
Pseudobulk	VIM	-1.1363	6.97765	16.4601	4.9684970130919e-5	7.95305636344664e-4
Pseudobulk	MYCBPAP	0.889635	1.0092	16.4598	4.96928901053976e-5	7.95305636344664e-4
Pseudobulk	AL136988.2	-0.922413	0.904797	16.4549	4.9821900947745e-5	7.96784077656951e-4
Pseudobulk	RPL26	-1.28475	4.98563	16.4531	4.98679636554587e-5	7.96934760842195e-4
Pseudobulk	AC016738.2	-0.906997	0.324005	16.4461	5.00528690014412e-5	7.99302423481165e-4
Pseudobulk	AC117503.5	-0.836209	0.190761	16.4422	5.0157071910479e-5	8.00378807082111e-4
Pseudobulk	AURKAIP1	-0.993638	3.95369	16.44	5.0214192184347e-5	8.0070284458178e-4
Pseudobulk	HINT1	-0.938795	4.26245	16.4274	5.05501198195721e-5	8.05033211194387e-4
Pseudobulk	LINC01277	0.866181	2.46627	16.427	5.05597869651279e-5	8.05033211194387e-4
Pseudobulk	TAF1	0.508353	6.4914	16.4252	5.06089401207863e-5	8.05226369880836e-4
Pseudobulk	DOCK2	-1.14062	5.31593	16.4234	5.06551392800866e-5	8.05288231125863e-4
Pseudobulk	PDGFB	0.803011	5.32229	16.4222	5.0686877628106e-5	8.05288231125863e-4
Pseudobulk	AC011603.2	0.592484	4.4845	16.4205	5.07342972844869e-5	8.0545325980846e-4
Pseudobulk	PSMB6	-1.38162	3.61293	16.4183	5.07925439496023e-5	8.05789811016667e-4
Pseudobulk	HSPE1	-1.1248	3.99079	16.4125	5.09492756842272e-5	8.07687132749228e-4
Pseudobulk	CEBPB	-1.31162	3.87828	16.4073	5.10869701628445e-5	8.09280117291965e-4
Pseudobulk	SEC61A1	-0.811362	5.07105	16.4009	5.12606854150579e-5	8.11440980915218e-4
Pseudobulk	LINC02427	1.46926	3.6889	16.395	5.14193798272502e-5	8.13361099085594e-4
Pseudobulk	TMEM115	-0.779469	2.05174	16.3803	5.18222575337717e-5	8.19138155057801e-4
Pseudobulk	STOML2	-1.23111	2.65108	16.3733	5.20131403390405e-5	8.21558316902056e-4
Pseudobulk	LRP5	0.751105	6.01523	16.3688	5.21376468031599e-5	8.2292729896134e-4
Pseudobulk	COA6	-0.955493	2.67346	16.3597	5.23871223544495e-5	8.26265345329425e-4
Pseudobulk	TGM2	-0.905158	6.77899	16.3583	5.24255722096492e-5	8.26272605478166e-4
Pseudobulk	SLC5A9	-0.875133	1.28687	16.3544	5.25350003297951e-5	8.26956692319367e-4
Pseudobulk	NPSR1-AS1	1.062	1.83903	16.354	5.25450183349593e-5	8.26956692319367e-4
Pseudobulk	AC090644.1	-1.01556	3.89693	16.3497	5.26645407536607e-5	8.28238439184468e-4
Pseudobulk	ETV7	1.1966	-0.715816	16.3479	5.27150080797426e-5	8.2843311107977e-4
Pseudobulk	CDK4	-0.688434	3.02597	16.3454	5.27827524243318e-5	8.28650235425042e-4
Pseudobulk	IL13RA1	-0.616247	4.68692	16.3446	5.28050218988095e-5	8.28650235425042e-4
Pseudobulk	AC092683.1	0.819441	3.46408	16.3253	5.3346007123693e-5	8.36536160735632e-4
Pseudobulk	ZNF14	0.633164	4.03481	16.3162	5.36027432297025e-5	8.39766454658682e-4
Pseudobulk	SOCS1	-1.65839	0.705161	16.3153	5.36292232423407e-5	8.39766454658682e-4
Pseudobulk	FBLIM1	-0.614304	4.59551	16.3076	5.38475728139086e-5	8.4257892712411e-4
Pseudobulk	LRRN2	1.26163	3.11626	16.2916	5.43047493179987e-5	8.49060243107191e-4
Pseudobulk	MOGS	-0.654179	4.04734	16.2904	5.43398555588602e-5	8.49060243107191e-4
Pseudobulk	METTL7B	-1.91584	1.19554	16.2761	5.47498175273232e-5	8.54851781205512e-4
Pseudobulk	AL161757.4	1.83689	0.0389465	16.269	5.49543354087413e-5	8.57188458427758e-4
Pseudobulk	AC011632.1	-2.58472	0.36852	16.2679	5.49876561977403e-5	8.57188458427758e-4
Pseudobulk	TNFRSF11B	-2.14489	3.8092	16.2669	5.50177051938e-5	8.57188458427758e-4
Pseudobulk	CKB	-1.25322	4.33939	16.2632	5.51227722331682e-5	8.58210662900077e-4
Pseudobulk	RFLNA	0.636977	3.30511	16.2568	5.53111379699553e-5	8.60527361120549e-4
Pseudobulk	ALOX15B	-1.70356	-0.266025	16.2518	5.54573709009249e-5	8.62185716293864e-4
Pseudobulk	NPR1	0.891645	2.95337	16.2502	5.55026224816495e-5	8.62272884982769e-4
Pseudobulk	AC073172.1	1.77908	-0.562238	16.2413	5.57646181457405e-5	8.65724799907106e-4
Pseudobulk	AL159156.1	2.14724	1.36348	16.224403281944898	5.62646494746524e-5	8.72307834766718e-4
Pseudobulk	NFATC4	-0.830252	3.26233	16.2243	5.62688686058715e-5	8.72307834766718e-4
Pseudobulk	CYFIP2	0.801615	5.53964	16.2181	5.6452637566099e-5	8.74533381098755e-4
Pseudobulk	AC009185.1	1.35603	-0.768598	16.2105	5.66803665538138e-5	8.77436279391779e-4
Pseudobulk	AC010731.2	-1.51657	-0.476325	16.1957	5.71246849353951e-5	8.83685559989219e-4
Pseudobulk	STXBP2	-1.36589	0.951496	16.1923	5.72254082177404e-5	8.84614519357394e-4
Pseudobulk	AC011995.2	1.5129	0.0439011	16.1897	5.73040376368996e-5	8.84719399490993e-4
Pseudobulk	MEFV	-1.28246	-0.342398	16.1894	5.73135463854165e-5	8.84719399490993e-4
Pseudobulk	ANKRD6	0.556575	6.07999	16.185	5.74463271314812e-5	8.85991073472184e-4
Pseudobulk	TMED7	-0.738666	4.59226	16.184	5.74773979158277e-5	8.85991073472184e-4
Pseudobulk	PLCG1	0.6716	5.31306	16.1756	5.77320954013346e-5	8.89286880296762e-4
Pseudobulk	THBS2	-1.43118	4.12445	16.167	5.7995270341126e-5	8.92556504478274e-4
Pseudobulk	HGF	-1.21883	3.99356	16.1655	5.80414254443248e-5	8.92556504478274e-4
Pseudobulk	GGCT	-0.746769	3.46393	16.1647	5.80674691419199e-5	8.92556504478274e-4
Pseudobulk	NDUFA4L2	-1.49707	3.58786	16.1579	5.82736654940568e-5	8.9502522323095e-4
Pseudobulk	ALKBH2	-0.804919	2.1608	16.1568	5.83103789111842e-5	8.9502522323095e-4
Pseudobulk	PCDH19	1.42642	2.17566	16.155	5.83628465476944e-5	8.95198809881773e-4
Pseudobulk	PSMB5	-0.569419	4.46267	16.1512	5.84828055644827e-5	8.96406639201903e-4
Pseudobulk	ADAMTSL4	-0.901264	3.33361	16.1442	5.86985251957142e-5	8.99079523244214e-4
Pseudobulk	XYLT1	-1.09487	5.61046	16.142	5.87669544149414e-5	8.99494200228695e-4
Pseudobulk	SLC36A4	-0.5296	5.59583	16.1346	5.89958077908434e-5	9.01737577556531e-4
Pseudobulk	ELOVL1	-0.69208	2.47005	16.1326	5.90600425016079e-5	9.01737577556531e-4
Pseudobulk	NTN5	1.09426	-0.101337	16.132	5.90777392328609e-5	9.01737577556531e-4
Pseudobulk	SNRPB	-0.806097	3.86399	16.1319	5.90793585295658e-5	9.01737577556531e-4
Pseudobulk	SPTAN1	0.506258	7.0989	16.1283	5.91913352481948e-5	9.02790827193058e-4
Pseudobulk	ZNF83	0.553047	6.16793	16.1271	5.92313797887123e-5	9.02790827193058e-4
Pseudobulk	MRPS7	-0.929381	3.67438	16.1192	5.94773776076939e-5	9.0590543625164e-4
Pseudobulk	MYO5C	1.05209	4.39213	16.105	5.99270147166149e-5	9.12115164511108e-4
Pseudobulk	TSHZ1	0.491946	5.96176	16.1033	5.99806485111609e-5	9.12293080501923e-4
Pseudobulk	GLMP	-0.74212	1.56389	16.099	6.01150282280704e-5	9.13698018141532e-4
Pseudobulk	AC243964.3	-0.778757	4.52352	16.0939	6.02790676415109e-5	9.15551481286915e-4
Pseudobulk	PLA2G4A	-1.21274	4.5183	16.0735	6.09314899186165e-5	9.24162958520342e-4
Pseudobulk	RPL19	-1.36863	5.53945	16.073	6.09482770303906e-5	9.24162958520342e-4
Pseudobulk	SYCP2	0.681177	4.20305	16.0722	6.09735101368594e-5	9.24162958520342e-4
Pseudobulk	GSTO1	-0.627188	4.92923	16.07	6.10429919004122e-5	9.24571778435909e-4
Pseudobulk	FAHD1	-0.64089	2.93154	16.0657	6.11816911896831e-5	9.260276850213e-4
Pseudobulk	C1QB	-1.92536	2.42249	16.0636	6.12488792804757e-5	9.2631105016699e-4
Pseudobulk	AC127521.1	1.04539	-0.621068	16.0625	6.12855908593241e-5	9.2631105016699e-4
Pseudobulk	AC048341.2	-0.758473	0.777675	16.0599	6.13702997408284e-5	9.26947235668763e-4
Pseudobulk	RCL1	-0.597645	5.20237	16.0513	6.16495154364489e-5	9.30518362763888e-4
Pseudobulk	CPB2-AS1	-0.630264	2.91796	16.0464	6.18101641177071e-5	9.32296164743502e-4
Pseudobulk	PCBP1	-1.33	3.79017	16.036	6.21508747019926e-5	9.36785533449993e-4
Pseudobulk	HSPA1B	-1.76322	2.01384	16.0341	6.22103346292176e-5	9.36837061246036e-4
Pseudobulk	MT1X	-2.26824	3.09123	16.033230165343902	6.22404392414033e-5	9.36837061246036e-4
Pseudobulk	PTGES2	-0.637393	3.77342	16.031	6.2312754307277e-5	9.37276906074188e-4
Pseudobulk	TJP1	0.466875	8.5782	16.0296	6.2358901455715e-5	9.37322810408985e-4
Pseudobulk	AC113414.1	-1.59275	5.79612	16.0251	6.25086356013061e-5	9.38924602436745e-4
Pseudobulk	MRFAP1	-1.13383	4.07537	16.0217	6.26218348725493e-5	9.39864271207524e-4
Pseudobulk	AP001439.1	-1.01524	1.93989	16.0206	6.26576180805016e-5	9.39864271207524e-4
Pseudobulk	FAM133A	1.69005	1.12377	16.0184	6.27313658530704e-5	9.40321989872006e-4
Pseudobulk	AC104667.2	-1.46307	-0.492478	16.0129	6.29110238914511e-5	9.42365543828554e-4
Pseudobulk	PEBP1	-0.881536	5.49321	16.0103	6.29986736183827e-5	9.43029009772762e-4
Pseudobulk	GRASP	1.12893	5.20273	16.0066	6.31225102105948e-5	9.4418462606037e-4
Pseudobulk	OST4	-1.26185	2.90324	16.0041	6.32053327473224e-5	9.4418462606037e-4
Pseudobulk	BX322234.1	-1.12405	2.66153	16.0041	6.32061064617885e-5	9.4418462606037e-4
Pseudobulk	AC025946.1	1.5443	0.799343	15.9986	6.338957045488e-5	9.46275331086919e-4
Pseudobulk	LINC02328	0.994347	5.18246	15.9951	6.35053770455909e-5	9.47321171471292e-4
Pseudobulk	ZNF441	0.632917	4.11576	15.9939	6.35467397322582e-5	9.47321171471292e-4
Pseudobulk	SNRNP25	-1.06129	2.01824	15.987	6.37780336016138e-5	9.5011796632541e-4
Pseudobulk	TFCP2	0.431722	6.89142	15.9824	6.39352411897591e-5	9.51808005391691e-4
Pseudobulk	AP003778.1	0.904147	1.57885	15.9743	6.42072507857374e-5	9.54922028599814e-4
Pseudobulk	RPS18	-1.2186	5.51216	15.9736	6.42322265674265e-5	9.54922028599814e-4
Pseudobulk	TMED2	-0.715258	4.42942	15.9706	6.43329984962908e-5	9.55766883397763e-4
Pseudobulk	AL132780.2	0.994358	2.05998	15.9678	6.44286126237963e-5	9.56362254444781e-4
Pseudobulk	MEOX2	1.23297	6.95821	15.9669	6.44610144834965e-5	9.56362254444781e-4
Pseudobulk	SLC52A2	-1.00389	2.04176	15.9593	6.47206951202011e-5	9.59560408223841e-4
Pseudobulk	C12orf81	-1.06494	-1.03449	15.9511	6.49987117980043e-5	9.63025873029014e-4
Pseudobulk	CSTF2T	-0.788514	2.20391	15.9494	6.50591290964093e-5	9.63264845368892e-4
Pseudobulk	CACYBP	-0.896168	3.38019	15.9453	6.52007791229792e-5	9.64094341182941e-4
Pseudobulk	AC026495.2	1.46967	-0.248958	15.9452	6.52038057875911e-5	9.64094341182941e-4
Pseudobulk	TIMM17B	-0.9844	1.93076	15.9435	6.52630653783446e-5	9.64300072990307e-4
Pseudobulk	DUSP5	1.14516	4.03015	15.9422	6.53063911501021e-5	9.64300072990307e-4
Pseudobulk	DCLK1	-0.650498	7.1563	15.9388	6.54253782983642e-5	9.6500595112718e-4
Pseudobulk	AP002383.2	-1.02006	2.24974	15.9374	6.54705726731707e-5	9.6500595112718e-4
Pseudobulk	APCDD1	-0.840757	5.70194	15.937	6.54873004075272e-5	9.6500595112718e-4
Pseudobulk	ADGRB3	-0.711497	8.45374	15.9312	6.56880460778131e-5	9.67308735404492e-4
Pseudobulk	RPS13	-1.46012	4.89949	15.9281	6.57950339856761e-5	9.67950978481358e-4
Pseudobulk	RANBP10	0.602293	5.51221	15.927	6.58341860704762e-5	9.67950978481358e-4
Pseudobulk	ZNF415	0.717935	3.02997	15.9261	6.58651700299959e-5	9.67950978481358e-4
Pseudobulk	HSBP1	-0.967906	3.6531	15.9197	6.608720488724e-5	9.70558208168447e-4
Pseudobulk	METTL7A	-0.887292	4.36028	15.9114	6.63783336023909e-5	9.74175948618085e-4
Pseudobulk	LRP6	0.498282	6.35138	15.9051	6.65976342356588e-5	9.76735363874294e-4
Pseudobulk	MRPS34	-0.846752	3.43221	15.8954	6.69407148218152e-5	9.81105490144529e-4
Pseudobulk	PIP5K1C	1.0541	5.38648	15.8748	6.76720679033779e-5	9.9115655009998e-4
Pseudobulk	UAP1	-1.10161	5.0832	15.8686	6.78969382589905e-5	9.93780893090877e-4
Pseudobulk	GABRP	1.31154	1.32366	15.8629	6.81001327125484e-5	9.95966329736882e-4
Pseudobulk	RPL13	-0.931211	6.64412	15.8613	6.81587533614502e-5	9.95966329736882e-4
Pseudobulk	BZW2	-0.584347	7.07534	15.8606	6.818362597601e-5	9.95966329736882e-4
Pseudobulk	AL390838.1	1.14519	-0.112125	15.8551	6.83828479920478e-5	9.98206002568483e-4
Pseudobulk	HSP90AB1	-0.962234	6.11958	15.8497	6.85772188184063e-5	0.00100037
Pseudobulk	LCP1	-1.0242	3.15837	15.8483	6.86286761983096e-5	0.00100045
Pseudobulk	F2RL3	2.43583	2.76747	15.8451	6.87452500641559e-5	0.00100148
Pseudobulk	SH3D21	0.908949	2.10944	15.8394	6.89506820284204e-5	0.00100368
Pseudobulk	COL6A2	-0.685335	6.53236	15.8384	6.89882693371732e-5	0.00100368
Pseudobulk	ADRM1	-0.78638	3.05139	15.8293	6.93204264560901e-5	0.00100783
Pseudobulk	IFIH1	0.89275	4.48933	15.8176	6.97488685358435e-5	0.00101339
Pseudobulk	STAB1	-0.920126	4.62277	15.7995	7.04215220916287e-5	0.00102248
Pseudobulk	GABARAP	-1.14704	4.56991	15.795	7.058837224461e-5	0.00102418
Pseudobulk	LRP5L	0.838017	4.55469	15.7932	7.06551813427689e-5	0.00102418
Pseudobulk	RPS11	-1.14703	5.52266	15.7926	7.06801557557339e-5	0.00102418
Pseudobulk	PQBP1	-0.586323	2.77744	15.7874	7.08733952589976e-5	0.0010263
Pseudobulk	AL353653.1	-1.06221	1.24245	15.7848	7.09696498578167e-5	0.00102701
Pseudobulk	DNER	-1.09786	2.5363	15.774	7.13780152580989e-5	0.00103223
Pseudobulk	RABGGTB	-0.701058	4.53119	15.7675	7.16224985338241e-5	0.00103508
Pseudobulk	AFDN	0.686623	8.04111	15.7656	7.16937211438813e-5	0.00103511
Pseudobulk	LAPTM4A	-0.959892	5.70753	15.7649	7.17202130972691e-5	0.00103511
Pseudobulk	DIABLO	0.708821	1.23709	15.7596	7.1921635072229e-5	0.00103733
Pseudobulk	PSAP	-0.593783	6.39733	15.7575	7.20006532052402e-5	0.00103751
Pseudobulk	DNAJC18	0.765195	4.85921	15.7568	7.20293145248876e-5	0.00103751
Pseudobulk	FPR1	-1.17118	1.49616	15.7528	7.21825217864333e-5	0.00103903
Pseudobulk	AC138627.1	0.680084	3.9241	15.7513	7.22391226006977e-5	0.00103915
Pseudobulk	STUB1	-0.838426	3.94367	15.7496	7.23041205471228e-5	0.0010394
Pseudobulk	COL22A1	1.23394	0.854584	15.7394	7.26932603922064e-5	0.00104431
Pseudobulk	SEC24B-AS1	0.758446	2.97829	15.7375	7.27688764250253e-5	0.0010447
Pseudobulk	AC109462.1	0.925235	2.50873	15.7252	7.32415938581676e-5	0.00105079
Pseudobulk	LINC02503	1.21309	0.403794	15.7178	7.353053231363e-5	0.00105424
Pseudobulk	NPAS2	-0.610427	7.67959	15.7147	7.36494872801988e-5	0.00105445
Pseudobulk	LAPTM5	-1.36471	2.63554	15.714	7.36773089773486e-5	0.00105445
Pseudobulk	STEAP2	-0.895396	3.63035	15.7137	7.36904309843379e-5	0.00105445
Pseudobulk	G6PC3	-0.728864	2.1299	15.7085	7.38895704462212e-5	0.00105661
Pseudobulk	L3HYPDH	-0.544635	4.47116	15.7061	7.39847997131971e-5	0.00105727
Pseudobulk	SLA	-1.44062	4.02322	15.6996	7.42417405517223e-5	0.00106025
Pseudobulk	TRIM14	-0.747972	3.21582	15.6836	7.48695245596773e-5	0.00106803
Pseudobulk	C1orf146	0.933321	-0.257456	15.6832	7.48846165485666e-5	0.00106803
Pseudobulk	MERTK	-0.77955	6.20132	15.6753	7.52018030396479e-5	0.00107185
Pseudobulk	AC245060.5	1.23919	5.3883	15.6735	7.52724790160084e-5	0.00107215
Pseudobulk	CCDC8	-0.780706	3.03979	15.6651	7.56053063736391e-5	0.00107619
Pseudobulk	LYVE1	-1.63671	4.48591	15.6515	7.61506696915373e-5	0.00108324
Pseudobulk	CIB1	-1.08014	3.14728	15.6444	7.64394995734141e-5	0.00108664
Pseudobulk	TSSC4	-0.900142	2.54865	15.6416	7.65519344121983e-5	0.00108753
Pseudobulk	PRKCH	0.877191	7.83165	15.6362	7.67724507329888e-5	0.00108995
Pseudobulk	SAMD9L	1.11635	4.8068	15.6321	7.69378954775923e-5	0.00109096
Pseudobulk	SPATC1	-1.15132	2.80685	15.6319	7.69443103586942e-5	0.00109096
Pseudobulk	OTOGL	1.04122	2.40092	15.6276	7.71223138708598e-5	0.00109278
Pseudobulk	LINC00639	1.33672	6.93279	15.6233	7.72950586323428e-5	0.00109451
Pseudobulk	C14orf39	1.40468	-0.356142	15.6204	7.74159349500957e-5	0.00109551
Pseudobulk	RAPGEF3	1.15697	4.34846	15.6164	7.75785657415708e-5	0.0010971
Pseudobulk	NECTIN2	0.721349	5.61083	15.6075	7.79438005193916e-5	0.00110154
Pseudobulk	HPX	0.927253	-0.724903	15.5979	7.83431791183186e-5	0.00110647
Pseudobulk	NDUFB10	-1.08471	4.48038	15.5929	7.85489780462306e-5	0.00110866
Pseudobulk	LYG2	-0.852167	1.01439	15.5904	7.86538575258131e-5	0.00110942
Pseudobulk	P4HA2	-0.624983	4.60378	15.584	7.89193487311937e-5	0.00111244
Pseudobulk	ANAPC11	-0.893844	3.35731	15.5822	7.89955140936844e-5	0.00111279
Pseudobulk	TNFRSF12A	-1.55101	4.11408	15.5808	7.90531110806325e-5	0.00111288
Pseudobulk	AC037198.1	-2.08412	3.10721	15.5722	7.94152832444579e-5	0.00111705
Pseudobulk	PROX1-AS1	0.659502	2.80704	15.5713	7.94515220768211e-5	0.00111705
Pseudobulk	SPP1	-3.0423	1.93562	15.5643	7.9745177758365e-5	0.00112045
Pseudobulk	SERPINF1	-1.49965	5.03501	15.5602	7.99175035532804e-5	0.00112215
Pseudobulk	PPIF	-0.740418	2.94188	15.5469	8.04855590391543e-5	0.00112939
Pseudobulk	AC092159.2	-1.35483	-0.304032	15.5414	8.07160593419048e-5	0.0011319
Pseudobulk	EXOC6B	0.619784	10.6098	15.5398	8.07876045379617e-5	0.00113217
Pseudobulk	SERPINB1	-0.983469	4.50592	15.5148	8.18627191114079e-5	0.0011465
Pseudobulk	RRAGA	-1.28584	2.87549	15.5031	8.23706416063327e-5	0.00115287
Pseudobulk	AC026689.1	-0.984121	3.0869	15.4944	8.27479750109203e-5	0.00115741
Pseudobulk	PTPRN2	1.18285	4.08193	15.4776	8.34902600765464e-5	0.00116704
Pseudobulk	GLRX5	-0.786429	3.98039	15.4738	8.36560181221578e-5	0.00116809
Pseudobulk	CHCHD2	-1.23043	4.69982	15.4734	8.36731673420579e-5	0.00116809
Pseudobulk	XPC	0.400882	5.211	15.4707	8.37929839223826e-5	0.00116902
Pseudobulk	DUSP15	1.00865	0.12308	15.4684	8.38955611558506e-5	0.0011697
Pseudobulk	STK31	0.799383	1.58744	15.4669	8.39633582863733e-5	0.00116989
Pseudobulk	C1QTNF3	0.601785	2.55723	15.4635	8.41154946778897e-5	0.00117113
Pseudobulk	PRMT7	0.518176	5.129	15.4625	8.41597330125353e-5	0.00117113
Pseudobulk	SLC35B2	-0.842527	1.48604	15.4599	8.42735453259401e-5	0.00117196
Pseudobulk	AL583824.1	-1.16131	2.17316	15.4535	8.45610823963854e-5	0.00117521
Pseudobulk	TPRG1-AS1	-1.30149	0.848326	15.4468	8.48612791703981e-5	0.00117863
Pseudobulk	ARMC4	1.15504	0.769627	15.4413	8.51064839780051e-5	0.00118128
Pseudobulk	TNC	-3.11952	6.14377	15.4351	8.53874276017786e-5	0.00118384
Pseudobulk	LINC02664	1.23276	4.27713	15.434	8.54382823585571e-5	0.00118384
Pseudobulk	TWF2	-0.749689	2.9832	15.4336	8.5454510850736e-5	0.00118384
Pseudobulk	FUCA2	-0.692437	4.69145	15.4323	8.55139155413769e-5	0.00118391
Pseudobulk	DENND11	0.404696	5.06452	15.4255	8.58225305875799e-5	0.00118743
Pseudobulk	ZEB2	-0.591309	8.59334	15.4221	8.597543015382e-5	0.00118879
Pseudobulk	GRAP	1.06569	0.594183	15.4184	8.61453739920301e-5	0.00119038
Pseudobulk	AC087280.2	-1.33496	2.13354	15.4065	8.66900579567617e-5	0.00119715
Pseudobulk	CCT2	-0.798297	4.86594	15.3943	8.72514078545326e-5	0.00120371
Pseudobulk	ATP1A4	1.39431	0.328987	15.3938	8.72761326150504e-5	0.00120371
Pseudobulk	SMIM15	-0.763225	2.46682	15.3866	8.76077865442701e-5	0.00120752
Pseudobulk	SERPINB8	-0.995661	1.72448	15.375	8.8144731074552e-5	0.00121415
Pseudobulk	MANEA-DT	-1.02332	2.09966	15.3653	8.86021902281455e-5	0.00121968
Pseudobulk	TFDP2	0.636061	7.45663	15.3621	8.87497194991672e-5	0.00122094
Pseudobulk	HSP90B1	-0.888476	6.30105	15.3588	8.89055724504309e-5	0.00122231
Pseudobulk	BTF3	-1.10824	4.69426	15.3506	8.92902362271761e-5	0.00122611
Pseudobulk	SP2	0.547621	3.77147	15.3495	8.93450402358239e-5	0.00122611
Pseudobulk	RPL34-AS1	0.647731	4.5974	15.3494	8.93510262897566e-5	0.00122611
Pseudobulk	ZNF701	0.449169	4.53905	15.348	8.94145809810907e-5	0.00122621
Pseudobulk	GBP1	1.04845	3.69444	15.3412	8.97392080492785e-5	0.00122989
Pseudobulk	MZT2B	-0.782787	4.69956	15.3363	8.99711274186212e-5	0.00123229
Pseudobulk	AC107021.1	-1.38445	3.1798	15.3309	9.02269718139688e-5	0.00123501
Pseudobulk	FLT1	1.1799	9.22166	15.3228	9.06165377065587e-5	0.00123899
Pseudobulk	CD44	-1.45157	5.54681	15.3225	9.06314970572773e-5	0.00123899
Pseudobulk	GET3	-0.622693	2.5546	15.3113	9.11681182394089e-5	0.00124554
Pseudobulk	AC005291.1	-1.8825	1.95588	15.3096	9.12521200258502e-5	0.00124591
Pseudobulk	EPB41L3	-1.01421	5.49563	15.3079	9.13333922270253e-5	0.00124624
Pseudobulk	AC004834.1	0.85031	1.72547	15.3065	9.14008822914226e-5	0.00124638
Pseudobulk	SUN2	-0.56068	4.41909	15.299	9.17670166971849e-5	0.00125058
Pseudobulk	CCDC124	-0.683628	2.80208	15.2972	9.18523712343935e-5	0.00125096
Pseudobulk	SLC7A1	-0.864632	4.6663	15.2941	9.2005279715994e-5	0.00125196
Pseudobulk	PRDX5	-1.03293	3.79046	15.2933	9.20408548681453e-5	0.00125196
Pseudobulk	FKBP4	-0.819689	2.30066	15.2791	9.27379273343568e-5	0.00126066
Pseudobulk	GDNF-AS1	1.34907	1.86441	15.2752	9.29263047538922e-5	0.00126243
Pseudobulk	AC022784.5	-1.10872	0.915016	15.2718	9.3094435602067e-5	0.00126392
Pseudobulk	PLCL2-AS1	-1.49396	-0.768196	15.2643	9.34687191656698e-5	0.00126789
Pseudobulk	ICMT	-0.607744	3.49938	15.2636	9.35032917790072e-5	0.00126789
Pseudobulk	RPL8	-1.12962	5.88018	15.2537	9.39929903534167e-5	0.00127374
Pseudobulk	PDP2	-0.55701	2.2184	15.2454	9.44039892970367e-5	0.00127851
Pseudobulk	AL732509.1	0.460267	4.33374	15.2357	9.48944784424085e-5	0.00128435
Pseudobulk	GLRX	-0.639901	5.17167	15.2328	9.50396104359672e-5	0.00128552
Pseudobulk	AL031283.2	1.91491	2.24617	15.2296	9.51994345721406e-5	0.00128688
Pseudobulk	CKAP4	-0.87539	4.38137	15.2188	9.5745381595999e-5	0.00129345
Pseudobulk	PGAP2	0.775907	4.39593	15.2127	9.60557239003075e-5	0.00129684
Pseudobulk	FAM117B	0.669599	5.44752	15.2071	9.63388515142027e-5	0.00129915
Pseudobulk	NEU1	-0.634634	1.68098	15.207	9.63480739442703e-5	0.00129915
Pseudobulk	IL6R	-0.716905	4.9951	15.2058	9.64061219672654e-5	0.00129915
Pseudobulk	LRP8	-1.62763	2.24299	15.1986	9.67757886501878e-5	0.00130333
Pseudobulk	MTMR12	0.385991	5.52494	15.1967	9.68744022571614e-5	0.00130385
Pseudobulk	TOMM5	-0.829483	3.12463	15.1937	9.70264085072696e-5	0.00130509
Pseudobulk	ADAM20	0.83758	0.573029	15.1873	9.73544461573636e-5	0.00130869
Pseudobulk	AC092813.1	1.20191	0.819273	15.1822	9.76206404776227e-5	0.00131082
Pseudobulk	TUBG1	-0.938548	1.73913	15.1819	9.76336252289018e-5	0.00131082
Pseudobulk	NAA11	-1.6034	1.5055	15.1775	9.78627299820629e-5	0.00131309
Pseudobulk	HTATIP2	-0.791477	2.9979	15.1738	9.80569109952388e-5	0.0013143
Pseudobulk	AC004381.1	-1.02259	1.68306	15.1734	9.80740931229255e-5	0.0013143
Pseudobulk	JAK2	0.613264	7.68978	15.1689	9.83107161102436e-5	0.00131666
Pseudobulk	PIK3CB	0.446397	7.0332	15.164	9.85625008721408e-5	0.00131922
Pseudobulk	POLD4	-0.704115	3.7981	15.1549	9.90398976977801e-5	0.0013248
Pseudobulk	RGS6	0.912739	9.04975	15.1517	9.9207905495612e-5	0.00132571
Pseudobulk	WNT2B	0.716686	5.51228	15.1513	9.92305047622846e-5	0.00132571
Pseudobulk	AC036108.1	0.763431	2.7786	15.15	9.92992597507287e-5	0.00132582
Pseudobulk	FASN	-0.902506	1.42643	15.1473	9.94409170305256e-5	0.0013269
Pseudobulk	AC012074.1	0.836089	0.49529	15.142	9.97184159798097e-5	0.00132978
Pseudobulk	ODF3B	0.838539	2.92647	15.1349	1.00094481122072e-4	0.00133398
Pseudobulk	TRAF3IP1	0.427477	5.03856	15.1308	1.00315815261484e-4	0.00133585
Pseudobulk	TM2D2	-0.760088	2.51717	15.13	1.00357986291023e-4	0.00133585
Pseudobulk	ZNF135	0.508873	3.89443	15.1248	1.00630981781747e-4	0.00133842
Pseudobulk	AC061708.1	1.00078	1.14637	15.124	1.00673721884341e-4	0.00133842
Pseudobulk	VIT	-1.3415	5.51478	15.1196	1.00912584360721e-4	0.00134031
Pseudobulk	Z98949.1	-1.09969	3.89132	15.1191	1.00939425092274e-4	0.00134031
Pseudobulk	EPCAM-DT	1.28859	4.18286	15.1163	1.01085919156902e-4	0.00134144
Pseudobulk	IFI30	-1.18676	1.19932	15.1068	1.01596408060634e-4	0.00134739
Pseudobulk	BLOC1S1	-0.825978	3.84031	15.0942	1.02274665245524e-4	0.00135556
Pseudobulk	IL17RB	-1.11186	1.01858	15.0922	1.02385254854168e-4	0.0013562
Pseudobulk	RPN2	-0.567935	5.50363	15.0904	1.02484308260845e-4	0.00135669
Pseudobulk	MEF2C-AS1	0.73041	6.42164	15.0763	1.03250918219062e-4	0.001366
Pseudobulk	ALMS1	0.440971	6.26717	15.0627	1.03999969763376e-4	0.00137487
Pseudobulk	PBDC1	-0.857449	2.09805	15.0618	1.04047729952383e-4	0.00137487
Pseudobulk	CHRNG	-0.84325	0.00209403	15.0597	1.04161811086899e-4	0.00137554
Pseudobulk	NDST1-AS1	0.831639	1.09568	15.0563	1.04351132579257e-4	0.00137702
Pseudobulk	PDLIM1	0.824478	7.16304	15.0554	1.04400163987212e-4	0.00137702
Pseudobulk	AC009951.5	-1.04474	0.510765	15.0523	1.04572473344833e-4	0.00137824
Pseudobulk	RIMKLB	0.644328	6.00467	15.0515	1.04619752522695e-4	0.00137824
Pseudobulk	RCC1	-1.20437	3.1152	15.0489	1.04761568281874e-4	0.00137928
Pseudobulk	MID1	0.919395	6.94677	15.045	1.04979341279237e-4	0.00138131
Pseudobulk	LCN12	1.34291	0.836846	15.042	1.05143045429978e-4	0.00138262
Pseudobulk	RUNX1	-1.32144	6.92783	15.0385	1.05337394601918e-4	0.00138434
Pseudobulk	B3GNT3	1.67519	0.020686	15.0313	1.05741233126019e-4	0.00138881
Pseudobulk	AC015961.2	0.77393	0.156973	15.0299	1.05822823389003e-4	0.00138904
Pseudobulk	MYO3A	1.28725	1.43466	15.0226	1.0623187677387e-4	0.00139357
Pseudobulk	DSCAS	0.882148	3.71165	15.0193	1.06414624123293e-4	0.00139513
Pseudobulk	TMSB15B-AS1	0.903154	2.67341	15.0178	1.06499085458351e-4	0.00139539
Pseudobulk	LMNA	-0.564272	6.07613	15.0148	1.06669997649243e-4	0.00139654
Pseudobulk	FYB2	1.06473	7.70546	15.0105	1.06915782874909e-4	0.00139654
Pseudobulk	RNF24	-0.830401	5.58526	15.0103	1.06924573285758e-4	0.00139654
Pseudobulk	AL034397.3	-1.58327	1.99127	15.01	1.06943143308563e-4	0.00139654
Pseudobulk	SLFN13	0.955458	2.23509	15.0098	1.06952229516158e-4	0.00139654
Pseudobulk	PSTPIP1	-1.13125	1.71552	15.0095	1.06971604845267e-4	0.00139654
Pseudobulk	SRPX2	-1.10612	5.25731	15.0074	1.0708900435956e-4	0.00139723
Pseudobulk	CPED1	0.620291	8.97989	15.0053	1.07207542721678e-4	0.00139794
Pseudobulk	AL031663.3	-0.904453	-0.444825	15.0031	1.07336225406741e-4	0.00139878
Pseudobulk	RPL10	-1.15733	6.57902	14.9934	1.07888004527506e-4	0.00140513
Pseudobulk	VKORC1	-1.06786	3.01487	14.9856	1.08337472669633e-4	0.00141014
Pseudobulk	XRCC4	-0.922983	6.28167	14.9832	1.08472073131844e-4	0.00141105
Pseudobulk	APOE	-1.53363	3.03154	14.9812	1.08588595970705e-4	0.00141172
Pseudobulk	LHFPL2	-0.901709	6.22183	14.973	1.09057971083925e-4	0.00141697
Pseudobulk	SOD3	-1.47566	3.11026	14.9693	1.09274524845108e-4	0.00141894
Pseudobulk	AC027796.4	1.19133	0.00470294	14.9607	1.09772230278626e-4	0.00142423
Pseudobulk	RPS25	-1.0771	5.22288	14.96	1.09813268970973e-4	0.00142423
Pseudobulk	PHF21B	1.08342	2.53494	14.9499	1.10406677315748e-4	0.00143053
Pseudobulk	TMEM229B	0.900228	1.49292	14.9494	1.10433969138844e-4	0.00143053
Pseudobulk	TRIM7	0.722211	2.15867	14.9478	1.10527674416333e-4	0.00143053
Pseudobulk	NDUFB11	-1.34977	3.4474	14.9472	1.10561904925016e-4	0.00143053
Pseudobulk	DISC1FP1	1.23984	5.87639	14.9443	1.1073174008399e-4	0.00143188
Pseudobulk	RPL14	-1.02897	5.38115	14.9427	1.10827085671444e-4	0.00143226
Pseudobulk	RPS14	-1.12967	5.68161	14.9401	1.1098002321542e-4	0.00143338
Pseudobulk	SUSD4	-1.0129	3.82917	14.9362	1.11208788985465e-4	0.00143548
Pseudobulk	VIPR2	-0.836454	7.15953	14.9309	1.11521496270685e-4	0.00143848
Pseudobulk	HDHD5	-0.528296	4.58624	14.9292	1.11624330020158e-4	0.00143848
Pseudobulk	CISH	-1.03433	1.68435	14.9289	1.11639443938192e-4	0.00143848
Pseudobulk	AL050309.1	0.734032	6.46038	14.9116	1.12668170301305e-4	0.00145088
Pseudobulk	CATSPERG	0.670339	3.13035	14.9075	1.12911528759311e-4	0.00145315
Pseudobulk	PDIA4	-0.946901	3.31189	14.8949	1.13670640137262e-4	0.00146206
Pseudobulk	ADAMTS9-AS1	-1.47118	3.79715	14.8858	1.14218576449876e-4	0.00146824
Pseudobulk	EEF1E1	-0.580595	3.98975	14.8834	1.14362321461737e-4	0.00146857
Pseudobulk	LINC02666	0.98607	3.81058	14.8832	1.14379630834673e-4	0.00146857
Pseudobulk	NUDT15	-0.885757	1.30605	14.8761	1.14809997319134e-4	0.00147323
Pseudobulk	FAM135B	1.00661	1.70889	14.8746	1.14901892404738e-4	0.00147354
Pseudobulk	FGF1	0.85081	6.88228	14.8729	1.15002500846665e-4	0.00147396
Pseudobulk	TCEANC	0.751381	2.26276	14.8701	1.15175618603141e-4	0.00147531
Pseudobulk	ANKRD36	0.363107	6.47222	14.8627	1.15625419134824e-4	0.0014802
Pseudobulk	PDGFRB	-0.590331	6.68102	14.8519	1.16292370220385e-4	0.00148786
Pseudobulk	KNDC1	0.944426	-0.252609	14.8507	1.16364461379579e-4	0.00148791
Pseudobulk	SURF4	-0.744636	4.68334	14.8493	1.16453620943542e-4	0.00148817
Pseudobulk	LIMK2	0.696232	5.68702	14.8445	1.16749813726244e-4	0.00149024
Pseudobulk	FZD6	0.515701	5.1291	14.8444	1.16756050731415e-4	0.00149024
Pseudobulk	GOLGA6L4	0.962603	2.47504	14.8433	1.16821385641051e-4	0.00149024
Pseudobulk	AC006305.1	0.814671	0.234981	14.8404	1.17000874012839e-4	0.00149166
Pseudobulk	AC100849.1	-1.39609	3.62112	14.8386	1.17112091937924e-4	0.0014922
Pseudobulk	FCER1G	-1.31765	1.66523	14.8337	1.17417290701157e-4	0.00149521
Pseudobulk	SDC2	-0.705631	6.07435	14.8277	1.17792832130944e-4	0.00149912
Pseudobulk	LCAT	0.748385	3.71571	14.8257	1.17916335758233e-4	0.00149981
Pseudobulk	CARD9	-1.0326	-0.503984	14.819	1.18336357513412e-4	0.00150428
Pseudobulk	CEBPD	-1.52855	6.32995	14.801	1.19474146162076e-4	0.00151718
Pseudobulk	RPL41	-1.28551	5.87495	14.8007	1.19490932072015e-4	0.00151718
[truncated: 19,639 more rows]

## Sheet: Fig 5E
GO Biological Process	Reference List	Number of Uploaded Genes	Expected Number of Matching Genes	Over or Under	Fold Enrichment	raw P-value	FDR	CellType
[truncated: 1,591 more rows]

[truncated: 2 more sheets: Fig 5F, Fig 5G]
